# Supplementary material for: Clinical variants in Caenorhabditis elegans expressing human STXBP1 reveal a novel class of pathogenic variants and classify variants of uncertain significance
Source: Genet Med Open. Author manuscript; Available in PMC 2024 May 31. (PMC11141691; doi:10.1016/j.gimo.2023.100823)
Supplement: table [file NIHMS1995105-supplement-table.xlsx]

## Sheet: Variant list
hg19 coordinates	Internally currated category	Amino Acid Genotype	C. elegans conservation	ClinVar assessment (submissions)	GnomAD frequency	Revel Score	scaled distance from SVM boundary	SVM Predicted Category	oob rf path vote	prediction rf path vote	RF Predicted Category	K means cluster	issoform
N/A	control	N2					0.74354	N/A		0.826	N/A	2	short
N/A	control	unc-18					1.37498	N/A		0.988	N/A	3	short
N/A	control	hSTXBP1					-0.907074	N/A		0.118	N/A	1	short
NC_000009.11:g.130430429A>G	benign	p.I289V	non con.	VUS (1)	3	0.173	-0.644133	benign	0.263441		benign	1	short
NC_000009.11:g.130439024G>A	benign	p.V451I	532	B/LB (4)	47	0.176	-0.999944	benign	0.321053		benign	1	short
NC_000009.11:g.130444735G>C	benign	p.S533T	615	VUS (1)	7	0.209	-1.09049	benign	0.234637		benign	1	short
NC_000009.11:g.130440735C>T	benign	p.P462L	543	LB (3)	12	0.239	-0.733144	benign	0.541176		pathogenic	1	short
NC_000009.11:g.130427566G>A	benign	p.D207N	non con.	VUS (1)	10	0.247	0.265044	pathogenic	0.92973		pathogenic	1	short
NC_000009.11:g.130422372G>A	benign	p.V104I	184	VUS (1)	6	0.255	0.119821	pathogenic	0.911111		pathogenic	1	short
NC_000009.11:g.130422312G>A	benign	p.V84I	non con.	ConfP (5)	163	0.295	-1.00044	benign	0.263158		benign	1	short
NC_000009.11:g.130420717C>G	benign	p.T78S	non con.	-	3	0.305	-0.778099	benign	0.370588		benign	1	short
NC_000009.11:g.130442478A>G	benign	p.I502V	non con.	LB (1)	0	0.342	-0.999852	benign	0.201117		benign	1	short
NC_000009.11:g.130427575G>A	benign	p.D210N	290	VUS (1)	3	0.362	-0.766683	benign	0.3		benign	1	short
NC_000009.11:g.130439021A>G	benign	p.I450V	531	-	6	0.374	-0.682961	benign	0.308901		benign	1	short
NC_000009.11:g.130438974C>T	benign	p.P434L	non con.	VUS (2)	4	0.392	-1.0002	benign	0.271186		benign	1	short
NC_000009.11:g.130442517G>A	benign	p.V515I	non con.	B (1)	6	0.407	-1.00014	benign	0.189655		benign	1	short
NC_000009.11:g.130432222G>A	benign	p.M316I	non con.	LB (1)	0	0.426	-0.999667	benign	0.11236		benign	1	short
NC_000009.11:g.130439004C>T	benign	p.A444V	525	LB (1)	2	0.43	-0.723124	benign	0.131868		benign	1	short
NC_000009.11:g.130440714C>T	benign	p.T455M	non con.	VUS (2)	4	0.436	-0.999951	benign	0.107345		benign	1	short
NC_000009.11:g.130434340G>A	benign	p.R325Q	non con.	LB (1)	1	0.44	-1.00005	benign	0.102151		benign	1	short
NC_000009.11:g.130422343C>T	benign	p.P94L	non con.	B/LB (4)	135	0.503	-0.979008	benign	0.266667		benign	1	short
NC_000009.11:g.130422361G>A	benign	p.R100Q	non con.	VUS (1)	13	0.51	-1.00084	benign	0.371429		benign	1	short
NC_000009.11:g.130438929C>T	benign	p.T419M	500	ConfP (2)	5	0.592	-1.04927	benign	0.0819672		benign	1	short
NC_000009.11:g.130423474A>G	benign	p.Y140C	220	LB (1)	0	0.706	-0.958585	benign	0.299401		benign	1	short
NC_000009.11:g.130438961G>A	benign	p.A430T	511	VUS (3)	4	0.805	-0.9998	benign	0.387978		benign	1	short
NC_000009.11:g.130425566G>A	benign	p.R171H	251	VUS (1)	7	0.813	-0.318049	benign	0.589189		pathogenic	1	short
NC_000009.11:g.130413917A>C	benign	p.K25Q	non con.	VUS (1)	3	0.392	-1.10943	benign	0.110497		benign	1	short
NC_000009.11:g.130453114C>T	benign	p.T588I	non con.	VUS (1)	4		0.0585233	pathogenic	0.896175		pathogenic	1	short
NC_000009.11:g.130430453G>A	pathogenic	p.A297T	377	ConfP (2)	0	0.823	0.22204	pathogenic	0.728723		pathogenic	1	short
NC_000009.11:g.130430438C>T	pathogenic	p.R292C	372	ConfP (13)	0	0.85	0.269202	pathogenic	0.606383		pathogenic	1	short
NC_000009.11:g.130425622C>T	pathogenic	p.R190W	270	P (6)	0	0.904	1.29709	pathogenic	0.989189		pathogenic	3	short
NC_000009.11:g.130440789C>T	pathogenic	p.P480L	561	P (6)	0	0.908	0.999961	pathogenic	0.757576		pathogenic	3	short
NC_000009.11:g.130430439G>T	pathogenic	p.R292L	372	P (1)	0	0.916	-0.228999	benign	0.397661		benign	1	short
NC_000009.11:g.130420708A>G	pathogenic	p.Y75C	157	LP (1)	0	0.918	0.999424	pathogenic	0.809045		pathogenic	2	short
NC_000009.11:g.130430411G>A	pathogenic	p.E283K	363	P (4)	0	0.921	-0.721175	benign	0.321637		benign	1	short
NC_000009.11:g.130425592T>C	pathogenic	p.C180R	260	-	0	0.923	1.15298	pathogenic	1		pathogenic	3	short
NC_000009.11:g.130425593G>A	pathogenic	p.C180Y	260	P (2)	0	0.923	0.999975	pathogenic	0.623656		pathogenic	3	short
NC_000009.11:g.130416030T>C	pathogenic	p.S42P	124	ConfP (3)	0	0.932	1.02038	pathogenic	0.950276		pathogenic	3	short
NC_000009.11:g.130416031C>T	pathogenic	p.S42Y	124	LP (1)	0	0.937	-0.266902	benign	0.352941		benign	1	short
NC_000009.11:g.130435490T>C	pathogenic	p.C354R	435	P (1)	0	0.938	1.22706	pathogenic	0.983607		pathogenic	3	short
NC_000009.11:g.130438189G>A	pathogenic	p.R406H	487	P/LP (15)	0	0.938	0.407714	pathogenic	0.365979		benign	1	short
NC_000009.11:g.130430439G>A	pathogenic	p.R292H	372	P/LP (10)	0	0.949	-0.658038	benign	0.267045		benign	1	short
NC_000009.11:g.130422313T>A	pathogenic	p.V84D	non con.	P (1)	0	0.951	0.135157	pathogenic	0.579545		pathogenic	1	short
NC_000009.11:g.130425623G>A	pathogenic	p.R190Q	270	ConfP (8)	0	0.958	0.999838	pathogenic	0.79558		pathogenic	3	short
NC_000009.11:g.130428485G>A	pathogenic	p.R235Q	315	P (9)	0	0.962	1.09607	pathogenic	0.961538		pathogenic	3	short
NC_000009.11:g.130444768G>T	pathogenic	p.G544V	626	P (4)	0	0.966	-0.696535	benign	0.302083		benign	1	short
NC_000009.11:g.130444788C>T	pathogenic	p.R551C	633	P (8)	0	0.966	-0.76378	benign	0.166667		benign	1	short
NC_000009.11:g.130423471C>T	pathogenic	p.P139L	219	P/LP (10)	0	0.969	-0.498462	benign	0.664894		pathogenic	1	short
NC_000009.11:g.130444788C>A	pathogenic	p.R551S	633	P/LP (2)	0	0.97	-0.408336	benign	0.42623		benign	1	short
NC_000009.11:g.130444768G>A	pathogenic	p.G544D	626	P (1)	0	0.991	1.00004	pathogenic	0.917949		pathogenic	3	short
NC_000009.11:g.130423419C>T	pathogenic	p.R122*	non con.	-	0	-	1.00003	pathogenic	0.973118		pathogenic	3	short
NC_000009.11:g.130435529C>T	pathogenic	p.R367*	non con.	-	0	-	1.2362	pathogenic	0.83237		pathogenic	3	short
NC_000009.11:g.130438134C>T	pathogenic	p.R388*	non con.	-	0	-	1.07967	pathogenic	0.911458		pathogenic	3	short
NC_000009.11:g.130438188C>T	pathogenic	p.R406C	487	P (10)	0	-	0.999961	pathogenic	0.79235		pathogenic	2	short
NC_000009.11:g.130423475T>A	pathogenic	p.Y140*	220	-	0	-	1.37284	pathogenic	0.994083		pathogenic	3	short
NC_000009.11:g.130432178G>T	pathogenic	p.E302*	382	-	0	-	1.23976	pathogenic	0.971429		pathogenic	3	short
NC_000009.11:g.130432196A>T	pathogenic	p.K308*	388	-	0	-	1.23688	pathogenic	0.933333		pathogenic	3	short
NC_000009.11:g.130438189G>T	pathogenic	p.R406L	487	P/LP (2)	0	0.953	0.832441	pathogenic	0.720812		pathogenic	1	short
NC_000009.11:g.130438950T>C	pathogenic	p.L426P	507	P (4)	0	0.933	1.00037	pathogenic	0.907609		pathogenic	3	short
NC_000009.11:g.130444789G>T	pathogenic	p.R551L	633	P (1)	0	0.944	-0.522983	benign	0.271739		benign	1	short
NC_000009.11:g.130374718G>C	vus	p.E12D	Not Conserved	ConfB (2)	2	0.182	-0.180693	benign		0.68	pathogenic	1	short
NC_000009.11:g.130420702C>A	vus	p.A73D	155	VUS (1)	0	0.956	0.637515	pathogenic		0.926	pathogenic	1	short
NC_000009.11:g.130423470C>A	vus	p.P139T	219	-	0	0.969	0.327157	pathogenic		0.754	pathogenic	1	short
NC_000009.11:g.130425602T>C	vus	p.L183P	263	VUS (2)	0	0.951	-0.698403	benign		0.142	benign	1	short
NC_000009.11:g.130425629G>A	vus	p.R192Q	272	VUS (1)	1	0.597	-0.845566	benign		0.126	benign	1	short
NC_000009.11:g.130427575G>C	vus	p.D210H	290	-	1	0.735	-0.200293	benign		0.58	pathogenic	1	short
NC_000009.11:g.130427575G>T	vus	p.D210Y	290	-	0	0.789	-0.524716	benign		0.188	benign	1	short
NC_000009.11:g.130428515A>G	vus	p.H245R	325	P/LP (3)	0	0.907	-0.806361	benign		0.428	benign	1	short
NC_000009.11:g.130428524C>T	vus	p.T248I	328	ConfP (3)	0	0.941	-0.619606	benign		0.516	pathogenic	1	short
NC_000009.11:g.130430419C>A	vus	p.D285E	365	-	0	0.904	-0.722337	benign		0.182	benign	1	short
NC_000009.11:g.130432188G>A	vus	p.R305Q	non con.	VUS (1)	2	0.285	-1.02792	benign		0.126	benign	1	short
NC_000009.11:g.130434363A>G	vus	p.K333E	non con.	VUS (1)	0	0.8	-0.649361	benign		0.214	benign	1	short
NC_000009.11:g.130434370C>T	vus	p.P335L	416	ConfP (4)	0	0.96	0.538395	pathogenic		0.65	pathogenic	1	short
NC_000009.11:g.130435523C>T	vus	p.L365F	446	VUS (1)	0	0.871	-1.23244	benign		0.082	benign	1	short
NC_000009.11:g.130438165A>G	vus	p.N398S	non con.	VUS (2)	1	0.242	-0.843215	benign		0.104	benign	1	short
NC_000009.11:g.130438923G>A	vus	p.G417D	498	VUS (2)	0	0.815	-1.02487	benign		0.078	benign	1	short
NC_000009.11:g.130438941T>C	vus	p.L423P	504	P/LP (4)	0	0.955	1.14588	pathogenic		0.902	pathogenic	3	short
NC_000009.11:g.130442488G>A	vus	p.R505H	586	VUS (2)	2	0.617	-1.12165	benign		0.18	benign	1	short
NC_000009.11:g.130444686G>A	vus	p.A517T	598	LB (1)	0	0.736	-1.11071	benign		0.078	benign	1	short
NC_000009.11:g.130444744G>A	vus	p.R536H	618	VUS (3)	2	0.864	-1.02453	benign		0.114	benign	1	short
NC_000009.11:g.130444818G>A	vus	p.G561R	non con.	VUS (2)	1	0.391	-0.945321	benign		0.16	benign	1	short
NC_000009.11:g.130446652A>G	vus	p.T570A	non con.	LP (1)	0	0.865	-0.839395	benign		0.284	benign	1	long
NC_000009.11:g.130446653C>T	vus	p.T570I	non con.	LP (1)	0	0.928	0.735739	pathogenic		0.796	pathogenic	1	long
NC_000009.11:g.130446733G>A	vus	p.D597N	non con.	ConfB (2)	0	0.231	0.687442	pathogenic		0.654	pathogenic	3	long

## Sheet: Raw data
strain	experiment	category	genotype	Straight_line_Speed	Activity	Mean_area	Asymmetry	Attenuation	Bending_angle_mid_point	Body_wave_number	Brush_stroke	Center_point_speed	Curling	Dynamic_amplitude_stretch	Fit	Mean_worm_length	Max_amplitude	Mean_amplitude	Absolute_peristaltic_speed	Reverse_swim	Self_contact_dist	Swimming_speed	Wave_initiation_rate	Wavelength	Mean_width	Proportion Time Forward	Proportion Time Reverse	Forward Speed	Reverse Speed
		control	N2	18.5728	14.38	105407	0.03	-109.3	-3.11	-0.23	1.66	89.86	0.27	25.27	0.98	1115.19	226.29	47.54	86.37	0.71	40.45	64.44	9.9	602.17	93.04	0.153333	0.584883	23.8343	62.5357
		control	N2	7.39308	9.69	104201	-0.39	-98.71	-5.49	0.28	1.15	78.17	3.84	47.91	0.95	981.9	219.46	53.27	73.42	0.18	29.71	28.63	4.33	505.24	104.45	0.33845	0.226067	38.7175	31.1502
		control	N2	8.20727	10.94	112781	-0.42	-180.49	-0.96	0.32	1.28	56.16	0	28.15	0.93	999.63	152.59	53.81	52.37	0.13	34.65	25.76	3.91	466.02	110.38	0.278567	0.2025	19.4663	32.9017
		control	N2	15.7251	12.04	97259.5	-0.07	-90.1	-2.26	0.17	1.39	69.87	0.17	17.89	0.99	1061.85	220.7	42.36	66.06	0.33	39.26	46.27	5.93	570.97	90.04	0.253333	0.594167	16.4139	49.6478
		control	N2	2.56317	9.06	125269	-1.18	-490.64	-42.4	0.33	1.08	110.14	0	58.46	0.94	1096.24	200.9	77.91	103.78	0.1	36.24	14.34	2.76	533.05	112.53	0.481067	0.324883	49.069	54.7082
		control	N2	5.45818	9.94	112853	0.02	-129.01	-1.81	0.23	1.18	61.03	0	28.56	0.97	1037.07	163.42	64.21	56.13	0.19	35.2	27.66	4	536.69	106.71	0.268217	0.248817	24.7867	31.3463
		control	N2	2.15368	9.73	81225.9	-0.06	-113.48	2.67	0.16	1.16	74.7	0.03	27.54	0.94	923.41	176.07	49.94	70.9	0.32	32.04	27.64	4.75	497.26	85.11	0.209167	0.540717	26.4713	44.4267
		control	N2	5.49115	17.15	96483.1	0.08	-119.6	7.38	-0.11	1.79	121.39	2.28	34.02	0.95	1020.36	220.69	67.34	111.91	0.57	28.67	90.2	14.48	495.31	92.86	0.226433	0.44655	29.8702	82.0378
		control	N2	19.3657	21.46	89642.4	-0.17	-65.38	-2.29	-0.53	2.35	88.23	0	19.53	0.99	1054.89	187.78	41.67	68.08	0.96	39.83	254.73	14.44	558.63	83.57	0.00535	0.149883	1.66062	33.596
		control	N2	5.26558	10.09	105150	0.37	5.1	13.63	0.39	1.2	76.43	1.8	20.1	0.97	1101.73	230.35	54.38	73.01	0.1	39.9	35.72	5.46	594.4	93.79	0.624167	0.195233	46.5695	26.4453
		control	N2	10.9809	16.08	77163	-0.01	-171.99	3.51	-0.3	1.68	185.38	0.39	48.67	0.94	1029.71	192.2	51.72	181.87	0.8	37.41	103.86	14.35	546.12	73.82	0.117017	0.5781	27.4353	99.5497
		control	N2	2.6809	10.28	81575.5	-0.18	-11.11	7.87	0.29	1.21	102.67	0.69	23.13	0.97	985.42	192.25	42.69	99.57	0.23	35.6	35.45	5.76	512.11	81.32	0.46345	0.464167	41.2195	58.3415
		control	N2	15.6475	14.56	86568.1	0.11	-42.26	2.3	0.23	1.57	121.28	0.23	24.78	0.95	1056.48	209.72	49.85	117.23	0.27	37.82	58.38	7.54	554.52	80.59	0.49405	0.341783	42.104	74.4418
		control	N2	10.6654	14.73	94011.8	0.54	-150.05	11.58	0.1	1.6	95.69	1.33	43.44	0.95	1041.7	194.59	49.72	90.59	0.4	34.54	73.23	8.23	541.28	88.59	0.18965	0.4081	24.9463	65.6287
		control	N2	1.18295	11.59	83683.5	0.06	-284.52	-2.63	0.08	1.33	114.32	0.41	51.4	0.96	1019.8	194.03	49.85	111.07	0.43	36	49.12	7.34	533.9	80.64	0.3256	0.62215	33.5308	77.5273
		control	N2	5.47857	13.29	92370.5	-0.05	-49.03	-8.25	0.24	1.47	109.22	0.32	28.03	0.94	1063.19	202.12	54.5	104.89	0.26	37.96	66.06	9.19	568.78	85.23	0.42405	0.24535	63.9832	38.0628
		control	N2	10.6478	9.96	90930.9	0.08	-4.75	1.12	0.47	1.19	87.38	0	23.56	0.98	1025.89	189.12	46.71	84.28	0.07	37.51	24.25	4.39	533.57	87.18	0.788683	0.211317	50.2592	34.0115
		control	N2	8.49725	12.5	90499.6	-0.04	-176.65	-0.6	0.09	1.45	104.53	0	32.02	0.98	1040.94	225.9	55.09	102.95	0.38	37.54	46.1	6.44	549.75	85.49	0.265117	0.70215	28.1717	74.7652
		control	N2	14.0339	15.71	88267.1	0.28	-50.04	9.54	0.23	1.56	145.61	0.25	31.61	0.94	1063.2	230.82	61.34	140.41	0.28	37	64.7	9.21	565.35	81.64	0.589283	0.344517	45.501	94.8957
		control	N2	4.0285	18.52	74457.7	-0.07	-12.92	-6.82	0.49	2.05	146.93	0.38	35.52	0.94	1014.15	216.17	50.37	140.94	0.04	35.74	94.28	13.55	531.45	71.92	0.6781	0.0823833	105.681	31.6137
		control	N2	2.3599	14.97	92905.2	0.17	-71.53	4.28	-0.28	1.6	138.06	0.98	29.04	0.95	1114.64	222.39	58.47	130.53	0.75	37.35	108.16	14.14	561.2	81.93	0.122983	0.620833	23.8465	106.668
		control	N2	13.6564	14.78	97310.6	-0.13	-43.45	-6.13	0.22	1.7	111.34	0.34	34.13	0.93	1106.41	258.86	60.86	106.55	0.27	36.87	85.52	9.75	569.23	86.63	0.411317	0.246667	72.3758	34.1578
		control	N2	11.2713	14.43	98874.6	0.05	-119.58	3.01	-0.05	1.62	108.71	2.82	35.52	0.96	1092.64	195.63	60.74	91.48	0.51	37.71	128	8.15	565.35	88.86	0.103333	0.322617	29.687	50.8902
		control	N2	9.9788	14.59	88742.7	0.01	-63.45	1.57	-0.03	1.57	150.62	0	31.15	0.97	1114.86	225.65	51.17	145.52	0.54	41.08	106.21	14.02	589.99	78.25	0.298817	0.421317	39.4955	95.092
		control	N2	11.1684	16.72	83326.9	0.04	-23.83	-0.62	0.11	1.82	116.46	0.78	30.15	0.96	1054.27	229.59	50.3	111.98	0.36	37.9	115.36	13.37	568.02	77.69	0.37345	0.268567	82.2435	29.7193
		control	N2	16.0964	15.25	90956.4	-0.14	-30.16	-1.06	0.24	1.62	110.35	0.75	24.36	0.97	1067.18	199.29	53.09	106.39	0.29	38.41	80.36	9.45	556.66	83.77	0.36215	0.3225	40.6182	62.1918
		control	N2	16.3785	16.33	93360.3	0.1	-74.85	6.06	-0.12	1.68	143.93	0.62	31.21	0.96	1157.11	198.92	56.26	135.5	0.61	41.72	127.15	12.38	601.4	79.31	0.189883	0.5056	35.0923	100.394
		control	N2	5.9018	11.57	81518.8	-0.27	-73.13	-7.98	0.04	1.28	126.68	0	32.18	0.96	1003.27	182.76	46.47	119.67	0.47	35.25	71.28	8.74	524.98	79.94	0.253817	0.622983	28.4847	89.8865
		control	N2	7.222	15.27	94275.8	0.05	-46.6	2.65	0.21	1.72	138.15	0.42	31.31	0.97	1106.21	211.2	53.79	126.31	0.29	38.69	81.01	9.34	561.86	83.76	0.496667	0.3444	82.1102	40.1293
		control	N2	8.3497	15.37	89137.3	0.47	-106.7	-3.14	-0.08	1.74	84.26	4.86	40.79	0.94	1055.21	197.2	60.38	78.77	0.52	33.3	83.71	10.64	537.99	82.99	0.11345	0.1906	17.586	36.4402
NMX250	110919_NMX2500001	control	unc-18	0.01195	8.42	112684	0.27	-74.8	6.37	0.55	1.01	20.2	0	7.09	1	957.5	34.35	16.48	17.51	0	33.72	0.77	1.99	498.69	115.92	0.716183	0.25655	12.0633	34.5909
NMX250	110919_NMX2500001	control	unc-18	0.263345	8.65	83305.7	1.31	-54.68	24.48	0.72	1.03	41.36	0	18.03	0.99	887.78	108.66	40.57	36.6	0	29.34	2.58	2.04	479.61	92.37	0.368536	0.109062	49.0484	169.824
NMX250	110919_NMX2500001	control	unc-18	0.348111	8.72	98927.4	1.01	10.05	8.27	0.66	1.04	57.28	6.89	25.81	0.84	948.86	164.01	89.05	51.02	0.01	19.74	3.56	2.17	391.92	102.69	0.488977	0.167995	51.1007	154.965
NMX250	110919_NMX2500001	control	unc-18	0.638037	8.95	108124	-0.36	39.16	-25.11	0.58	1.06	33.07	5.32	27.55	0.87	944.8	182.55	87.84	29.12	0	20.72	3.68	2.2	366.76	112.9	0.415452	0.169782	33.7453	88.9466
NMX250	110919_NMX2500001	control	unc-18	1.0004	10.11	84106.9	-1.14	9.41	60.26	0.34	1.15	16.52	15.15	24.15	0.93	912.96	152.01	110.54	15.52	0	12.56	5.2	2.16	363.8	90.67	0.153939	0.104333	45.5048	81.6014
NMX250	110919_NMX2500001	control	unc-18	0.893406	8.78	102350	-1.51	-114.97	-10.9	0.68	1.05	91.64	0	18.8	0.93	930.31	133.26	27.4	81.8	0	25.01	3.96	2.14	464.08	108.67	0.646243	0.129812	62.2137	320.447
NMX250	111119_NMX2500001	control	unc-18	0.135333	8.41	57207.3	1.99	-71.69	27.61	0.87	1.01	27.47	0.06	16.27	0.99	720.96	66.44	42.14	25.67	0	20.17	1.12	2.01	355.62	78.13	0.714883	0.285233	17.7045	45.6388
NMX250	111119_NMX2500001	control	unc-18	0.195383	8.45	53799.9	-1.48	-149.16	-89.34	0.7	1.01	19	0	14.99	0.99	785.87	154.18	110	16.58	0	17.38	1.19	2	292.02	67.34	0.615483	0.38465	13.0127	22.2876
NMX250	111119_NMX2500001	control	unc-18	0.342098	8.63	64204.9	2.25	-1.47	68.56	0.59	1.03	52.19	2.07	23.96	0.91	764.86	159.98	71.84	46.91	0	11.32	2.41	2.07	300.07	83.93	0.566376	0.205978	40.1245	117.4
NMX250	111119_NMX2500001	control	unc-18	0.1618	8.44	50092.1	-1.19	-59.95	-43.55	0.84	1.01	34.04	0	13.86	0.99	747.45	107.76	45.93	30.65	0	22.4	1.22	2	383.56	65.89	0.735717	0.2644	20.668	58.4252
NMX250	111119_NMX2500001	control	unc-18	0.157017	8.41	72933.8	1.55	-67.06	-45.11	0.43	1.01	23.22	0	8.35	1	849.81	137.96	96.52	21.79	0	18.47	1.1	2	357.38	84.4	0.766667	0.23345	14.0168	47.3057
NMX250	111119_NMX2500001	control	unc-18	0.243722	8.52	71853.8	1.63	-86.25	7.86	0.74	1.02	33.86	2.16	19.68	0.95	799.63	130.62	29.01	30.37	0	13.09	2.09	2.08	389.55	88.76	0.500242	0.229205	29.833	67.3764
NMX250	111119_NMX2500001	control	unc-18	0.576328	9.52	90298.6	2.14	40.07	59.79	0.53	1.09	127.97	2.13	31.94	0.9	911.51	138.71	69.86	119.68	0	14.7	4.32	2.25	371.98	97.42	0.709814	0.291418	80.662	214.197
NMX250	111119_NMX2500001	control	unc-18	0.768823	9.78	69744.9	-1.11	-132.11	-35.37	0.79	1.02	58.69	0	7.16	0.95	792.95	49.95	34.6	52.96	0	19.7	0.62	2.12	405.6	86.46	0.859491	0.14369	32.0549	176.768
NMX250	111219_NMX2500002	control	unc-18	0.25848	8.45	73855.1	1.9	-624.18	112.67	0.44	1.01	19.76	0	23.9	0.99	930.49	165.72	144.18	18.18	0	17.64	0.94	2.03	386.54	78.02	0.661144	0.338973	13.4564	27.3894
NMX250	111219_NMX2500002	control	unc-18	0.293118	8.57	80216.8	-0.68	-129.13	-32.53	0.58	1.03	61.91	0	28.9	0.95	937	177.06	54.73	57.6	0	24.29	2.99	2.13	400.62	84.38	0.671862	0.326471	42.1579	89.6587
NMX250	111219_NMX2500002	control	unc-18	0.0372877	8.42	75426.7	-0.29	-66.07	-61.27	0.65	1.01	24.44	0	8.2	0.97	921.43	113.42	94	19.12	0	23.74	1.12	2	430.93	80.49	0.711983	0.288134	13.2729	33.5713
NMX250	111219_NMX2500002	control	unc-18	0.852465	8.75	75501.2	-0.73	-220.39	2.98	0.59	1.04	34.1	5.05	17.17	0.97	915.54	178.16	111.41	31.36	0	22.11	2.26	2.03	428.76	81.11	0.668722	0.33153	22.1646	49.8772
NMX250	111219_NMX2500002	control	unc-18	0.457682	8.72	96809.8	1.45	-83.44	46.53	0.36	1.04	65.74	0.02	22.58	0.93	934.97	167.45	81.45	62	0.01	20.7	4.09	2.09	435.53	101.99	0.456074	0.178493	66.2074	178.204
NMX250	111219_NMX2500002	control	unc-18	0.313287	8.5	70260.5	0.51	-42.81	-24.35	0.72	1.02	15.58	0	12.85	0.97	894.24	116.05	73.97	14.09	0	29.28	1.89	2.08	410.54	77.3	0.614472	0.385645	10.8752	19.2061
NMX250	111219_NMX2500002	control	unc-18	0.195406	8.48	81644.4	-1.01	14.99	-77.54	0.52	1.01	63.16	0.62	28.93	0.95	894.79	157.71	93.69	55.45	0	20.26	2.39	2.11	370.49	89.75	0.695681	0.303369	40.5442	89.7989
NMX250	111219_NMX2500002	control	unc-18	5.33647	10.76	86822.7	-2.56	32.3	-32.01	0.29	1.16	68.74	0	18.03	0.98	1068.94	62.37	45.67	61.04	0	11.84	3.68	2.17	413.76	80.34	0.963185	0.0398116	35.036	685.516
NMX250	111319_NMX2500001	control	unc-18	0.62505	8.59	84039	-0.93	-62.35	-61.62	0.39	1.03	60.93	2.17	16.86	0.98	928.27	186.14	102.85	56.85	0	11.46	2.55	2.03	359.04	89.07	0.627617	0.27845	43.9894	105.027
NMX250	111319_NMX2500001	control	unc-18	1.03876	8.74	74250	0.29	-218.33	2.74	0.8	1.04	48.34	2.15	46.82	0.85	740.56	175.75	48.23	43.92	0	15.61	3.71	2.24	316.96	101.61	0.653344	0.261053	32.8222	86.0832
NMX250	111319_NMX2500001	control	unc-18	0.28879	8.54	76155.8	-0.24	-109.25	8.54	0.63	1.02	67.76	25.45	42.54	0.85	750.55	123.81	42.75	61.91	0	11.04	2.87	2.16	307	101.38	0.578662	0.140866	54.3702	216.118
NMX250	111319_NMX2500001	control	unc-18	0.501321	8.56	83819.5	-2.72	-351.46	-74.25	0.36	1.02	59.04	0.58	26.33	0.96	932.86	177.24	109	53.62	0	16.83	1.65	2.05	439.07	88.37	0.651925	0.176321	41.526	150.585
NMX250	111319_NMX2500001	control	unc-18	0.54508	8.47	88790.4	0.45	-63.55	9.21	0.65	1.01	18.01	0	8.75	1	971.66	71.45	25.73	15.6	0	33.16	1.88	2.02	489.56	89.85	0.601079	0.399099	12.4146	20.3813
COP1781	061119_COP1781	control	hSTXBP1	0.28975	8.42	98366.8	-0.01	-105.89	7.75	0.69	1.01	23.79	0	8.17	0.98	990.66	63.8	25.61	21.22	0	37.25	3.78	2.09	523.44	97.66	0.598567	0.40155	17.1523	27.2752
COP1781	061119_COP1781	control	hSTXBP1	0.29455	8.43	99735.9	-1.01	-73.11	-26.85	0.52	1.01	30.88	0	9.59	0.99	1011.25	92.9	42	29.35	0	39.1	3.46	2.13	545.09	96.99	0.72845	0.271667	20.5685	52.8777
COP1781	061119_COP1781	control	hSTXBP1	7.88218	9.5	102124	1.14	-34.09	33.1	0.56	1.14	44.13	0	15.23	0.99	995.77	138.56	53.36	40.15	0.02	35.56	15.6	3.69	546.1	100.88	0.67905	0.1956	36.7674	77.6302
COP1781	061119_COP1781	control	hSTXBP1	0.538367	8.45	74364.6	-0.34	-118.63	5.57	0.67	1.01	36.11	0	13.5	0.98	922.69	60.96	37.53	34.8	0	32.13	4.16	2.1	454.5	79.28	0.5981	0.402017	28.391	44.3324
COP1781	061119_COP1781	control	hSTXBP1	4.99388	8.87	94529.9	0.4	-2.9	13.61	0.61	1.06	42.84	0	12.23	0.98	984.61	68.68	29.68	40.38	0.01	38.13	9.67	2.76	531.49	94.51	0.7769	0.22215	29.6597	78.0466
COP1781	061119_COP1781	control	hSTXBP1	5.27078	9.07	99871.7	0.32	-42.48	20.84	0.4	1.08	48.37	0	11.38	0.99	1001.46	112.87	53.86	45.97	0.01	36.28	9.25	2.74	550.54	98.07	0.63405	0.16715	41.3492	118.161
COP1781	061119_COP1781	control	hSTXBP1	6.31667	9.5	89845.3	0.61	-30.57	7.81	0.61	1.13	44.74	0	12.67	0.98	982.09	146.89	27.49	41.93	0	36.39	13.27	3.02	511.38	89.98	0.62	0.1431	41.7459	112.143
COP1781	061119_COP1781	control	hSTXBP1	0.305333	8.43	95335.3	0.81	-49.49	32.33	0.63	1.01	34.6	0	7.72	0.96	1021.47	95.37	42.93	33.15	0	36.45	3.95	2.12	553.01	91.81	0.66	0.232617	25.4848	70.1864
COP1781	061119_COP1781	control	hSTXBP1	6.01975	14.26	81627.8	-0.35	-82.17	-10.25	0.63	1.14	87.36	0	13.46	0.9	995.44	61.24	44.94	80.02	0	38.8	1.54	2.51	572.94	80.62	0.885099	0.127469	52.3347	264.507
COP1781	061219_COP1781	control	hSTXBP1	0.853683	8.47	108331	0.63	-167.98	16.54	0.64	1.01	54.73	0	12.36	0.99	970.48	64.25	27.97	50.78	0	35.42	3.51	2.14	523.42	109.77	0.693567	0.30655	35.8583	84.5211
COP1781	061219_COP1781	control	hSTXBP1	0.403267	8.42	103058	0.53	-326.65	-3.29	0.62	1.01	33.41	0	11.58	0.99	991.88	67.99	40.58	28.5	0	36.65	3.35	2.04	502.42	102.16	0.6081	0.392017	22.9126	37.1465
COP1781	061219_COP1781	control	hSTXBP1	0.0357167	8.47	102510	-1.72	-100.85	-40.55	0.38	1.01	54.67	0	18.05	0.97	1005.24	147.05	47.6	51.79	0	31.86	5.48	2.18	514.9	100.32	0.750483	0.249517	33.8804	105.66
COP1781	061219_COP1781	control	hSTXBP1	0.525917	8.46	106329	1.1	-125.85	30.37	0.63	1.01	26.49	0	10.56	1	1002.89	123.69	46.95	23.36	0	33.94	3.83	2.12	485.78	104.26	0.532017	0.4681	21.0944	25.9222
COP1781	061219_COP1781	control	hSTXBP1	0.43405	8.46	120018	1.42	-97.15	52.47	0.53	1.01	40.9	0	14	1	1033.88	128.97	81.06	34.14	0	34.7	2.7	2.06	524.04	114.16	0.648217	0.3519	25.8433	49.4219
COP1781	061219_COP1781	control	hSTXBP1	0.59305	8.46	107648	0.15	-240.9	11.53	0.65	1.01	44.72	0	17.93	0.99	979.84	82.76	31.02	42.43	0	35.54	3.53	2.13	523.31	108.03	0.639767	0.36035	32.5423	59.9656
COP1781	061219_COP1781	control	hSTXBP1	0.665867	8.46	113673	-1.18	-127.37	-32.13	0.63	1.01	32.72	0	9.52	1	1012.28	90.93	40.21	27.32	0	35.76	2.94	2.07	524.29	110.43	0.614517	0.3856	21.5113	36.5789
COP1781	061219_COP1781	control	hSTXBP1	0.1775	8.42	117408	-0.78	-69.73	-30.75	0.68	1.01	23.04	0	8.59	0.99	1034.74	74.89	45.45	19.71	0	34.95	3.5	2.12	533.28	111.59	0.605483	0.39465	15.8328	25.6442
COP1781	061219_COP1781	control	hSTXBP1	0.391867	8.49	103733	0.87	-125.24	19.55	0.57	1.02	32.56	0	19.31	0.99	1007.52	131.61	27.89	29.06	0.01	32.84	5.28	2.29	528.4	101.3	0.745233	0.254883	20.2117	54.913
COP1781	061219_COP1781	control	hSTXBP1	0.4039	8.43	117246	0.6	-57.2	29.66	0.66	1.01	18.01	0	8.04	0.99	1039.01	81.69	42.4	16.99	0	35.62	2.82	2.13	524.44	110.98	0.738817	0.261317	11.9227	31.3211
COP1781	090519 COP1781 (copper)_Repaired	control	hSTXBP1	9.48516	11.01	58147.4	-0.36	-8.69	-7.65	0.46	1.31	77.48	1.69	26.83	0.98	842.3	189.71	49.18	75.22	0.12	27.13	26.08	5.16	422.01	67.93	0.677585	0.26469	64.8907	118.053
COP1781	090519 COP1781 (copper)_Repaired	control	hSTXBP1	1.66033	8.57	57986	0.58	-527.3	5.76	0.72	1.03	78.83	0	41.82	0.97	877.45	66.02	28.49	75.96	0	35.44	3.68	2.08	480.85	64.91	0.684767	0.31535	53.8908	123.851
COP1781	090519 COP1781 (copper)_Repaired	control	hSTXBP1	1.14287	8.62	74991.5	-1.49	-63.27	-51.18	0.63	1.03	50.45	0	13.13	0.99	914.28	138.38	77.47	48.28	0.04	33.27	3.99	2.2	449.87	80.71	0.7094	0.290717	32.0395	87.8848
COP1781	090519 COP1781 (copper)_Repaired	control	hSTXBP1	6.19992	9.26	75081.5	-0.29	-274.11	-13.22	0.54	1.11	56.25	0	25.83	0.99	892.01	180.71	45.95	54.35	0.09	31.53	10.64	2.86	442.21	82.77	0.602017	0.3981	39.7383	76.4403
COP1781	090519 COP1781 (copper)_Repaired	control	hSTXBP1	1.68712	8.58	78649.9	2.26	-84.83	57.78	0.24	1.03	52.12	0	10.47	0.99	943.3	119.39	73.7	49.52	0.03	33.73	3.6	2.16	469.55	81.96	0.683217	0.3169	34.5013	81.8837
COP1781	090519 COP1781 (copper)_Repaired	control	hSTXBP1	0.632867	8.45	75962.3	-0.13	-329.68	-16.07	0.68	1.01	62.48	0	25.2	0.99	925.55	107.5	51.47	60.32	0	31.6	2.5	2.03	474.46	80.7	0.73845	0.261667	40.1612	117.171
COP1781	090519 COP1781 (copper)_Repaired	control	hSTXBP1	1.31727	8.87	65435.2	-1.36	-48.65	-49.81	0.59	1.06	61.2	1.32	28.56	0.96	824.71	179.82	68.96	57.17	0	25.36	6.71	2.46	394.2	78	0.69465	0.27285	43.8274	97.9337
COP1781	090519 COP1781 (copper)_Repaired	control	hSTXBP1	0.485333	8.46	78229.3	1.42	-105.1	47.83	0.48	1.01	35.58	0	10.02	0.97	962.93	106.45	79.74	30.14	0	37.36	3.24	2.08	434	79.89	0.629767	0.318683	23.1927	48.7344
COP1781	090519 COP1781 (copper)_Repaired	control	hSTXBP1	2.50742	9.12	77295.4	1.63	-69.93	24.67	0.37	1.09	67.68	1.71	17.16	0.97	964.77	188.52	61.4	65	0.06	31.24	12.63	2.74	517.37	78.78	0.655	0.273333	52.8331	111.182
COP1781	090519 COP1781 (copper)_Repaired	control	hSTXBP1	18.071	10.74	77432.5	0.17	-33.16	6.46	0.16	1.25	62.01	0	16.56	0.99	920.57	92.63	29.25	60.07	0.38	34.63	24.77	5.39	476.87	82.72	0.689721	0.311116	58.0684	64.3631
COP1781	090619_COP1781_copper_AS0001_Repaired	control	hSTXBP1	1.89712	8.85	93045.4	0.57	-110.52	12.04	0.54	1.06	32.95	2.68	22.15	1	879.28	155.6	52.91	30.86	0.04	28.63	9.68	2.8	434.59	104.18	0.663177	0.269548	26.0868	50.2937
COP1781	090619_COP1781_copper_AS0001_Repaired	control	hSTXBP1	0.642375	8.57	94318.6	0.25	-142.31	-8.08	0.71	1.03	33.82	0.63	15.81	0.99	831.29	169.1	45.56	31.74	0.01	25.93	4.06	2.19	400.8	111.56	0.633891	0.331589	23.6261	50.5571
COP1781	090619_COP1781_copper_AS0001_Repaired	control	hSTXBP1	4.03569	8.99	93835.6	1.24	-160.35	30.9	0.44	1.08	35.33	0.71	15.02	1	908.02	170.51	38.9	33.38	0.08	29.46	8.23	2.51	489.11	101.63	0.556382	0.443268	35.5578	30.6665
COP1781	090619_COP1781_copper_AS0001_Repaired	control	hSTXBP1	0.167503	8.41	109749	0.53	-116.04	12.94	0.77	1.01	35.16	0	10.58	1	955.17	48.35	22.26	26.34	0	34.95	3.62	2.14	467.75	113	0.663761	0.336356	20.3971	38.0533
COP1781	090619_COP1781_copper_AS0001_Repaired	control	hSTXBP1	0.0256697	8.44	102712	0.49	-84.55	8.06	0.61	1.01	39.01	0	8.74	1	945.93	94.79	42.14	36.38	0	31.94	3.2	2.04	481.51	106.76	0.68818	0.311936	26.901	57.2757
COP1781	090619_COP1781_copper_AS0001_Repaired	control	hSTXBP1	0.129048	8.47	99788.9	-0.91	-55.78	-33.79	0.66	1.01	29.02	0	8.82	1	923.04	79.48	43.85	22.67	0	31.7	3.36	2.11	475.51	106.3	0.642458	0.357658	16.9492	32.9486
COP1781	090619_COP1781_copper_AS0001_Repaired	control	hSTXBP1	0.811828	8.47	104550	-0.02	-111.84	-5.72	0.64	1.01	29.87	0	10.49	1	959.75	61.72	17.33	28.07	0.02	34.08	5.29	2.24	522.16	107.12	0.589235	0.410881	22.6348	35.8482
COP1781	090619_COP1781_copper_AS0001_Repaired	control	hSTXBP1	0.185188	8.42	94856.6	-0.35	-116.26	-7.93	0.88	1.01	21.51	0	10.05	1	873.49	56.63	24.1	16.45	0	31.18	2.24	2.07	445.46	106.78	0.634591	0.365526	12.5667	23.1912
COP1781	090619_COP1781_copper_AS0002_Repaired	control	hSTXBP1	0.124817	8.4	100710	-0.43	-131.16	-9.12	0.67	1	27.44	0	10.41	1	941.78	49.65	16.27	25.95	0	31.17	1.94	2.02	491.02	105.15	0.642617	0.3575	19.8533	36.9049
COP1781	090619_COP1781_copper_AS0002_Repaired	control	hSTXBP1	0.02325	8.43	106920	-0.13	-117.2	20.88	0.63	1.01	19.29	0	10.78	1	951.21	106.9	61.38	17.55	0	29.52	3.34	2.09	431.8	110.52	0.55035	0.449767	16.4775	18.863
COP1781	090619_COP1781_copper_AS0002_Repaired	control	hSTXBP1	0.208033	8.46	85996.6	0.31	-154.18	-0.25	0.74	1.01	22.56	0	17.18	1	880.91	55.2	21.03	20.01	0	30.1	3.13	2.07	471.43	96	0.55465	0.445483	17.3488	23.3237
COP1781	090619_COP1781_copper_AS0002_Repaired	control	hSTXBP1	6.58872	9.09	86333	0.58	-117.22	13.02	0.49	1.09	46.62	0	20.85	1	882.51	95.01	27.64	41.75	0.15	29.25	12.11	2.9	464.16	96.2	0.500833	0.499283	49.9326	33.5346
COP1781	090619_COP1781_copper_AS0002_Repaired	control	hSTXBP1	2.77718	8.62	93977.5	-0.37	-91.39	-6.69	0.69	1.03	28.5	0	8.39	1	957.35	90.64	24.59	24.48	0	36.5	4.88	2.12	467.81	96.53	0.50715	0.492983	27.38	21.4831
COP1781	090619_COP1781_copper_AS0002_Repaired	control	hSTXBP1	0.768067	8.46	86990.2	-0.34	-105.78	-14.18	0.86	1.01	54.06	0	11.84	0.99	911.11	60.63	23.17	50.74	0	35.03	3.03	2.1	467.16	93.91	0.687983	0.31215	36.1271	82.9279
COP1781	090619_COP1781_copper_AS0002_Repaired	control	hSTXBP1	1.73997	8.68	88719.5	0.72	-118.49	7.44	0.62	1.04	35.27	0	15.19	1	909.9	107.86	38.88	30.18	0.05	31.04	5.82	2.29	452.55	95.88	0.519767	0.48035	25.543	35.1804
COP1781	090619_COP1781_copper_AS0002_Repaired	control	hSTXBP1	5.53738	9.06	90604.9	0.33	-57.22	2.42	0.57	1.08	55.04	0	15.82	1	888.69	166.09	25.13	53.03	0.08	29.09	11.52	3.07	464.66	100.29	0.547267	0.45285	42.2552	66.0471
COP1781	090619_COP1781_copper_AS0002_Repaired	control	hSTXBP1	2.63918	8.69	96991.6	0.36	-99.45	-0.55	0.64	1.04	33.02	0	14.06	1	953.54	104.12	51.49	31.33	0.02	35.47	6.93	2.54	465.35	100.01	0.766987	0.232457	22.8363	59.4378
COP1781	091219 COP1781 (copper)_Repaired	control	hSTXBP1	0.452019	8.46	94856.7	0.78	-109.55	24.87	0.67	1.01	24.7	0	10.17	1	985.06	147.67	66.2	19.84	0	29.08	2.21	2.02	442.81	94.72	0.666978	0.333139	14.3272	30.862
COP1781	091219 COP1781 (copper)_Repaired	control	hSTXBP1	4.04864	8.83	95549.3	0.27	-76.7	3.14	0.65	1.06	37.34	0.99	14.83	0.98	992.64	110.95	26.13	33.86	0	34.75	6.52	2.27	558.11	94.73	0.729602	0.17537	26.4389	83.0833
COP1781	091219 COP1781 (copper)_Repaired	control	hSTXBP1	2.46767	8.6	98509.1	0.22	-63.11	14	0.59	1.03	44	0	11.28	0.99	1030	77.48	32.72	41	0.02	37.41	6.04	2.22	527.51	94.05	0.62984	0.370277	30.1662	59.4278
COP1781	091219 COP1781 (copper)_Repaired	control	hSTXBP1	3.46622	8.68	96201.4	0.27	-66.19	10.91	0.68	1.04	35.41	0	9.91	0.97	1001.45	115.5	34.74	32.12	0	36.74	5.93	2.26	480.01	94.52	0.757705	0.200257	23.6938	70.7501
COP1781	091219 COP1781 (copper)_Repaired	control	hSTXBP1	1.35657	8.72	105854	0.02	-144.35	19.09	0.67	1.04	16.44	0	27.15	0.97	1031.41	127.78	66.54	15.08	0	33.57	5.47	2.16	478.95	101.44	0.270632	0.224543	24.6702	37.4243
COP1781	091219 COP1781 (copper)_Repaired	control	hSTXBP1	3.52101	8.67	94950.5	0.47	-152.5	19.51	0.66	1.04	32.88	0	14.49	0.99	1007.59	79.95	42.78	29.75	0.02	38.32	7.23	2.53	536.84	92.69	0.759255	0.240861	22.1889	53.588
COP1781	091219 COP1781 (copper)_Repaired	control	hSTXBP1	2.07561	8.55	102773	0.38	-180.17	12.26	0.57	1.02	34.8	0	9.78	0.99	1076.96	110.87	48.47	29.63	0	41.57	3.26	2.03	554.81	93.82	0.568696	0.415934	24.0019	38.4157
COP1855	091619 COP1855 copper0001	benign	V451I	0.908167	8.69	91066.4	-1.17	-66.94	-36.85	0.54	1.04	43.64	0	12.69	1	939.1	170.96	41.62	41.17	0.02	30.23	5.84	2.28	485.15	95.35	0.542617	0.4575	36.0217	47.269	1
COP1855	091619 COP1855 copper0001	benign	V451I	2.02163	9.36	76527.3	0.11	-67.88	10.89	0.54	1.12	55.47	1.74	19.71	0.99	841.14	178.13	37.28	48.51	0.02	26.31	9.67	3.29	439.18	89.47	0.734883	0.23095	36.6337	93.4594	1
COP1855	091619 COP1855 copper0001	benign	V451I	2.17673	9.15	76524.6	0.61	-63.65	10.41	0.44	1.09	44.58	0	14.27	1	882.22	163.55	39.93	42.24	0.12	26.62	9.15	2.75	447.66	85.32	0.506317	0.493817	36.0909	48.5374	1
COP1855	091619 COP1855 copper0001	benign	V451I	0.686883	8.52	93318.3	0.32	-124.35	6.36	0.7	1.02	39.74	0	13.46	1	912.31	84.77	22.24	32.54	0.01	32.68	3.76	2.18	454.51	100.59	0.635833	0.364283	24.9072	45.8621	1
COP1855	091619 COP1855 copper0001	benign	V451I	1.45565	8.68	93112.1	-1.59	-161.27	-53.61	0.53	1.04	25.32	0	13.05	0.99	971.14	170.29	66.73	23.64	0	32.65	5.74	2.13	549.61	94.28	0.5106	0.489517	20.5965	26.8041	1
COP1855	091619 COP1855 copper0001	benign	V451I	1.56577	8.82	100656	-0.98	-315.45	-20.84	0.32	1.06	41.76	0.29	22.58	0.99	967.21	173.05	51.52	39.6	0.06	29.41	6.07	2.46	569.89	102.32	0.514767	0.48535	34.9855	44.4748	1
COP1855	091619 COP1855 copper0001	benign	V451I	4.05713	8.91	88953.7	-0.23	-121.25	-1.13	0.49	1.07	37.41	0.3	12.5	0.99	969.26	180.02	37.77	34.59	0.07	32.87	7.32	2.51	519.65	90.23	0.555604	0.444531	35.306	33.689	1
COP1855	091619 COP1855 copper0001	benign	V451I	0.754026	8.57	90934.6	0.75	-44.31	43.49	0.6	1.02	29.45	0	9.22	0.99	955.45	109.65	83.94	26.97	0	35.8	4	2.2	434.62	93.59	0.804442	0.19574	17.7358	64.9035	1
COP1855	091619 COP1855 copper0001	benign	V451I	0.168805	8.57	82750.2	-1.25	-29.48	-23.36	0.66	1.02	51.24	0	11.18	1	888.42	119.81	37.95	47.83	0.01	30.83	4.21	2.13	441.76	91.6	0.667532	0.332649	34.8768	73.7873	1
COP1855	091719 COP1855 copper0001	benign	V451I	1.98293	9.56	71681.9	0.94	18.52	27.63	0.4	1.14	58.94	2.61	24.17	0.98	954.23	195.12	55.79	56.53	0.06	32.14	21	3.89	478.34	73.94	0.610891	0.15377	54.8748	149.61	1
COP1855	091719 COP1855 copper0001	benign	V451I	2.16227	8.96	83419.3	0.83	-124.47	18.02	0.45	1.07	46.22	2.3	13.67	0.99	950.81	193.88	71.44	40.8	0.01	29.41	9.91	2.22	502.33	86.29	0.46155	0.43285	40.2567	51.3255	1
COP1855	091719 COP1855 copper0001	benign	V451I	0.511567	8.52	91236.5	1.46	-2.23	54.3	0.6	1.02	35.15	0	10.2	0.98	998.47	122.73	67.2	31.09	0	35.93	3.67	2.22	536.5	89.92	0.705833	0.22035	23.0138	67.3925	1
COP1855	091719 COP1855 copper0001	benign	V451I	1.19488	8.64	92370.3	0.29	-56.72	-0.01	0.43	1.03	57.07	0	11.16	0.99	989.71	172.07	59.7	53.61	0	33.18	6.05	2.17	480.06	91.76	0.63035	0.369767	41.001	75.0965	1
COP1855	091719 COP1855 copper0001	benign	V451I	1.40053	8.8	83194.1	-0.64	-191.06	-43.65	0.49	1.05	39.54	4.33	12.49	0.97	934.81	195.24	90.34	36.94	0.03	29.77	4.42	2.26	436.48	87.55	0.532617	0.262733	32.9653	73.7562	1
COP1855	091719 COP1855 copper0001	benign	V451I	4.52002	9.32	91755.5	1.19	-67.85	32.7	0.4	1.11	50.46	2.07	14.44	0.99	992.69	200.11	45.79	47.85	0.09	33.71	10.24	3.15	485.7	90.91	0.526667	0.2144	40.998	122.474	1
COP1855	091719 COP1855 copper0001	benign	V451I	4.27023	9.24	93924.3	-0.2	-93.79	3.64	0.42	1.1	45.92	0	14.32	0.98	1020.06	168.99	40.3	42.35	0.14	38.07	11.99	2.95	513.76	90.58	0.651253	0.330653	38.2714	52.6886	1
COP1855	091719 COP1855 copper0001	benign	V451I	3.57857	8.98	99861	-0.67	-125.34	-15.01	0.48	1.08	36.99	0	14.21	0.98	1027.81	183.05	37.22	34.81	0.08	36.94	10.21	2.76	538.5	95.48	0.547983	0.4519	35.8907	33.5155	1
COP1855	091719 COP1855 copper0001	benign	V451I	1.57175	9.22	97282.1	0.93	-168.12	25.23	0.34	1.1	61.01	9.51	25.78	0.95	989.3	188.29	94.36	56.36	0.01	22.52	10.21	2.41	461.94	96.84	0.475953	0.263159	56.3216	112.295	1
COP1855	091719 COP1855 copper0001	benign	V451I	0.450133	8.81	75620.6	0.11	-4.78	1.81	0.54	1.05	40.6	0.71	13.14	0.98	993.17	237.1	64.83	38.42	0.02	35.94	9.21	2.62	487.31	74.9	0.759767	0.240117	28.6698	69.2747	1
COP1855	091819 COP1855 copper0001	benign	V451I	3.59767	9.31	72710.1	0.34	-71.24	16.54	0.5	1.11	62.49	0.27	16.7	0.97	1022.02	208.59	54.11	59.16	0.1	39.67	18.91	4.04	521.94	70.02	0.57	0.361433	59.0688	70.5152	1
COP1855	091819 COP1855 copper0001	benign	V451I	4.2661	8.79	88450.3	0	-113.95	-1.76	0.61	1.05	34.85	0	13.77	0.99	1020.96	86.66	27.2	33.03	0.01	38.83	9.28	2.64	539.9	85.18	0.7781	0.222017	24.426	63.1466	1
COP1855	091819 COP1855 copper0001	benign	V451I	4.26305	9.04	94098.9	-0.05	-2.92	5.11	0.49	1.08	47.19	0.08	11.43	0.98	1073.05	180.62	35.85	43.88	0.03	39.87	10.24	2.65	597.42	86.31	0.760483	0.238933	32.9293	78.8499	1
COP1855	091819 COP1855 copper0001	benign	V451I	2.69243	9.27	65944.8	-0.29	-78.08	-11.71	0.5	1.11	91.96	0.25	20.68	0.94	985.3	213.17	40.41	85.37	0.08	37.27	12.93	2.91	517.1	65.84	0.563817	0.396783	69.6064	116.246	1
COP1855	091819 COP1855 copper0001	benign	V451I	4.795	9.58	71504.7	0.18	-4.1	5.55	0.54	1.14	72.41	0	18.79	0.98	973.87	195.02	54.72	69.77	0.05	36.01	16.45	3.56	501.63	72.19	0.761067	0.229283	49.7587	139.15	1
COP1855	091819 COP1855 copper0001	benign	V451I	5.14138	9.51	85478.9	-0.68	-15.79	-22.61	0.55	1.14	55.96	0	10.01	0.99	1037.64	151.14	38.27	54.17	0.03	40.14	16.18	4.09	571.15	80.97	0.798217	0.2019	41.7713	103.178	1
COP1855	091819 COP1855 copper0001	benign	V451I	1.37754	8.99	89082.2	0.5	-108.88	35.5	0.44	1.07	71.9	2.17	26.37	0.94	1009.21	199	63.88	66.99	0.01	27.12	14.45	2.73	460.42	87.16	0.503597	0.420109	70.1788	75.3336	1
COP1855	091819 COP1855 copper0001	benign	V451I	1.2279	9.24	87432.4	-0.94	-55.72	-30.99	0.53	1.11	42.02	0	11.75	0.99	1021.67	186.16	39.64	39.76	0.03	38.48	12.93	3.06	577.57	84.15	0.754459	0.228003	33.0818	64.9221	1
COP1855	091819 COP1855 copper0001	benign	V451I	4.20883	9.56	85476.6	-0.01	27.37	9.26	0.52	1.14	49.61	0	12.92	0.97	1055.44	211.98	75.35	47.35	0	38.38	14.1	2.85	553.77	79.77	0.505832	0.0733034	54.3529	270.886	1
COP1855	091819 COP1855 copper0001	benign	V451I	3.34012	9.31	95815.8	0.53	-55.53	25.1	0.52	1.11	52.19	1.42	19.57	0.97	1017.62	176.54	58.77	47.91	0.05	34.68	10.44	2.72	505.67	92.84	0.559893	0.17849	46.7062	121.906	1
NMX71	091619 NMX71 copper0001	benign	P94L	1.06837	8.85	83026.9	1.32	-81.5	49.13	0.53	1.06	49.21	1.17	15.47	0.98	909.51	165.85	85.95	46.13	0.06	31.68	8.56	2.59	460.63	89.82	0.489517	0.41595	43.8072	59.3408	1
NMX71	091619 NMX71 copper0001	benign	P94L	2.33602	9.11	97984.8	-0.96	-98.38	-33.15	0.38	1.09	53.9	7.53	22.64	0.97	959.04	197.52	60.39	51.28	0.04	26.21	10.35	2.6	478.15	100.64	0.60965	0.3569	45.9034	65.2585	1
NMX71	091619 NMX71 copper0001	benign	P94L	1.81415	9.2	87706.3	-0.85	-46.44	-17.37	0.4	1.1	74.4	5.06	29.31	0.96	910.86	179.35	61.91	68.78	0.05	23.77	13.15	3.1	461.99	94.85	0.637281	0.250911	57.661	127.673	1
NMX71	091619 NMX71 copper0001	benign	P94L	3.33613	8.95	86148.2	0.6	-117.2	23.04	0.53	1.07	48.15	1.74	18.04	0.98	954.65	148.46	55.03	45.32	0.06	32.36	8.43	2.61	473.77	88.83	0.476067	0.470117	52.7077	43.0355	1
NMX71	091619 NMX71 copper0001	benign	P94L	1.19158	8.77	93629.3	-0.47	-139.63	-22.18	0.43	1.05	56.75	1.14	22.79	0.98	963.13	181.63	58.98	52.31	0.07	29.59	9.18	2.5	478.85	95.64	0.480717	0.469883	48.8309	61.3763	1
NMX71	091619 NMX71 copper0001	benign	P94L	0.0262	8.37	91279.2	0.29	-366.74	10.08	0.65	1	65.59	0	8.09	0.98	962.69	20.46	8.37	60.22	0	36.96	0.95	2.01	392.59	93.21	0.832267	0.16785	36.1125	179.697	1
NMX71	091619 NMX71 copper0001	benign	P94L	0.856733	8.9	78278.7	-0.09	-129.69	-19.77	0.39	1.06	42.18	0	12.86	0.99	946.1	153.66	62.44	38.38	0.01	33.8	9.38	2.3	550.77	81.33	0.509767	0.459517	34.7532	44.9685	1
NMX71	091619 NMX71 copper0001	benign	P94L	2.72642	9.24	88830.5	-0.43	-49.06	-22.47	0.44	1.1	68.12	3.58	24.64	0.98	932.14	194.19	49.44	63.05	0.1	27	15.35	3.48	464.52	93.8	0.650631	0.267903	52.6296	107.534	1
NMX71	091619 NMX71 copper0001	benign	P94L	2.5427	8.93	89415.8	0.24	-26.56	4.66	0.58	1.07	39.71	0	13.8	0.99	973.18	186.62	46.44	37.96	0.01	33.31	9.6	2.65	495.1	90.42	0.840233	0.159883	26.2531	99.4663	1
NMX71	091619 NMX71 copper0001	benign	P94L	3.27463	9.17	89920.6	0.3	-92.1	6.17	0.45	1.09	41.6	0.06	18.98	0.98	976.78	188.52	47.19	38.46	0.06	32.88	14.19	2.7	508.72	90.51	0.4594	0.284883	47.1311	58.9998	1
NMX71	091719 NMX71 copper repaired	benign	P94L	0.214175	8.53	82011.2	-0.98	-12.85	-40.97	0.58	1.02	28.1	0	9.53	0.99	950.33	133.83	57.63	26.01	0	30.61	4.28	2.15	479.66	84.87	0.749137	0.250979	17.9696	49.9859	1
NMX71	091719 NMX71 copper repaired	benign	P94L	0.786942	8.6	72362.3	0.7	-210.6	15.68	0.73	1.03	74.82	1.22	50.25	0.89	867.98	112.05	25.58	70.54	0.02	26.66	4.78	2.29	356.17	81.99	0.65626	0.342773	52.557	105.176	1
NMX71	091719 NMX71 copper repaired	benign	P94L	1.00983	9.15	86931.2	1.03	10.01	35.19	0.58	1.08	41.52	0	11.49	1	945.37	137.11	78.36	36.36	0.05	34.02	8.24	2.5	489.17	90.37	0.726733	0.256858	22.5093	77.8565	1
NMX71	091719 NMX71 copper repaired	benign	P94L	10.2612	10.22	81591.7	1.2	-45.87	34.52	0.31	1.21	76.49	3.36	21.25	0.99	955.08	183.85	67.51	70.26	0.1	31.07	16.18	3.15	496.39	84.01	0.493244	0.429825	84.1456	66.8969	1
NMX71	091719 NMX71 copper repaired	benign	P94L	1.21334	8.64	76503.5	0.55	-122.58	2.41	0.62	1.03	22.04	0	8.27	0.99	942.16	142.21	44.43	20.44	0.01	33.99	4.07	2.14	475.8	79.85	0.567083	0.433034	16.1832	26.0084	1
NMX71	091719 NMX71 copper repaired	benign	P94L	0.431084	8.47	91533.5	-0.88	-89.31	-33.03	0.36	1.01	26.61	0	5.78	0.99	993.64	102.71	58.96	24.07	0	36.79	2.16	2.05	577.9	90.58	0.770207	0.22991	15.1307	54.0236	1
NMX71	091719 NMX71 copper repaired	benign	P94L	1.06337	8.96	80815.8	0.26	-97.85	15.62	0.44	1.07	33.71	2.32	16.62	1	915.13	176.88	66.51	31.95	0.02	27.05	6.4	2.27	471.79	86.84	0.388495	0.376944	38.0816	45.5011	1
NMX71	091719 NMX71 copper repaired	benign	P94L	1.04139	8.7	89625.4	0.26	-112.07	6.36	0.56	1.04	31.83	0	10.93	0.99	972.08	171.61	50.8	30.19	0	33.96	4.04	2.1	520.64	90.65	0.569466	0.43065	24.9283	37.1391	1
NMX71	091719 NMX71 copper repaired	benign	P94L	1.81018	8.79	78284.2	-1	-102.13	-42.06	0.73	1.04	51.79	0	15.91	0.99	880.17	126.43	56.74	41.77	0	30.92	4.44	2.17	424.65	87.44	0.579438	0.420991	33.8397	52.6426	1
NMX71	091719 NMX71 copper repaired	benign	P94L	0.214885	8.85	80222.4	0.34	58.91	-23.64	0.69	1.05	61.8	0	43.49	0.93	934.5	96.09	44.54	58.23	0	28.81	5.52	2.19	418.62	84.62	0.756555	0.243966	40.6983	112.459	1
NMX71	091819 NMX71 copper0001	benign	P94L	0.342333	8.54	84390	-1.25	-24.33	-50.18	0.41	1.02	35.77	0	12.36	0.99	982.36	178.99	87.88	34.01	0.01	32.95	6.07	2.28	467.5	84.64	0.803333	0.196783	22.3745	81.4734	1
NMX71	091819 NMX71 copper0001	benign	P94L	1.43717	8.73	77776.3	0.32	-184.51	2	0.71	1.04	32.82	0	19.29	1	867.72	122.62	40.8	30.78	0.01	28.96	6.42	2.25	416.43	88.15	0.513683	0.486433	27.4555	34.2764	1
NMX71	091819 NMX71 copper0001	benign	P94L	0.26275	8.63	101959	-0.37	-188.73	-18.51	0.32	1.03	41.42	3.24	20.17	0.96	985.09	199.34	63.71	38.08	0.02	15.96	5.03	2.29	467.03	101.97	0.581067	0.29095	33.8424	63.2818	1
NMX71	091819 NMX71 copper0001	benign	P94L	0.15075	8.54	95211.9	-0.04	-242.31	-2.5	0.43	1.02	53.96	5.38	23.46	0.97	987.25	189.83	77.51	51.12	0.02	24.33	4.16	2.23	503.98	95.18	0.5606	0.350233	43.4836	76.3643	1
NMX71	091819 NMX71 copper0001	benign	P94L	2.53155	9.27	87856.4	-0.05	-52.59	-30.05	0.5	1.11	53.06	0.96	14.86	0.99	991.03	189.12	83.74	49.99	0.02	33.56	11.31	2.93	501.38	87.18	0.5381	0.14715	51.8179	150.218	1
NMX71	091819 NMX71 copper0001	benign	P94L	0.3827	8.54	97236.6	-0.15	-124.97	-18.84	0.62	1.02	27.81	0	10.59	0.99	1003.56	85.51	38.76	22.95	0	34.12	3.14	2.11	510.79	95.29	0.4125	0.227267	28.8107	48.6912	1
NMX71	091819 NMX71 copper0001	benign	P94L	3.45005	8.74	94471.2	0.38	-92.92	16.77	0.62	1.05	45.11	0.18	15.57	0.98	977.48	119.25	27.05	41.24	0.06	34.88	7.01	2.38	520.38	95.14	0.5775	0.41095	31.7483	55.7314	1
NMX71	091819 NMX71 copper0001	benign	P94L	1.55922	8.96	91561.4	0.62	-103.95	19.78	0.38	1.07	51.08	2.58	20.02	0.98	1011.69	218.15	74.94	48.18	0.03	30.38	10.46	2.62	486.36	89.11	0.5906	0.3556	44.825	61.0442	1
NMX71	091819 NMX71 copper0001	benign	P94L	1.19782	8.78	103592	-0.01	-45.4	1.85	0.55	1.05	55.31	1.28	13.97	0.99	1001.71	198.77	50.25	50.76	0	33.05	6.59	2.23	497.15	101.75	0.636667	0.362017	41.7416	66.7915	1
NMX71	091819 NMX71 copper0001	benign	P94L	3.55652	9.1	104894	-1.1	-171.54	-23.26	0.36	1.09	86.73	0.01	41.45	0.94	1016.69	184.9	61.89	80.96	0.08	27.78	11.27	3	476.99	101.58	0.464355	0.463388	80.289	94.2565	1
NMX247	110919_NMX2470001	benign	V515I	0.126898	8.47	93145	-2.95	-189.17	-37.27	0.28	1.01	21.34	2.61	18.55	0.96	864.28	170.18	43.72	19.06	0	15.66	2.18	2.03	414.85	106.6	0.538996	0.25408	17.1029	38.7336	1
NMX247	110919_NMX2470001	benign	V515I	3.02467	8.91	104346	0.73	-183.56	19.62	0.62	1.07	48.54	0.92	21.34	0.99	1008.71	121.58	37.5	44.59	0.03	33.39	6.38	2.26	487.25	101.73	0.516377	0.353258	38.4661	70.0003	1
NMX247	110919_NMX2470001	benign	V515I	0.792993	8.57	116509	-1.72	-263.98	-56.62	0.62	1.03	59.96	0.01	29.37	0.95	1024.84	224.94	93.88	51.22	0	30.8	2.62	2.07	536.98	111.86	0.705199	0.293368	34.7055	91.1777	1
NMX247	110919_NMX2470001	benign	V515I	1.92039	8.59	103718	-0.29	-112.01	-16.2	0.7	1.03	47.23	0	12.16	0.99	1049.06	89.25	30.08	43.88	0	38.64	5.03	2.13	535.16	97.23	0.531845	0.407781	39.1991	56.4762	1
NMX247	110919_NMX2470001	benign	V515I	0.594553	8.9	114347	0.25	10.58	1.99	0.53	1.06	72.11	1.41	15.86	0.97	1068.33	211.08	62.47	65.51	0.01	35.45	13.25	2.77	547.69	105.09	0.734852	0.168003	50.3035	169.927	1
NMX247	110919_NMX2470001	benign	V515I	2.53776	8.74	115278	-0.58	-239.4	0.26	0.56	1.04	49.5	0	19.75	0.99	1040.56	173.32	37.48	45.39	0.03	32.19	6.04	2.21	532.99	109.12	0.60042	0.321104	34.8046	76.2909	1
NMX247	110919_NMX2470001	benign	V515I	0.0457053	8.42	98265.8	-0.4	-72.53	-13.65	0.65	1.01	58.87	0	28.24	0.99	974.93	105.77	31.22	50.98	0	29.36	2.41	2.07	491.62	99.1	0.760805	0.239311	34.8045	102.394	1
NMX247	110919_NMX2470001	benign	V515I	1.22336	8.53	117769	0.45	-289.84	10.03	0.52	1.02	97.25	0.71	26.01	0.96	1032.6	132.73	79.66	88.77	0.01	28.43	3.86	2.15	461.29	112.1	0.727975	0.267018	59.5349	170.151	1
NMX247	110919_NMX2470001	benign	V515I	0.357528	8.61	124743	0.72	-231.23	19.01	0.57	1.02	112.18	0.91	28.54	0.88	1117.27	164.35	70.02	98.83	0	17.36	3.43	2.12	445.17	109.88	0.578943	0.141536	86.1828	345.729	1
NMX247	111119_NMX2470001	benign	V515I	0.0485	8.42	83721.7	-0.12	76.28	-42.91	0.85	1.01	83.37	1.55	65.5	0.8	916.56	86.76	30.06	80.27	0	13.83	2.81	2.26	461.42	89.85	0.801067	0.19905	50.4744	200.157	1
NMX247	111119_NMX2470001	benign	V515I	1.41593	8.62	92099.9	-0.86	-53.6	-55.18	0.43	1.03	64.14	0.02	16.9	0.98	956.18	146.01	100.35	58.94	0	29.4	4.02	2.18	419.79	94.83	0.801183	0.197983	38.4006	142.291	1
NMX247	111119_NMX2470001	benign	V515I	0.2134	8.44	86060.2	-0.34	-53.69	10.74	0.77	1.01	54.22	0	10.7	1	944.58	83.09	42.55	48.56	0	32.82	2.6	2.1	457.98	89.59	0.780483	0.21965	31.5276	109.047	1
NMX247	111119_NMX2470001	benign	V515I	6.75709	9.68	79036.3	-0.01	-26.57	-23.99	0.64	1.1	76.68	0	15.31	0.96	983.22	105.33	46.08	73.29	0	33.51	8.65	2.39	527.58	79.03	0.665068	0.336459	62.578	94.1043	1
NMX247	111119_NMX2470001	benign	V515I	0.258517	8.47	81928.8	-1.39	-86.46	13.12	0.35	1.01	42.71	0	10.8	0.99	926.21	142.18	96.41	40.51	0	17.42	1.96	2	456.27	86.98	0.660717	0.3394	30.0566	60.8405	1
NMX247	111119_NMX2470001	benign	V515I	1.98495	9.45	77950.8	2.67	7.95	68.41	0.68	1.05	106.76	0	16.2	0.98	925.8	58.99	30.53	94.62	0	22.72	2.94	2.24	528.51	82.78	0.624822	0.37745	72.6105	130.517	1
NMX247	111119_NMX2470001	benign	V515I	0.419417	8.47	95193.1	0.36	-90.31	28.29	0.64	1.01	31.78	0	9.98	0.98	958.29	123.59	80.46	25.71	0	31.6	2.95	2.03	439.61	97.68	0.618217	0.3819	20.0248	34.917	1
NMX247	111119_NMX2470001	benign	V515I	1.3145	8.58	90328.8	0.07	-46.37	0.46	0.69	1.03	49.8	0	19.57	0.96	941.7	88.98	37.87	40.9	0.03	30.23	4.62	2.23	471.31	94.3	0.624517	0.360117	31.2203	59.433	1
NMX247	111119_NMX2470001	benign	V515I	0.651717	8.47	88428.1	1.22	-156.95	48.27	0.79	1.01	16.9	0	11.16	1	934.98	122.45	73.99	15.14	0	31.49	2.92	2.06	450.77	92.98	0.507267	0.49285	14.0826	16.2332	1
NMX247	111119_NMX2470001	benign	V515I	8.08689	10.08	77589.5	1.44	28.58	43.45	0.39	1.18	89.01	0	24.87	0.96	919.09	175.67	63.9	80.67	0	26.56	10.46	2.3	465.19	83.58	0.759347	0.236237	59.7533	149.414	1
NMX247	111219_NMX2470001	benign	V515I	0.11185	8.39	103469	-1.56	54.48	-8.65	0.6	1	28.94	0	35.7	0.92	1094.11	52.47	28.09	25.87	0	30.27	1.82	2.07	501.49	93.01	0.74905	0.251067	17.4821	50.8846	1
NMX247	111219_NMX2470001	benign	V515I	0.0767333	8.41	77669.7	-0.17	-50.66	-18.02	0.64	1.01	38.28	0	9.48	0.99	987.18	69.44	46.08	34.76	0	37.74	2.53	2.06	539.28	77.51	0.777017	0.2231	22.0259	79.0732	1
NMX247	111219_NMX2470001	benign	V515I	1.27123	8.56	87289.7	-0.22	11.27	-22.36	0.57	1.02	53.46	0.73	21.63	0.97	929.37	133.61	51.89	48.83	0	29.15	3.8	2.19	466.5	92.71	0.781023	0.218619	32.5899	106.929	1
NMX247	111219_NMX2470001	benign	V515I	0.7017	8.52	84537.5	0.71	-59.36	24.93	0.8	1.02	60.82	0.61	19.41	0.94	1011.82	162.74	36.4	55.03	0	37.36	3.76	2.11	506.55	82.26	0.664167	0.335483	40.6984	83.4542	1
NMX247	111219_NMX2470001	benign	V515I	0.565383	8.46	89297.1	0.79	-80.97	4.01	0.76	1.01	49.53	0	14.44	0.98	982.99	69.69	19.74	44.54	0	33.75	2.85	2.07	495.28	89.33	0.721317	0.2781	30.3127	81.5478	1
NMX247	111219_NMX2470001	benign	V515I	3.73765	9.23	89693.7	-0.48	-77.74	-27.92	0.52	1.1	70.17	1.06	34.04	0.97	996.32	190.17	57.28	64.63	0.09	29.64	8.47	2.55	436.05	88.73	0.685	0.3056	41.0757	119.399	1
NMX247	111219_NMX2470001	benign	V515I	0.433	8.48	96288.2	-2.38	-174	-59.55	0.31	1.01	97.82	0.02	49.35	0.93	1043.03	165.67	95.44	93.21	0	33.63	5.83	2.23	483.78	91.06	0.707617	0.290833	64.91	162.549	1
NMX247	111219_NMX2470001	benign	V515I	0.540985	8.56	94044.8	-1.48	-60.11	-80.01	0.82	1.02	35.8	0.84	28.24	0.91	965.28	211.6	122	33.23	0	26.65	3.32	2.14	377.61	95.79	0.66869	0.276981	23.7233	62.7112	1
NMX247	111319_NMX2470001	benign	V515I	1.81551	8.7	86934.4	-0.16	-51.01	0.92	0.58	1.03	19.22	0	6.65	0.99	991.03	96.07	42.44	17.63	0	35.19	4.44	2.08	512.05	86.23	0.487462	0.3594	15.9947	27.3648	1
NMX247	111319_NMX2470001	benign	V515I	0.660877	8.48	94278.8	-0.24	-161.43	-18.06	0.62	1.01	38.24	0	7.48	0.99	1022.17	113.59	61.08	31.83	0	40.72	2.63	2.04	551.82	90.75	0.696148	0.303969	22.0901	54.1131	1
NMX247	111319_NMX2470001	benign	V515I	0.161002	8.42	88253.8	1.42	-201.26	46.2	0.46	1.01	21.98	0	5.97	0.99	1020.28	111.57	70.36	19.24	0	39.65	1.47	2	550.62	85.05	0.705432	0.294684	13.4621	33.0557	1
NMX247	111319_NMX2470001	benign	V515I	0.532179	8.49	87528.5	-0.36	-98.21	-2.59	0.37	1.02	38.51	0	6.89	0.99	1023.01	112.98	35.09	34.82	0	34.38	2.93	2.02	676.95	84.12	0.694731	0.304802	24.3895	58.6476	1
NMX247	111319_NMX2470001	benign	V515I	0.706349	8.46	95921.6	0.38	-160.23	-2.9	0.6	1.01	48.56	0	8.28	0.99	1082.5	76.26	34.76	40.9	0	42.59	3.33	2.05	578.88	87.13	0.670562	0.329555	29.8506	63.3602	1
NMX247	111319_NMX2470001	benign	V515I	0.424133	8.48	100731	-1.32	-87.87	-23.44	0.58	1.01	57.24	0	10.41	0.99	1062.05	105.75	35.34	54.11	0	35.27	3.12	2.05	536.96	93.26	0.715683	0.28385	37.2147	96.8055	1
NMX247	111319_NMX2470001	benign	V515I	0.431867	8.45	90845.5	-1.31	-168.42	-20.54	0.42	1.01	30.62	0	7.18	1	1016.16	138.33	31.17	27.54	0	30.59	2.13	2	499.54	87.9	0.703182	0.296935	19.0165	47.7003	1
NMX242	110919_NMX2420001	benign	S533T	1.04952	8.53	134909	0.74	-190.82	12.18	0.64	1.02	37.56	0	12.61	1	1084.96	119.26	25.49	31.78	0	36.52	5.37	2.16	570.74	122.26	0.553398	0.446719	26.9345	37.7815	1
NMX242	110919_NMX2420001	benign	S533T	0.208341	8.43	126941	-0.95	-103.53	-43.56	0.74	1.01	60.53	0	14.52	0.99	1075.87	120.32	79.08	55.59	0	39.71	3.15	2.07	457.49	116.03	0.691747	0.308369	39.6163	91.3988	1
NMX242	110919_NMX2420001	benign	S533T	1.34792	8.85	125091	-0.37	-80.77	-21.52	0.49	1.06	59.57	0.18	16.56	0.97	1085.85	147.94	49.92	54.47	0	36.69	8.41	2.3	550.29	113.44	0.794026	0.204674	38.8593	115.36	1
NMX242	110919_NMX2420001	benign	S533T	0.178487	8.46	117525	1.38	-102.19	37.6	0.65	1.01	46.2	0	20.49	1	994.19	113.78	60.85	35.78	0	33.82	4.04	2.15	481.73	116.23	0.757105	0.243012	24.1017	72.1504	1
NMX242	110919_NMX2420001	benign	S533T	0.339956	8.44	106888	0.49	-16.03	8.9	0.84	1.01	82.11	0	24.4	0.93	1005.67	108.79	31.16	74.33	0	30.52	3.28	2.09	459.37	104.53	0.766756	0.233361	47.8528	161.289	1
NMX242	110919_NMX2420001	benign	S533T	1.08419	8.47	126015	-1.16	-83.51	-53.83	0.58	1.01	42.93	0	10.92	0.99	1076.11	158.36	76.58	36.07	0	35.49	3.59	2.11	524.71	115.22	0.772107	0.22801	24.4147	75.533	1
NMX242	110919_NMX2420001	benign	S533T	0.992603	8.56	156038	0.68	-348.72	6.17	0.59	1.02	165.51	2.96	36.65	0.8	1148.59	191.41	54.24	152.19	0	21.19	4.22	2.13	442.93	133.56	0.735329	0.264834	102.019	291.404	1
NMX242	110919_NMX2420001	benign	S533T	1.1801	8.51	142247	0.4	-52.27	16.56	0.43	1.02	83.96	0	14.25	0.97	1189.94	179.82	77.97	77.7	0.01	43.83	6.01	2.22	588.56	118.32	0.776411	0.223589	50.9547	170.59	1
NMX242	110919_NMX2420001	benign	S533T	3.24885	9.35	110317	0.45	-17.25	11.7	0.48	1.12	55.58	0.72	21.76	0.99	1052.43	197.36	39.28	52.72	0.02	36.41	20.18	3.38	550.51	103.17	0.599587	0.157752	53.7952	129.699	1
NMX242	110919_NMX2420001	benign	S533T	2.56717	8.8	119303	1.44	-110.99	56.67	0.4	1.05	86.08	0.33	20.09	0.96	1077.09	208.97	83.06	79.41	0	32.26	7.29	2.29	531.27	109.17	0.763352	0.197048	55.0992	189.573	1
NMX242	111119_NMX2420001	benign	S533T	0.419483	8.46	84487.8	-0.47	-359.42	5.39	0.61	1.01	40.21	0	22.73	0.98	969.05	72.98	38.16	38.31	0	36.84	4.27	2.12	527.16	85.8	0.6269	0.372267	30.0058	52.3861	1
NMX242	111119_NMX2420001	benign	S533T	1.89213	11.93	91564.1	-0.07	-36.97	-19.74	0.48	1.37	8.05	0	27.04	0.94	1069.93	110.77	76.84	6.15	0.15	40	33.78	2.72	509.73	84.46	0.04535	0.0381	90.5075	53.7432	1
NMX242	111119_NMX2420001	benign	S533T	0.0715333	8.46	89888.6	-0.87	-78.31	-49.29	0.51	1.01	49.39	0	11.05	0.99	976.26	120.21	79.09	46.72	0	33.47	4.77	2.09	513.45	90.5	0.600833	0.399283	38.1272	59.6298	1
NMX242	111119_NMX2420001	benign	S533T	2.06253	8.61	88052.8	0.26	-187.94	22.63	0.66	1.03	37.59	0	14.4	0.99	981.52	106.06	59.77	29.64	0.02	34.28	4.84	2.22	487.01	88.29	0.637246	0.362635	21.2895	44.3313	1
NMX242	111119_NMX2420001	benign	S533T	0.0416833	8.43	93006.8	-0.27	-40.14	-44.75	0.63	1.01	63.34	0	10.68	0.99	977.73	134.42	90.51	60.04	0	31.11	2.99	2.03	470.77	93.57	0.756667	0.24345	40.0569	122.104	1
NMX242	111119_NMX2420001	benign	S533T	0.166083	8.4	118665	1.18	-46.43	64.15	0.69	1.01	36.96	0	8.25	1	1030.97	133.77	113.57	29.58	0	37.5	1.81	2.05	513.39	113.21	0.7669	0.233217	19.5712	62.4721	1
NMX242	111119_NMX2420001	benign	S533T	1.38267	9.12	100920	0.35	-70.27	10.29	0.58	1.09	62.66	0.69	15.81	0.99	1029.23	178.98	39.18	58.62	0.06	36.93	11.24	2.51	495.32	96.49	0.51285	0.40535	52.0107	78.8154	1
NMX242	111119_NMX2420001	benign	S533T	0.677865	9.66	96984.7	0.19	-64.49	-41.65	0.42	1.13	90.07	3.94	19.95	0.92	1014.21	167.65	90.81	84.28	0	20.15	9.33	2.42	441.08	94.07	0.46363	0.220641	86.8813	199.432	1
NMX242	111119_NMX2420001	benign	S533T	1.18749	8.61	106393	-0.44	-94.98	-15.36	0.6	1.03	52.29	0	13.61	0.99	1056.61	89.14	54.7	49.39	0.01	38.84	6.84	2.2	639.58	99.01	0.568152	0.432005	41.6144	59.6093	1
NMX242	111119_NMX2420001	benign	S533T	5.00844	10.21	91344.2	-0.46	10.09	-13.64	0.59	1.21	68.86	0	32.32	0.96	971.8	188.98	42.09	63.77	0	32.47	16.93	3.44	495.11	92.39	0.738241	0.149442	53.2951	163.422	1
NMX242	111219_NMX2420001	benign	S533T	0.609983	8.57	106288	0.53	-78.45	27.85	0.58	1.03	39.65	0	11.11	0.99	1112.28	137.02	52.95	35.16	0	39.12	7.35	2.22	546.34	93.97	0.539517	0.4606	30.7152	40.3534	1
NMX242	111219_NMX2420001	benign	S533T	0.146817	8.42	97995.4	0.73	-90.52	42.98	0.56	1.01	22.38	0	8.78	1	957.34	129.46	72.6	20.79	0	26.64	1.83	2.01	445.33	100.66	0.6294	0.370717	16.7984	27.5515	1
NMX242	111219_NMX2420001	benign	S533T	3.58505	9.1	96138.3	-2.4	-48.73	-62.55	0.18	1.09	71.81	0.94	16.87	0.98	1001.8	191.56	66.29	67.01	0.02	20.16	10.5	2.86	459.71	94.55	0.81905	0.170483	44.5965	178.822	1
NMX242	111219_NMX2420001	benign	S533T	0.0578333	8.41	103086	1.59	-215.66	26.53	0.88	1.01	16.57	0	8.01	1	955.74	77.06	34.39	13.02	0	29.63	1.42	2.03	483.16	106.05	0.674767	0.32535	9.81505	19.6629	1
NMX242	111219_NMX2420001	benign	S533T	0.266233	8.38	89343.8	-0.22	-222.57	8.25	0.57	1	54.65	0	8.72	0.98	1079.93	67.09	43.5	49.9	0	41.64	0.85	1.98	553.02	81.44	0.907383	0.0927333	27.1955	272.011	1
NMX242	111219_NMX2420001	benign	S533T	7.35605	9.09	106217	0.05	-34.27	6.79	0.68	1.09	59.78	0.75	13.88	0.99	1056.9	179.67	25.94	56.93	0.02	39.58	11.69	2.87	555.08	98.83	0.80785	0.164883	40.6191	146.261	1
NMX242	111219_NMX2420001	benign	S533T	3.2026	8.68	100748	-0.09	-171.39	-0.45	0.61	1.04	32.73	0	13.66	0.99	1034.4	92.29	18.41	30.66	0.07	39.65	7.28	2.48	528.02	95.81	0.5625	0.437617	24.0346	39.162	1
NMX242	111219_NMX2420001	benign	S533T	1.59745	8.53	100927	-0.56	-168.43	-29.8	0.76	1.02	32.94	0.01	16.5	0.96	1025.99	110.05	49.65	31.25	0.01	35.2	4.88	2.34	469.18	96.8	0.784767	0.215117	21.2518	67.747	1
NMX242	111219_NMX2420001	benign	S533T	1.35336	8.53	101240	-0.95	-144.12	-30.92	0.51	1.02	52.05	0	14.04	0.99	1037.8	133.44	48.7	47.95	0	36.35	3.87	2.08	529.09	95.92	0.688064	0.312071	33.604	79.5483	1
NMX242	111219_NMX2420001	benign	S533T	3.13753	8.72	97519.6	0.37	-191.12	-4.02	0.6	1.04	53.67	0	19.82	0.97	1022.05	85.31	27.77	50.32	0.06	38.26	9.21	2.61	552.29	93.83	0.527966	0.363203	44.1331	74.3909	1
NMX242	111319_NMX2420001	benign	S533T	2.32472	9.27	83773.1	-0.11	-114.47	-12.75	0.6	1.11	49.71	0	13.29	0.96	1029.82	221.1	47.09	46.71	0.02	39.61	11.43	2.66	532.63	80	0.629767	0.37035	41.6579	55.2743	1
NMX242	111319_NMX2420001	benign	S533T	0.749467	8.49	91728.1	0.02	-36.6	7.68	0.61	1.02	36.42	0	6.74	0.99	1033.3	100.26	47.71	32.89	0	41.18	4.46	2.13	524.92	87.31	0.723333	0.243567	23.672	64.7364	1
NMX242	111319_NMX2420001	benign	S533T	3.03583	8.84	92389.6	0.33	-80.06	10.02	0.52	1.06	81.66	0	13.65	0.99	1037.64	141.62	51.4	74.7	0.03	38.12	8.84	2.38	545.67	87.56	0.52655	0.473567	66.9391	83.3181	1
NMX242	111319_NMX2420001	benign	S533T	2.3973	8.66	94054.5	-0.04	-171.87	-1.11	0.55	1.04	27.67	0	8.61	0.99	1046.6	75.43	29.81	25.54	0.05	39.82	5.61	2.29	547	88.36	0.50535	0.494767	28.4971	22.5053	1
NMX242	111319_NMX2420001	benign	S533T	0.353317	8.42	93031.7	-1.95	-175.09	-58.02	0.31	1.01	13.13	0	5.96	1	1009.18	120.29	63.93	11.31	0	28.46	0.78	1.99	513.76	90.62	0.700117	0.285717	7.66515	20.804	1
NMX242	111319_NMX2420001	benign	S533T	2.90582	8.72	95257.1	0.23	-237.12	-9.18	0.44	1.04	33.02	0	13.88	0.99	1056.73	150.21	52.01	29.89	0.01	36.56	6.85	2.16	519.78	88.65	0.510833	0.489283	32.4561	27.2131	1
NMX242	111319_NMX2420001	benign	S533T	1.48322	8.57	93528.9	-0.23	-108.69	0.83	0.58	1.03	53.8	0	22.01	0.98	1056.68	110.05	31.22	49.84	0.02	38.88	5.24	2.26	544.32	87.02	0.652017	0.344167	36.5657	75.5498	1
NMX242	111319_NMX2420001	benign	S533T	23.3106	12.47	102055	0.56	54.8	41.03	0.47	1.29	113.66	0	13.43	0.9	1081.01	123.45	71.74	106.13	0	40.33	16.78	2.8	562.06	92.81	1.00509	0	65.1811	0	1
NMX242	111319_NMX2420001	benign	S533T	0.490667	8.51	93234.4	-0.52	31.48	-19.6	0.62	1.02	70.1	0	6.28	0.99	1004.4	90.38	44.46	61.99	0	39.75	3.01	2.13	544.77	91.28	0.70655	0.230833	44.6729	131.797	1
NMX117	082119_NMX117_Crawling (copper)_0001	benign	V84I	0.412065	8.45	111441	0.01	-161.66	-15.75	0.58	1.01	19.51	0	11.12	1	1003.12	83.94	43.35	16.62	0	35.79	2.54	2.08	562.18	109.22	0.737819	0.262181	11.7348	30.368	1
NMX117	082119_NMX117_Crawling (copper)_0001	benign	V84I	2.75871	9.08	104188	0.19	-81.25	-13.63	0.31	1.09	62.93	0.01	14.94	0.99	975.02	193.45	82.13	59.02	0.03	30.91	13.02	2.55	477.92	105.11	0.807244	0.192756	39.4398	140.995	1
NMX117	082119_NMX117_Crawling (copper)_0001	benign	V84I	0.507293	8.47	99573.1	-1.58	-239.92	-49.52	0.68	1.01	27.92	0	10.95	0.98	894.2	134.26	45.07	24.78	0	26.82	1.05	2.03	521.06	109.59	0.74592	0.25408	17.2763	46.7962	1
NMX117	082119_NMX117_Crawling (copper)_0001	benign	V84I	1.20654	8.66	115471	1.26	-126.37	46.51	0.46	1.03	25.45	0	13.75	1	1017.37	167.39	77.48	22.36	0	35.24	5.52	2.14	473.37	111.72	0.48899	0.134666	24.7091	76.3092	1
NMX117	082119_NMX117_Crawling (copper)_0001	benign	V84I	0.319037	8.44	87225.3	0.73	-78.5	10.96	0.65	1.01	33.94	0	9.05	0.99	975.55	54.89	22.6	29.23	0	35.89	3.04	2.16	493.64	87.91	0.748071	0.251929	19.9124	56.8831	1
NMX117	082119_NMX117_Crawling (copper)_0001	benign	V84I	1	8.49	114242	-0.36	-133.13	-14.63	0.61	1.02	27.22	0	13.97	1	1012.44	97.45	26.54	23.59	0	35.66	3.7	2.15	516.7	111	0.734969	0.265031	16.9277	42.0815	1
NMX117	082119_NMX117_Crawling (copper)_0001	benign	V84I	0.191739	8.4	103404	0.42	-156.2	46.39	0.55	1.01	32.66	0	15.05	0.99	942.65	123.08	97.33	29.74	0	31.85	3.49	2.06	433.45	107.88	0.611971	0.388029	23.9474	38.8731	1
NMX117	082119_NMX117_Crawling (copper)_0001	benign	V84I	1.24159	8.52	119191	-0.25	-58.38	-14.4	0.49	1.02	56.6	0	9.51	1	1029.02	101.95	37.64	52.92	0	37.17	5.44	2.21	587.12	113.89	0.82533	0.17467	33.1222	146.492	1
NMX117	082119_NMX117_Crawling (copper)_0001	benign	V84I	4.74705	8.96	109235	0.84	-56.43	28.27	0.61	1.05	65.05	0	17.1	1	977.34	90.38	43.64	60.41	0	34.52	8.72	2.54	511.1	109.9	0.901504	0.0990143	36.3754	278.915	1
NMX117	082119_NMX117_Crawling (copper)_0001	benign	V84I	0.0191951	8.69	116634	-0.61	-60.6	-12.44	0.84	1.02	32.33	0	8.37	0.99	1031.7	54.5	11.8	25.23	0	38.49	3.8	2.25	507.34	111.18	0.758097	0.242422	17.5552	49.1633	1
NMX117	082219_NMX117_crawling_copper	benign	V84I	6.3336	9.49	114043	-0.62	-84.79	-19.03	0.46	1.14	55.38	1.01	16.6	0.99	1003.18	202.09	47.16	53.57	0.03	31.76	18.14	3.8	520.18	111.81	0.82	0.180117	42.5941	103.51	1
NMX117	082219_NMX117_crawling_copper	benign	V84I	0.3745	8.43	110248	1.12	-43.71	79.16	0.4	1.01	23.98	0	6.63	0.99	1013.86	175.22	144.95	21.85	0	36.4	2.98	2.06	433.08	106.97	0.67535	0.324767	16.5903	32.7811	1
NMX117	082219_NMX117_crawling_copper	benign	V84I	0.41595	8.45	74307.5	0.04	-270.31	-45.64	0.41	1.01	51.04	0	14.62	0.99	980.88	148.94	105.11	49.15	0	35.98	4.06	2.05	477.64	74.62	0.665117	0.335	36.4117	74.4349	1
NMX117	082219_NMX117_crawling_copper	benign	V84I	0.0848667	8.38	109238	-1.02	-39.62	-4.07	0.34	1	43.1	0	4.81	0.99	1026.02	71.92	17.41	41.23	0	35.68	1.89	1.99	575.44	104.72	0.786183	0.213933	26.0845	96.8803	1
NMX117	082219_NMX117_crawling_copper	benign	V84I	0.45725	8.43	107604	-0.75	-65.32	-8.35	0.6	1.01	31.35	0	7.21	1	1044.74	70.78	20.42	26.41	0	34.14	3.08	2.04	528.02	101.29	0.59405	0.406067	21.7235	33.2479	1
NMX117	082219_NMX117_crawling_copper	benign	V84I	0.235583	8.43	131673	-0.66	-68.51	-32.66	0.5	1.01	26.72	0	7.02	0.99	1064.65	106.85	63.32	25.4	0	38.19	3.64	2.09	558.17	121.65	0.68	0.320117	19.1152	38.7535	1
NMX117	082219_NMX117_crawling_copper	benign	V84I	0.235783	8.42	102350	-0.22	-173.27	-24.39	0.7	1.01	51.08	0	9.6	0.99	1001.84	79.22	51.64	47.56	0	38.29	2.71	2.05	536.87	100.52	0.762267	0.23785	31.5283	98.9274	1
NMX117	091819 NMX117 (2) copper0001_Repaired	benign	V84I	2.13873	9.17	71171	-0.42	-12.46	13.73	0.5	1.1	35.07	0	8.53	0.99	948.4	181.87	53.45	33.72	0.08	32.72	11.36	3.05	508.64	73.78	0.500833	0.499283	37.8305	29.5969	1
NMX117	091819 NMX117 (2) copper0001_Repaired	benign	V84I	1.95122	8.78	72541.7	0.2	-131.65	17.54	0.62	1.05	38.44	0.8	10.6	0.99	930.91	219.58	52.65	34.66	0.03	33.68	4.47	2.28	495.55	76.61	0.79	0.201783	23.3307	80.4429	1
NMX117	091819 NMX117 (2) copper0001_Repaired	benign	V84I	19.4646	11.98	79532.5	-0.09	-76.23	11.67	0.27	1.39	114.39	6.06	40.56	0.93	975.96	191.48	49.25	106.48	0.22	28.44	37.85	7.53	490.17	80.11	0.69542	0.253345	102.184	139.799	1
NMX117	091819 NMX117 (2) copper0001_Repaired	benign	V84I	2.88855	10.45	87391.3	0.17	-55.99	7.98	0.23	1.25	35.08	1.48	26.76	0.97	999.28	200.84	53.24	33.07	0.25	35.14	26.98	4.16	515.94	86.13	0.259283	0.192017	78.7197	65.9293	1
NMX117	091819 NMX117 (2) copper0001_Repaired	benign	V84I	2.26542	8.82	72407.3	1.05	-54.04	35.81	0.73	1.05	52.58	0	18.13	0.98	887.66	169.78	54.97	46.14	0.03	27.51	5	2.32	458.24	80.24	0.612267	0.386667	34.4985	64.7045	1
NMX117	091819 NMX117 (2) copper0001_Repaired	benign	V84I	0.384167	8.91	88996.6	-0.37	-39.07	-12.06	0.51	1.06	49.82	0	13.84	0.98	1030.07	207.97	39.14	47.09	0.05	36.14	12.21	2.82	528.97	84.98	0.490833	0.250717	43.4927	102.685	1
NMX117	091819 NMX117 (2) copper0001_Repaired	benign	V84I	1.46872	8.6	70202.4	-0.46	-52.99	-17.32	0.61	1.03	45.32	0	10.7	0.99	940.44	183.4	52.98	42.13	0.02	33.82	3.6	2.15	477.44	73.41	0.556743	0.360773	35.9594	61.2784	1
NMX117	091819 NMX117 (2) copper0001_Repaired	benign	V84I	0.880378	8.4	91934.8	-2.1	-130.95	43.57	0.4	1	66.09	2.34	27	0.96	987.62	187.49	48.43	62.18	0.02	25.58	6.03	2.31	467.45	91.58	0.66528	0.28075	44.3345	116.419	1
NMX117	091819 NMX117 (2) copper0001_Repaired	benign	V84I	0.755078	8.68	77167.4	1.24	-1.26	41.92	0.54	1.04	43.13	0	9.7	0.98	970.36	181.12	67.91	40.83	0	31.42	5.1	2.29	457.2	78.18	0.633768	0.366375	30.2343	59.1425	1
NMX117	NMX117 091319 Copper Ring	benign	V84I	3.44353	9.68	92679.3	-2.09	-102.83	-61.07	0.29	1.15	51.61	0	21.15	0.99	942.58	184.4	87.42	48.87	0.07	27.21	17.28	2.78	463.08	96.73	0.487374	0.141705	58.9923	141.973	1
NMX117	NMX117 091319 Copper Ring	benign	V84I	1.45237	8.71	87699.3	-0.33	-25.05	-18.05	0.75	1.04	36.9	0	14.28	0.98	914.12	69.23	23.58	34.35	0.03	32.2	6.25	2.34	498.39	94.34	0.431757	0.197947	37.1667	92.4478	1
NMX117	NMX117 091319 Copper Ring	benign	V84I	0.617767	8.87	110469	-1.83	-408.38	-47.49	0.45	1.06	90.6	1.2	34.14	0.94	1030.35	157.3	84.31	83.14	0.01	31.17	9.91	2.97	455.29	105.53	0.68595	0.177017	64.8934	218.189	1
NMX117	NMX117 091319 Copper Ring	benign	V84I	5.60725	9.27	102294	-0.89	-19.82	-18.87	0.47	1.11	50.06	0	12.04	0.99	1009.17	119.82	32.24	47.16	0.11	35.78	14.5	3.1	491.07	99.76	0.5819	0.2025	34.6001	133.486	1
NMX117	NMX117 091319 Copper Ring	benign	V84I	2.25	9.04	88951.3	0.46	-107.38	4.97	0.66	1.08	49.27	1.96	12.56	0.99	944.52	181.31	23.11	45.86	0.01	33.42	7.33	2.6	485.33	92.63	0.786183	0.144517	32.7282	139.269	1
NMX117	NMX117 091319 Copper Ring	benign	V84I	1.4632	8.96	87610.9	1.14	-63.48	31.66	0.56	1.07	49.23	2.47	15.73	0.98	926.82	171.27	39.79	42.32	0.06	28.18	9.91	2.96	468.37	93.14	0.524167	0.425717	36.7667	54.1387	1
NMX117	NMX117 091319 Copper Ring	benign	V84I	1.32672	8.82	110577	-0.18	-82.5	1.92	0.5	1.06	72.76	2.94	22.92	0.95	1028.61	192.25	64.06	66.48	0.02	27.05	9.01	2.34	498.36	105.97	0.559517	0.310833	57.1881	110.939	1
NMX117	NMX117 091319 Copper Ring	benign	V84I	5.47822	9.57	103980	0.89	-221.11	15.16	0.54	1.14	44.81	1.35	22.04	0.99	949.96	140.35	39.88	42.61	0.1	32.23	14.57	3.64	425.42	107.69	0.658666	0.304653	26.5001	82.5647	1
NMX117	NMX117 091319 Copper Ring	benign	V84I	1.41924	8.65	100648	1.51	-42.75	58.97	0.78	1.03	45.19	0.3	12.68	0.99	994.45	186.34	81.3	41.7	0	33.06	5	2.17	464.93	99.7	0.58792	0.332769	34.1655	64.9573	1
NMX117	NMX117 091319 Copper Ring	benign	V84I	4.48402	9.36	104060	0.82	-150.84	24.45	0.45	1.12	43.1	1.19	17.06	0.97	995.51	141.15	50.49	40.59	0.13	31.02	12.86	2.86	541.71	102.96	0.482136	0.456672	33.1314	53.905	1
NMX117	NMX117 091319 Copper Ring	benign	V84I	1.65331	9.18	107183	-0.11	-129.82	-31.17	0.46	1.1	75.95	0.91	21.46	0.97	995.57	136.71	79.95	69.38	0.06	31.03	12.2	2.86	465.71	105.88	0.632271	0.367729	60.2148	85.1425	1
NMX117	NMX117 091319 Copper Ring	benign	V84I	2.33872	9.23	97781.2	-0.8	-168.04	-32.98	0.59	1.1	47.55	1.45	21.54	0.97	965.44	185.55	55.97	44.39	0.07	32.52	10.68	3	483.74	99.61	0.5408	0.355066	36.2797	69.7746	1
NMX80	091919 NMX80 copper	benign	P462L	0.248629	8.82	132286	-0.23	-118.41	-16.67	0.39	1.06	65.44	5.18	25.1	0.94	1013.99	221.91	82.39	57.38	0.06	24.54	10.03	2.74	478.51	129.56	0.468871	0.439218	58.0899	68.6316	1
NMX80	091919 NMX80 copper	benign	P462L	1.01008	8.64	133380	2.09	-125.16	63.42	0.42	1.03	43.47	0	18.33	0.99	982.34	192.76	79.55	36.74	0.01	26.82	4.03	2.17	478.98	133.6	0.704599	0.225026	27.215	78.066	1
NMX80	091919 NMX80 copper	benign	P462L	0.531195	8.46	155047	-0.2	-216.47	-16.57	0.46	1.01	46.95	0	11.92	1	1100.82	149.44	56.94	41.49	0	36.08	3.1	2.06	566.67	138.5	0.681863	0.318254	29.8015	66.503	1
NMX80	091919 NMX80 copper	benign	P462L	0.308771	8.65	143217	-0.72	-193.46	-26.83	0.45	1.03	60.51	5.38	22.69	0.96	1040.6	178.8	67.67	53.35	0.02	26.76	7.74	2.33	545.6	135.89	0.500853	0.454539	55.2945	56.4507	1
NMX80	091919 NMX80 copper	benign	P462L	0.600653	8.5	113674	-3.84	-625.21	-75.07	0.05	1.02	43.85	0.01	36.36	0.98	923.16	127.6	69.56	39.6	0	12.45	2.66	2.03	429.82	121.04	0.63269	0.272182	30.4442	74.7214	1
NMX80	091919 NMX80 copper	benign	P462L	0.608224	8.74	137653	-0.84	-42.63	-33.01	0.39	1.04	63.58	1.23	39.76	0.94	1056.81	176.65	98.41	57.17	0.05	23.36	6.98	2.59	472.7	128.12	0.453241	0.23741	60.7556	124.834	1
NMX80	091919 NMX80 copper	benign	P462L	22.3287	12.76	126035	-3.16	-61.2	-106.37	0	1.38	86.01	0	19.92	0.84	1059.36	190.22	141.85	80.4	0	30.14	14.4	2.17	495.47	117.04	0.853913	0.14913	67.2001	154.347	1
NMX80	091919 NMX80 copper	benign	P462L	1.59549	9.14	115755	-1.23	-189.23	-31.86	0.46	1.08	41.33	0	21.14	1	1004.09	139.33	64.75	38.41	0	31.57	9.19	2.26	530.48	113.3	0.32772	0.272035	64.0683	64.0296	1
NMX80	091919 NMX80 copper	benign	P462L	1.15292	8.96	141728	1.68	-72.91	103.17	0.36	1.06	43.67	2.24	15.51	0.85	1017.36	207.25	148.54	38.15	0	17.34	4.4	2.13	482.63	137.17	0.386978	0.0840253	48.2281	231.921	1
NMX80	092019 NMX80 copper	benign	P462L	2.21928	9.09	115239	0.66	-62.33	16.67	0.56	1.09	54.27	2.78	17.27	0.97	1037.71	196.22	30.26	50.18	0.03	33.14	11.58	2.88	535.65	109.62	0.745117	0.243217	37.5713	91.2257	1
NMX80	092019 NMX80 copper	benign	P462L	1.74512	8.52	110955	0.03	-97.27	12.34	0.82	1.02	61.31	0	10.64	0.99	1062.53	65.42	27.81	55.8	0.02	40.49	4.52	2.15	496.1	102.72	0.631535	0.3686	42.7108	78.1946	1
NMX80	092019 NMX80 copper	benign	P462L	0.259067	8.46	113996	-0.67	-61.96	-19.53	0.72	1.01	50.84	0	13.57	1	1036.49	75.17	32.45	46.27	0	38.28	4.46	2.28	523.44	108.2	0.788817	0.211317	29.9026	107.353	1
NMX80	092019 NMX80 copper	benign	P462L	0.210683	8.42	105639	-1.15	-155.22	-23.92	0.72	1.01	19.63	0	7.78	1	1025.18	64.02	38.75	17.83	0	38.9	2.88	2.06	543.14	101.31	0.52535	0.474767	16.4486	19.3556	1
NMX80	092019 NMX80 copper	benign	P462L	5.19647	8.9	109405	0.71	-91.59	9.93	0.57	1.07	68.88	0	18.4	0.98	985.96	70.46	20.83	62	0.13	33.3	11.41	3	479.77	109.32	0.510833	0.4869	54.4293	70.2379	1
NMX80	092019 NMX80 copper	benign	P462L	1.06372	8.49	119299	0.25	-110.5	34.11	0.7	1.02	47	0	11.57	0.99	1051.5	103.55	60.4	43.85	0.01	37.88	4.17	2.19	517.15	111.56	0.661183	0.338933	32.0194	66.9127	1
NMX80	092019 NMX80 copper	benign	P462L	3.84348	8.85	110568	0.49	-150.52	10.77	0.55	1.06	47.12	0	16.21	1	1022.44	108.19	31.16	42.51	0.09	36.5	8.11	2.59	542.19	106.35	0.528817	0.471317	35.4345	50.4373	1
NMX80	092019 NMX80 copper	benign	P462L	0.460967	8.43	120601	1.03	-151.99	21.13	0.71	1.01	29.63	0	13.45	1	1048.69	67.21	24.03	23.44	0	38.65	3.06	2.09	515.74	113.07	0.60535	0.394767	18.7561	30.6131	1
NMX80	092019 NMX80 copper	benign	P462L	0.771625	8.87	129099	-1.24	-100.53	-53.42	0.65	1.05	45.68	0	25.66	0.98	1031.85	128.39	75.77	42.16	0	31.31	8.21	2.49	501.46	123.07	0.391343	0.246968	51.4058	89.2751	1
NMX80	092019 NMX80 copper	benign	P462L	0.288421	11.71	144799	4.83	9.16	107.81	0.35	1.09	180.64	100	63.09	0.4	884.28	84.32	45.48	156.1	0	0	2.43	2.29	111.03	160.98	1.00737	0	84.3615	0	1
NMX80	092019 NMX80 copper	benign	P462L	1.95894	8.73	81652.8	0.21	-192.6	8.74	0.71	1.04	50.88	0.78	31.95	0.99	813.03	163.32	35.83	47.75	0.08	26.76	8.62	2.88	408.59	98.77	0.537263	0.462855	42.3116	54.0445	1
NMX80	092019 NMX80 copper	benign	P462L	5.95692	10.53	126034	-1.03	-69.99	-55.76	0.41	1.15	73.14	0	25.59	1	1039.63	138.59	96.92	68.47	0.12	35.03	11.21	2.73	485.6	119.22	0.476844	0.299946	83.751	95.1355	1
NMX80	092019 NMX80 copper	benign	P462L	8.53057	14.82	149372	1.52	19.36	86.02	0.35	1.14	362.75	100	70.28	0.4	886.62	80.67	55.04	285.3	0	0	3.11	2.52	70.89	165.62	0.830375	0.183432	213.558	589.011	1
NMX80	092019 NMX80 copper	benign	P462L	3.48687	13.07	104728	1.36	-9.53	12.16	0.63	1.06	26.81	0	5.71	0.99	990.21	35.9	23.95	25.49	0	36.71	0.85	2.48	514.97	103.97	0.737303	0.274956	12.9667	58.0064	1
NMX80	092319_NMX80	benign	P462L	1.91744	8.82	53224.9	0.98	-33.31	37.39	0.55	1.05	42.73	1.48	17.15	0.99	768.75	150.07	65.88	40.52	0.02	25.26	8.65	2.51	383.4	68.07	0.681746	0.299685	31.9368	62.5571	1
NMX80	092319_NMX80	benign	P462L	0.278599	8.55	53303.7	-0.24	-60.98	-3.88	0.55	1.02	50.3	3.03	15.22	0.98	752.63	131.66	48.83	47.24	0	22.68	3.55	2.08	400.03	69.72	0.646259	0.297768	37.1311	78.067	1
NMX80	092319_NMX80	benign	P462L	0.636541	8.71	53770.9	-2.36	-264.82	-69.71	0.22	1.04	40.85	5.84	25.57	0.98	736.79	144.65	91.56	37.67	0.01	16.74	4.28	2.17	369.94	71.84	0.637224	0.256097	28.4437	76.3254	1
NMX80	092319_NMX80	benign	P462L	0.102662	8.41	48097.6	-0.94	-103.54	-28.43	0.85	1.01	29.77	0	9.17	0.99	711.51	51.57	32.38	26.97	0	26.9	1.88	2.02	413.6	66.47	0.714733	0.280516	19.0937	47.4997	1
NMX80	092319_NMX80	benign	P462L	1.13987	8.89	63548.1	-1.3	-22.21	-15.57	0.44	1.06	42.83	4.29	13.69	0.97	836.21	170.24	48.62	40.53	0.01	26.12	7.3	2.33	437.46	74.81	0.68758	0.281216	27.5783	76.7054	1
NMX80	092319_NMX80	benign	P462L	0.523611	8.51	55991.2	1.88	-185.17	47.28	0.29	1.02	43.47	0	12.94	0.99	800.79	144.81	54.05	41.61	0	23.66	4.2	2.05	434.17	68.75	0.664594	0.335522	32.2377	60.1603	1
NMX80	092319_NMX80	benign	P462L	0.22536	8.71	37458.1	2.08	-90.77	76.18	0.46	1.04	59.55	3.5	16.11	0.97	671.77	155.19	80.41	57.39	0	18.74	4.03	2.11	356.23	54.93	0.601854	0.327888	46.9368	88.8727	1
NMX80	092319_NMX80	benign	P462L	1.29737	8.75	37267.6	0.29	-81.82	6.82	0.75	1.05	73.38	0	15.17	0.98	723.46	66.45	30.7	71.29	0.03	29.05	7.14	2.41	374.46	50.66	0.62734	0.357658	55.4351	102.096	1
NMX80	092319_NMX80	benign	P462L	0.314753	8.68	49225.3	-0.21	-54.35	-0.37	0.83	1.04	36.43	0.18	11.1	0.98	804.16	70.67	16.86	34.93	0	31.44	5.39	2.26	413.9	60.15	0.664728	0.332772	27.5452	49.9374	1
NMX80	092319_NMX80	benign	P462L	7.01825	9.92	48300.3	0	-90.15	1.33	0.54	1.17	60.07	0.29	14.92	0.97	805.83	148.94	17.83	58.41	0.17	32.36	17.43	4.32	421.77	58.96	0.518627	0.465888	43.6652	76.7707	1
NMX80	092319_NMX80	benign	P462L	3.42698	13.66	60485.3	-5.65	27.13	-82.99	0	1.3	78.64	39.57	28.36	0.98	706.38	83.49	51.76	73.27	0	8.54	6.72	2.28	331.16	85.44	0.790061	0.217039	32.7227	218.388	1
NMX80	111419_NMX80_00001	benign	P462L	1.47802	8.53	83306.5	-0.8	-63.08	-25.35	0.56	1.02	30.54	0	7.02	0.98	1073.46	130.37	53.12	27.85	0.01	39.16	4.65	2.17	572.5	76.4	0.775483	0.224167	19.2262	57.7357	1
NMX80	111419_NMX80_00001	benign	P462L	2.65435	8.7	80365	-0.37	-106.15	-18.79	0.63	1.04	35.92	0	9.98	0.98	1018.32	91.71	43.44	33.35	0.04	41.4	7.24	2.31	553.98	77.59	0.551183	0.448933	27.1594	40.9399	1
NMX80	111419_NMX80_00001	benign	P462L	0.50665	8.59	73519.1	-2.41	-24.19	-91.13	0.3	1.03	28.85	0	10.14	0.99	1006.38	184.91	111.22	26.08	0	33.52	3.76	2.06	500.96	71.83	0.73655	0.263567	18.6989	46.6787	1
NMX80	111419_NMX80_00001	benign	P462L	1.15423	8.55	75266.6	0.95	-146.02	10.15	0.68	1.02	28.36	0	9.92	0.99	998.88	73.21	15.29	26.93	0	37.55	5	2.14	502.06	74.09	0.547733	0.452383	23.3849	31.2223	1
NMX80	111419_NMX80_00001	benign	P462L	1.7675	9.05	61346.2	-1.02	-78.26	-31.2	0.61	1.07	21.15	0	13.82	0.99	871.92	103.48	39.63	19.76	0	31.94	7.64	2.21	493.81	69.05	0.459337	0.295119	18.349	38.3933	1
NMX80	111419_NMX80_00001	benign	P462L	4.22234	9.57	75786.3	0.04	16.78	-5.53	0.7	1.13	24.09	0	13.29	0.98	1015.42	122.77	39.71	22.21	0	39.94	13.81	2.89	533.36	73.38	0.376411	0.0907683	36.2652	94.2942	1
NMX80	111419_NMX80_00001	benign	P462L	3.64293	9.39	88416.6	1.02	-6.13	31.82	0.46	1.11	35.59	0	13.06	0.98	1101.41	189.75	50.99	33.26	0.02	40.27	17.55	2.68	571	78.94	0.396544	0.118727	48.1192	119.422	1
NMX80	111419_NMX80_00001	benign	P462L	1.16363	8.55	81340.4	0.77	-13.34	30.77	0.67	1.02	19.31	0	6.75	0.98	1073.06	97	49.15	18.07	0	42.08	4.67	2.17	569.11	74.53	0.749517	0.2506	13.0601	33.05	1
NMX80	111419_NMX80_00001	benign	P462L	1.27764	8.57	81993.7	0.41	3.05	16.53	0.52	1.03	39.58	0	7.66	0.98	1055.07	111.43	47.39	37.87	0	42.89	8.32	2.34	573.66	76.41	0.795057	0.205068	25.1313	87.2499	1
NMX80	111419_NMX80_00001	benign	P462L	2.08331	8.67	90003.9	-0.13	-91.09	-9.47	0.6	1.04	38.13	0	8.82	0.99	1073.35	98.36	39.07	36.08	0	39.56	6.5	2.14	539.31	82.45	0.553241	0.446901	29.7858	43.8582	1
NMX235	100819NMX235copper001	benign	R100Q	1.05428	8.82	92689.1	1	-85.84	40.61	0.35	1.06	44.37	1.23	14.08	0.99	964.34	169.72	81.8	40.37	0.06	32.49	8.91	2.61	575.35	94.5	0.564283	0.391317	38.4939	47.647	1
NMX235	100819NMX235copper001	benign	R100Q	1.39572	8.75	88584.9	-0.37	-60.55	-12.31	0.58	1.05	40.42	5.6	11.46	0.99	961.72	187.64	43.12	37.1	0.03	29.81	5.35	2.24	500.92	90.59	0.552383	0.345233	30.7244	58.3098	1
NMX235	100819NMX235copper001	benign	R100Q	1.08437	8.58	87700	-2.06	-869.31	-48.14	0.59	1.03	69.18	0	39.57	0.95	1002.61	133.41	76.95	60.53	0.01	31.15	3.11	2.1	468.64	86.01	0.71155	0.286667	41.0315	109.322	1
NMX235	100819NMX235copper001	benign	R100Q	5.26176	10.18	84117.8	-0.93	-33.7	-20.8	0.41	1.21	70.79	2.2	21.88	0.98	963.53	190.25	65.29	67.25	0.08	27.1	19.35	3.33	494.31	85.85	0.479637	0.410829	80.4936	69.7064	1
NMX235	100819NMX235copper001	benign	R100Q	1.26607	9.14	93655.3	0.4	8.02	2.64	0.48	1.08	63.82	0.64	31.8	0.93	951.43	121.41	56.95	60.17	0	20.83	6.1	2.27	478.8	97.12	0.629894	0.215621	45.2565	146.827	1
NMX235	100819NMX235copper001	benign	R100Q	5.1609	9.08	89640.6	0.34	6.58	-0.2	0.65	1.09	44.7	2.81	17.29	0.97	944.36	181.62	26.85	40.95	0	31.8	8.38	2.63	481.16	93.54	0.756687	0.203819	31.5173	83.8884	1
NMX235	100819NMX235copper001	benign	R100Q	0.762938	8.64	82194.9	-1.18	-144.32	-74.2	0.36	1.03	57.09	1.77	15.67	0.98	940.14	188.33	130.9	54.21	0.02	26.71	6.14	2.34	416.28	85.97	0.706837	0.282503	36.251	101.185	1
NMX235	100819NMX235copper001	benign	R100Q	2.28505	9.01	103426	-0.26	-178.06	-2.75	0.48	1.08	52.13	3	15.6	0.94	1064.58	244.48	42.82	49.51	0.02	34.72	8.39	2.5	480.34	95.7	0.711825	0.207603	38.164	107.652	1
NMX235	100819NMX235copper001	benign	R100Q	0.690559	8.73	90313.3	2.02	-50.57	95.33	0.27	1.04	57.24	6.83	13.35	0.98	986.66	197.58	146.04	54.48	0	15.84	5.65	2.13	438.72	89.96	0.563797	0.309932	49.6735	85.4234	1
NMX235	100819NMX235copper001	benign	R100Q	1.52791	8.94	97282.2	0.55	-75.81	30.91	0.48	1.07	42.3	3.91	12.9	0.98	1001.69	204.03	82.03	37.7	0.04	32.36	7.87	2.34	502.34	95.61	0.688965	0.21066	25.3039	96.2084	1
NMX235	100819NMX235copper003	benign	R100Q	1.44695	9.23	94503.7	0.11	-128.02	-2.72	0.41	1.1	43.06	0.51	16.81	1	1005.02	200.76	65.63	41.64	0.09	29.85	14.04	2.9	519.61	92.49	0.621783	0.378333	43.7948	38.0783	1
NMX235	100819NMX235copper003	benign	R100Q	1.62817	8.86	81896.2	1.86	-108.51	39.19	0.58	1.06	37.72	0.55	18.8	0.99	933.2	163.01	39.31	35.26	0.04	23.97	6.97	2.98	461.5	86.3	0.712383	0.24785	27.617	62.9032	1
NMX235	100819NMX235copper003	benign	R100Q	2.49033	8.8	93431.3	0.47	-102.07	29.28	0.57	1.05	40.13	0.61	12.84	0.99	989.76	209.9	59.29	38.1	0.03	34.91	6.95	2.35	524.85	92.83	0.533567	0.4556	31.7746	46.4186	1
NMX235	100819NMX235copper003	benign	R100Q	1.63302	8.59	90359.1	-0.1	-78.1	-37.11	0.4	1.03	44.79	0	11.05	1	973.73	142.1	71.34	42.7	0.04	31.36	6.2	2.49	540.76	91.23	0.593567	0.40655	34.093	55.2552	1
NMX235	100819NMX235copper003	benign	R100Q	1.86558	8.67	97217.6	-0.45	-833.94	-7.73	0.57	1.04	58.7	0	38.91	0.97	1020.5	134.62	31.12	57.55	0.01	32.8	6.41	2.62	563.75	93.68	0.783683	0.216433	39.0532	124.487	1
NMX235	100819NMX235copper003	benign	R100Q	2.34042	9.53	94851.7	-0.2	-65.73	7.72	0.56	1.14	49.39	2.13	16.11	0.99	1004.65	208.45	55.17	47.34	0.1	33.64	16.77	3.84	488.55	92.88	0.487733	0.46285	39.8128	60.3241	1
NMX235	100819NMX235copper003	benign	R100Q	2.22848	8.66	83459.1	0.9	-50.33	43.77	0.62	1.03	32.98	0	8.86	0.99	958.05	112.12	78.31	28.76	0.02	35.8	5.66	2.41	472.99	85.66	0.62345	0.376667	20.694	42.1094	1
NMX235	100819NMX235copper003	benign	R100Q	5.89553	9.35	88748.6	0	-119.65	0.56	0.53	1.12	56.11	0	16.35	0.99	998.6	154.44	33.18	53.08	0.13	38.22	14.39	3.48	524.37	87.37	0.51715	0.482983	61.6981	43.8288	1
NMX235	101019_NMX235_0001	benign	R100Q	1.88004	9.09	113846	0.62	-215.09	26.84	0.3	1.09	60.12	0.6	16.77	0.98	1150.11	171.59	60.97	58.07	0.22	39.71	23.42	3.66	562.06	97.33	0.623523	0.375994	64.6126	47.3031	1
NMX235	101019_NMX235_0001	benign	R100Q	9.71287	10.15	127764	-0.1	-9.28	-3.78	0.44	1.21	67.09	0	13.95	0.98	1254.39	156.23	29.04	59.9	0.06	46.72	35.26	4.92	655.17	100.24	0.516494	0.143467	70.9039	162.254	1
NMX235	101019_NMX235_0001	benign	R100Q	0.950911	8.67	111158	-0.99	-39.55	-21.19	0.5	1.04	36.01	0.59	11.31	0.99	1106.97	160.66	48.8	34.41	0.03	37.43	5.62	2.53	615.92	98.72	0.786042	0.205624	20.5926	88.6098	1
NMX235	101019_NMX235_0001	benign	R100Q	1.68371	8.56	134285	2.05	-375.33	65.6	0.25	1.02	71.78	0	11.86	0.95	1296.49	199.82	110.46	67.76	0.01	38.02	3.16	2.03	694.02	101.82	0.794143	0.205974	40.7384	171.887	1
NMX235	101019_NMX235_0001	benign	R100Q	9.51449	9.71	127757	-0.41	-70.98	-17.82	0.27	1.16	86.14	2.55	20.5	0.96	1215.28	264.44	72.22	81.52	0.14	41.26	23.77	3.35	633.52	103.54	0.454936	0.4322	104.05	79.0875	1
NMX235	101019_NMX235_0001	benign	R100Q	3.65924	9.06	121769	0.35	-140.33	14.41	0.39	1.08	95.92	0.04	21.51	0.94	1198.23	210.22	49.46	86.57	0.09	38.82	14.41	3.27	608.15	100	0.581851	0.417782	67.3555	113.404	1
NMX235	101019_NMX235_0001	benign	R100Q	3.46147	8.97	121259	0.71	-167.46	27.28	0.4	1.07	63.68	0	14.71	0.98	1165.77	223.6	47.04	60.87	0.11	40.49	13.29	2.75	617.7	102.3	0.51541	0.48434	66.6045	54.7999	1
NMX235	101019_NMX235_0001	benign	R100Q	1.44804	8.61	121480	1.4	-99.26	49.76	0.47	1.03	61.49	0	9.81	0.99	1181.45	160.62	81.44	59.35	0.01	43.27	6.44	2.21	594.89	101.15	0.637808	0.362309	44.2892	85.8536	1
NMX235	101019_NMX235_0001	benign	R100Q	0.440268	9.03	112370	0.2	-133.81	-0.54	0.48	1.08	31.95	0	17.3	1	1062.18	187.1	49.01	28.77	0.08	38.43	9.08	2.64	578.8	104	0.319204	0.273715	39.7079	58.7894	1
NMX235	101019_NMX235_0001	benign	R100Q	3.20849	9	129151	1.46	-161.07	56.41	0.37	1.08	44.58	0	11.77	0.99	1170.12	190.38	107.73	43.06	0.04	41.45	9.57	2.48	595.31	108.51	0.586502	0.413032	33.0089	57.3764	1
NMX235	111419_NMX2350001	benign	R100Q	3.40788	8.87	84776	-0.84	-51.14	-27.24	0.42	1.06	36.5	2.22	10.66	0.99	989.47	174.24	49.8	34.69	0.06	32.91	7.31	2.36	519.71	84.24	0.6825	0.308217	21.9786	63.8981	1
NMX235	111419_NMX2350001	benign	R100Q	1.457	8.56	79155.4	-0.56	-106.56	-13.85	0.64	1.02	42.67	0	7.87	0.98	997.24	93.45	35.4	39.87	0	39.92	4.54	2.11	528.09	78.04	0.626067	0.37405	30.3589	55.7826	1
NMX235	111419_NMX2350001	benign	R100Q	0.313083	8.44	73513.6	-0.11	-88.68	-12.57	0.71	1.01	30.2	0	8.83	0.99	988.09	84.47	13.92	24.26	0	37.47	3.04	2.08	497.58	73.16	0.65405	0.346067	18.1152	35.8517	1
NMX235	111419_NMX2350001	benign	R100Q	0.0028	8.39	89102.8	-0.81	-94.14	29.67	0.33	1	23.31	0	5.85	0.99	948.76	87.82	79.18	19.93	0	32.32	1.26	1.98	477.76	92.34	0.6875	0.312617	14.6235	31.602	1
NMX235	111419_NMX2350001	benign	R100Q	0.601783	8.45	86742.8	0.47	-134.11	18.32	0.65	1.01	29.53	0	8.06	0.99	1026.68	70.18	37.1	22.73	0	40.72	3.09	2.05	568.67	83.07	0.575717	0.4244	19.0274	27.7544	1
NMX235	111419_NMX2350001	benign	R100Q	0.73505	8.45	83134.7	0.46	-84.68	28.84	0.64	1.01	32.27	0	8.25	0.99	976.47	107.83	67.45	30.82	0	35.91	3.54	2.05	486.05	83.7	0.611667	0.38845	24.446	40.8468	1
NMX235	111419_NMX2350001	benign	R100Q	0.321583	8.45	89988.7	-1.58	73.84	-34.16	0.38	1.01	150.56	0.04	50.45	0.84	1039.86	136.02	67.02	143.69	0.01	27.73	4.8	2.46	427.56	85.12	0.78965	0.210483	90.417	343.478	1
NMX235	111419_NMX2350001	benign	R100Q	0.0802	8.42	75437.4	0.07	-95.33	-42.25	0.59	1.01	30.06	0	6.8	0.99	964.23	121.75	101.64	25.68	0	36.13	2.51	2.05	464.27	76.93	0.780233	0.219883	16.1405	59.5288	1
NMX235	111419_NMX2350001	benign	R100Q	0.254417	8.49	92130.8	0.57	-55.28	-4	0.61	1.01	37.48	0	8.72	0.98	1026	81.87	31.98	33.84	0	35.85	3.04	2.04	521.13	88.28	0.5175	0.238683	32.1763	72.0015	1
NMX235	111419_NMX2350001	benign	R100Q	2.69278	8.69	92210.4	-0.09	-70.81	-9.51	0.6	1.04	29.62	0	7.92	0.98	1042.32	88.66	60.17	27.42	0	38.94	7.16	2.21	527.23	86.99	0.59465	0.138333	25.4496	88.7817	1
NMX235	111919NMX2350001	benign	R100Q	7.45498	10.74	76836	0.14	-109.92	-1.38	0.14	1.28	35.67	0	21.64	0.96	979.71	154.76	30.32	33.79	0.44	37.65	23.53	4.43	505.97	77.25	0.315	0.103217	69.9767	113.828	1
NMX235	111919NMX2350001	benign	R100Q	0.391596	8.53	86223.7	0.29	-45.74	37.13	0.5	1.02	39.43	0	8.25	0.99	1008.73	132.2	59.24	37.44	0	32.97	3.29	2.05	542.8	84.04	0.730375	0.269414	26.5306	67.0565	1
NMX235	111919NMX2350001	benign	R100Q	0.184967	8.72	89359.3	-1.04	-263.48	-46.84	0.69	1.04	20.16	0	25.36	0.95	1007.34	132.08	75.66	18.93	0	33.94	5.64	2.21	488.93	87.26	0.293683	0.0989333	33.838	90.9159	1
NMX235	111919NMX2350001	benign	R100Q	0.343867	8.42	85410.2	-0.52	-196.32	-36.99	0.66	1.01	17.9	0	8.32	0.99	945.42	108.74	86.06	16.19	0	34.5	1.99	2.02	449.12	88.83	0.638333	0.361783	12.3031	23.0527	1
NMX235	111919NMX2350001	benign	R100Q	0.969033	8.76	85505.1	-0.97	-95.58	-31.6	0.56	1.05	41.02	0	17.88	0.99	984.63	136.31	35.53	39.82	0.01	34.51	8.5	2.38	499.54	85.41	0.733817	0.266317	30.5795	65.2666	1
NMX235	111919NMX2350001	benign	R100Q	0.1999	8.51	73442.4	-0.1	-19.1	20.09	0.67	1.02	70.52	0	27.82	0.94	940.76	137.4	27.46	65.86	0	31.06	4.45	2.16	487.63	76.77	0.603933	0.234767	55.446	137.911	1
NMX235	111919NMX2350001	benign	R100Q	4.45927	8.87	69703.4	1.03	-76.49	39.27	0.53	1.06	61.93	0	12.36	0.98	1000.92	125.37	63.36	57.09	0.07	39.29	8.14	2.42	510.38	68.46	0.59535	0.404767	43.0878	77.6651	1
NMX235	111919NMX2350001	benign	R100Q	0.946333	8.49	91781.4	-0.94	-182.87	-36.33	0.77	1.02	22.58	0	12.43	0.99	1000.82	110.29	45.52	20.68	0	36.03	3.57	2.14	501.55	90.37	0.682617	0.317267	16.1225	30.4885	1
NMX235	111919NMX2350001	benign	R100Q	23.0976	12.92	79534.8	-0.76	-22.73	-25.13	0.18	1.37	96.69	0	26.14	0.97	947.12	167.49	94.61	92.77	0.2	20.06	20.38	3.22	437.24	82.66	0.820108	0.182849	80.2993	147.1	1
NMX259	112519_NMX259_0001	benign	R171H	1.65276	8.72	76625	0.77	-65.66	14.62	0.67	1.04	38.46	0	12	1	892.77	124.03	33.59	36.3	0	31.47	5.38	2.17	467.97	84.39	0.529345	0.470772	31.8466	41.2902	1
NMX259	112519_NMX259_0001	benign	R171H	1.11761	8.68	90432.9	-1.36	-96.27	-13.22	0.59	1.04	41.64	0	12.45	0.99	971.4	176.55	68.74	37.32	0	28.72	5.76	2.22	489.38	91.52	0.549581	0.450536	30.6667	45.4225	1
NMX259	112519_NMX259_0001	benign	R171H	0.59647	8.48	70849.7	1.24	-43.39	37.56	0.58	1.01	58.6	0	7.9	0.98	900.55	173.18	102.54	55.26	0	27.5	1.8	2	405.43	77.4	0.673179	0.326938	40.3415	85.9452	1
NMX259	112519_NMX259_0001	benign	R171H	0.224193	8.52	75685.1	-1.41	-79.62	-81.28	0.39	1.02	29.33	2.22	13.26	0.99	811.69	163.54	116.93	27.01	0	17.76	1.93	2.05	403.92	91.81	0.583518	0.321221	22.624	42.9783	1
NMX259	112519_NMX259_0001	benign	R171H	3.20182	9.18	54469.3	0.5	-9.81	15.13	0.58	1.1	51.29	1.57	13.98	0.98	844.86	178.96	58.44	47.03	0.03	29.56	8.53	2.48	434.08	63.3	0.780441	0.208008	32.2571	105.068	1
NMX259	112519_NMX259_0001	benign	R171H	0.322904	8.47	77608.5	-1.06	-16.15	-25.67	0.72	1.01	47.17	0	9.64	1	870.61	75.83	22.68	45	0	30.41	2.56	2.07	454.97	87.65	0.734136	0.265981	30.1658	85.9289	1
NMX259	112519_NMX259_0001	benign	R171H	1.03882	8.63	83410.5	-1.48	-96.11	-47.42	0.56	1.03	25.48	0	14.41	0.99	935.29	174.69	66.56	23.84	0	32.61	3.92	2.1	512.74	87.72	0.559232	0.440885	19.6523	29.1358	1
NMX259	112519_NMX259_0001	benign	R171H	0.655399	8.54	88723.9	1.68	-89.11	39.84	0.58	1.02	41.53	0	14.19	0.99	899.53	148.85	49.93	35.18	0	25.23	2.72	2.05	381.91	97.02	0.629241	0.370909	27.0832	48.9052	1
NMX259	112519_NMX259_0001	benign	R171H	0.452649	8.74	93277.3	2.97	-15.22	138.54	0.37	1.02	81.87	0	10.18	0.61	831.63	180.59	165.85	72.68	0	13.84	1.08	2.02	339.12	110.26	0.825514	0.175243	44.7699	203.829	1
NMX259	112619_NMX259_0001	benign	R171H	0.0208167	8.41	73173.8	-0.14	-69.04	15.12	0.67	1.01	25.57	0	7.59	1	932.08	70.96	47.19	21.96	0	30.87	1.65	2	452.1	77.18	0.704517	0.2956	15.8299	36.574	1
NMX259	112619_NMX259_0001	benign	R171H	0.118067	8.41	81382.8	0.14	-94.12	-5.6	0.82	1.01	27.29	0	5.39	0.99	989.03	23.61	11.68	25.71	0	37.31	1.22	2	508.93	80.89	0.797267	0.20285	15.9203	64.1829	1
NMX259	112619_NMX259_0001	benign	R171H	1.59457	8.65	96477.4	-1.42	-14.38	-61.86	0.4	1.03	46.67	0	9.82	0.99	1103.76	177.06	96.26	43.64	0	40.1	5.62	2.2	527.6	85.92	0.75285	0.247267	30.9482	82.2607	1
NMX259	112619_NMX259_0001	benign	R171H	0.486067	8.43	89508	-0.19	-106.04	13.19	0.62	1.01	21.76	0	6.18	1	1013.16	118.65	45.78	17.33	0	36.21	2.55	2.02	491.1	86.86	0.570833	0.429283	14.5319	21.055	1
NMX259	112619_NMX259_0001	benign	R171H	0.419517	8.47	72685.4	-0.83	-120.91	-32.47	0.66	1.01	28.2	0	10.21	0.99	944.83	114.66	53.41	25.31	0	35.74	3.28	2.05	478	75.63	0.624517	0.3756	19.6759	34.657	1
NMX259	112619_NMX259_0001	benign	R171H	0.0379	8.4	83838	-0.5	-75.77	-9.65	0.83	1.01	17.98	0	7.69	0.99	935.77	51.19	20.76	14.48	0	32.92	1.42	2.02	429.27	88.08	0.71215	0.287983	9.92923	25.7375	1
NMX259	112619_NMX259_0001	benign	R171H	0.0563833	8.48	66560.3	0.49	-85.08	32.06	0.71	1.01	33.37	0	8.9	0.99	882.5	121.91	65.52	30.3	0	31.88	2.34	2.02	404.96	74.15	0.6994	0.300717	22.0154	49.5589	1
NMX259	112619_NMX259_0001	benign	R171H	0.19125	8.62	88955.5	0.59	-156.94	12.56	0.62	1.03	27.79	0	11.32	0.99	1011.61	138.35	57.7	26	0	34.14	7.41	2.38	481.77	86.46	0.557617	0.4425	25.5454	26.5741	1
NMX259	112619_NMX259_0001	benign	R171H	1.23815	11.91	70658.1	1.02	-20.22	33.44	0.69	1.1	58.6	0	8.18	0.96	908.28	35.93	27.44	55.5	0	26.99	1.98	2.39	467.12	76.47	0.910835	0.0970655	27.9938	308.872	1
NMX259	112619_NMX259_0001	benign	R171H	5.49261	12.67	65517.3	1.24	-217.49	15.78	0.72	1.17	75.6	0	15.88	0.98	868.99	42.27	20.39	70.81	0	33.54	6.2	2.58	507.87	74.12	0.723549	0.284414	57.3679	102.908	1
NMX259	112719_NMX259_0001	benign	R171H	0.126883	8.41	77328.9	-2.15	-170.44	-8.91	0.62	1.01	14.66	0	8.38	0.97	848.16	79.27	51.09	13.25	0	16.7	0.97	1.99	426.48	90.02	0.69095	0.309167	9.3486	21.9677	1
NMX259	112719_NMX259_0001	benign	R171H	0.01105	8.41	84875.8	-0.53	22.56	-10.43	1	1.01	31.62	0	8.61	1	891.35	37.68	17.16	23.8	0	31.31	1.59	2.08	431.51	93.64	0.76965	0.230483	15.244	52.359	1
NMX259	112719_NMX259_0001	benign	R171H	0.37975	8.44	76834	-1.14	34.62	-36.37	0.87	1.01	56.26	0	11.06	0.98	957.77	77.21	43.23	46.25	0	34.66	1.65	2.02	441.7	78.93	0.788217	0.21155	28.9732	110.653	1
NMX259	112719_NMX259_0001	benign	R171H	0.26555	8.4	82307.3	-0.01	-223.04	-19.62	0.62	1	36.84	0	14.61	0.98	989.93	121.1	59.14	34.39	0	26.97	1.32	2.01	407.84	81.94	0.847617	0.1525	20.1094	113.717	1
NMX259	112719_NMX259_0001	benign	R171H	0.0957833	8.39	73425.1	-2.83	-273.85	-59.16	0.28	1	19.26	0	12.67	1	853.71	90.91	66.03	17.62	0	21.82	0.82	2.01	371.91	84.56	0.782017	0.2181	11.3562	40.0659	1
NMX259	112719_NMX259_0001	benign	R171H	0.244517	8.4	82691.2	0.85	-183.51	-26.41	0.66	1	14.53	0	7.54	1	915.15	103.69	83.65	13.56	0	26.24	1.28	1.99	473.34	88.83	0.684883	0.315233	9.71509	21.9201	1
NMX259	112719_NMX259_0001	benign	R171H	0.272283	8.41	76515.3	-0.31	-77.89	-5.44	0.78	1.01	25.46	0	8.02	1	855.72	35.45	20.23	23.51	0	32.59	1.53	2.04	457.45	87.91	0.748817	0.251317	15.9611	45.9847	1
NMX259	112719_NMX259_0001	benign	R171H	0.0288	8.42	79734.4	-2.09	-200.62	-25.64	0.1	1.01	57.48	0.37	16.81	0.98	905.79	73.55	12.92	52.58	0	31.22	1.45	2.04	486.68	86.53	0.82858	0.17158	31.5407	154.112	1
NMX259	112719_NMX259_0001	benign	R171H	0.255675	8.49	70211.1	-4.1	-470.99	-99.41	0	1.01	12.74	15.81	8.78	0.99	834.33	94.81	72.51	11.16	0	1.75	0.51	1.99	340.07	82.73	0.6649	0.335434	8.0713	17.282	1
NMX259	120519_NMX259_0001	benign	R171H	0.183533	8.52	79885.9	0.2	-74.93	19.54	0.61	1.02	25.86	0	6.79	0.98	1028.66	115.87	66.36	24.09	0	37.12	3.4	2.06	522.39	76.36	0.6094	0.390717	19.1488	31.7997	1
NMX259	120519_NMX259_0001	benign	R171H	0.231117	8.43	83486.8	-0.13	-121.15	2.7	0.64	1.01	40.05	0	9.25	0.99	979.81	42.51	16.59	38.39	0	36.41	3.08	2.06	550.46	83.78	0.635117	0.365	29.782	53.3553	1
NMX259	120519_NMX259_0001	benign	R171H	0.911183	8.51	92547.1	-0.15	-118.53	-9.35	0.63	1.02	31.07	0	8.16	0.99	1092.25	124.43	50.84	28.12	0	41.03	4.14	2.07	521.79	83.34	0.556067	0.44405	24.1624	33.0676	1
NMX259	120519_NMX259_0001	benign	R171H	0.643217	8.56	89946.9	-1.35	-91.12	-56.4	0.48	1.02	27.32	0	7.68	0.99	1050.1	179.72	91.63	24.76	0	36.7	3.47	2.08	544.89	84.23	0.60845	0.391667	19.4262	33.0416	1
NMX259	120519_NMX259_0001	benign	R171H	0.290183	8.52	92841.6	-0.26	-112.48	-45.35	0.43	1.02	57.69	0.02	11.54	0.99	1053.07	156.04	108.99	54.29	0	35.27	2.84	2.03	560.17	86.68	0.7631	0.237017	34.9253	116.618	1
NMX259	120519_NMX259_0001	benign	R171H	0.913767	8.75	94560.4	0.15	-261.38	-1.02	0.52	1.04	24.5	1.31	22.21	0.98	1050.56	135.48	49.72	23.34	0	35.65	6.35	2.28	508.78	88.55	0.396783	0.202983	31.666	53.0659	1
NMX259	120519_NMX259_0001	benign	R171H	0.1594	8.48	91001.2	-2.33	-142.52	-66.4	0.3	1.01	30.25	0	13.38	0.99	1002.14	174.72	74.68	25.65	0	28.83	3	2.04	505.75	89.29	0.572983	0.42715	23.2336	28.8748	1
NMX259	120519_NMX259_0001	benign	R171H	0.6248	8.48	92667.5	-0.11	-144.87	-9.61	0.6	1.01	23.2	0	7.42	0.99	1063.55	55.61	19.79	21.8	0	42.23	4.21	2.11	545.2	85.67	0.53535	0.464767	19.0893	24.9177	1
NMX259	120519_NMX259_0001	benign	R171H	1.49278	8.66	74267.1	0.99	15.83	38.22	0.56	1.03	39.48	0	6.93	0.99	1026.57	156.61	69.02	35.38	0.01	37.14	5.31	2.38	533.98	71.14	0.77155	0.228567	24.3604	72.557	1
NMX259	120519_NMX259_0001	benign	R171H	0.189983	8.42	88290.6	0.38	-30.55	31.89	0.66	1.01	17.13	0	6.87	1	977.09	100.57	55.14	14.91	0	34.48	2.08	2.03	554.41	88.84	0.7819	0.218217	9.75372	33.3709	1
NMX121	092319 NMX121 copper0001	benign	I450V	1.24733	9.04	51190.3	-0.32	-35.86	6.22	0.31	1.08	55.43	8.39	27.23	0.96	740.72	155.49	66.72	52.24	0.08	17.15	13.51	3.14	336.12	67.66	0.425	0.3244	56.57	86.9328	1
NMX121	092319 NMX121 copper0001	benign	I450V	0.3891	8.83	47176.5	1.19	-34.51	43.7	0.36	1.06	65.16	4.82	23.85	0.98	719.18	159.45	77.78	62.01	0.02	17.48	8.81	2.5	339.24	64.49	0.505483	0.445117	63.6765	67.0008	1
NMX121	092319 NMX121 copper0001	benign	I450V	0.826767	8.8	47835.2	-0.02	-94.89	-1.68	0.69	1.05	31.53	3.54	13.16	0.98	750.4	140.56	29.41	27.75	0	23.3	2.71	2.12	389.07	62.66	0.604883	0.237017	24.3119	55.0479	1
NMX121	092319 NMX121 copper0001	benign	I450V	1.39233	8.93	59308	-1	-33.04	-28.43	0.57	1.07	42.76	0.76	11.52	0.98	825.41	149.15	53.53	40.45	0.05	29.07	7.97	2.56	462	70.59	0.583683	0.35595	31.4951	62.0005	1
NMX121	092319 NMX121 copper0001	benign	I450V	0.988174	8.99	41864.6	2.57	-30.96	48.62	0.57	1.07	57.07	3.61	17.27	0.97	732.75	160.63	58.33	54.51	0.07	22.23	8.07	2.79	363.59	56.17	0.602382	0.351738	47.1498	74.2204	1
NMX121	092319 NMX121 copper0001	benign	I450V	0.639297	8.84	50403.2	-3.97	-45.94	-95.79	0.07	1.06	48.2	5.26	23.09	0.97	780.22	167.31	92.01	45.93	0.03	13.74	7.22	2.44	357.38	63.52	0.670697	0.246525	35.8073	88.9063	1
NMX121	092319 NMX121 copper0001	benign	I450V	1.80484	8.91	63182	0.62	-100.88	18.09	0.37	1.07	63.75	5.36	37.95	0.97	801.44	164.56	65.03	59.99	0.05	19.27	11.75	2.69	383.94	77.51	0.534816	0.337442	53.1049	93.6034	1
NMX121	092319 NMX121 copper0001	benign	I450V	2.14513	9.5	50628.6	0.6	-89.08	7.53	0.28	1.14	58.62	5.64	27.68	0.96	760.69	160.8	52.26	55.28	0.17	19.29	16.29	3.69	372.76	65.8	0.394866	0.388033	62.3007	79.0539	1
NMX121	092319 NMX121 copper0001	benign	I450V	2.09124	9.32	48837.9	-1.99	-15.71	-44.28	0.18	1.12	77.37	4	23.68	0.98	782.16	153.68	63.46	74.61	0.17	21.9	17.67	3.49	383.75	61.41	0.648257	0.310296	52.896	129.933	1
NMX121	092319 NMX121 copper0001	benign	I450V	2.37203	9	42754.6	0.73	-88.88	5.9	0.52	1.08	47.6	4.7	22.79	0.98	732.95	158.81	34.05	44.93	0.08	21.11	8.43	2.72	382.82	57.29	0.539366	0.407871	37.7023	60.306	1
NMX121	092519 NMX121 (2) copper0001	benign	I450V	0.48185	8.44	114630	-0.49	-28.91	-8.49	0.6	1.01	48.77	0	11.89	0.98	1125.69	109.05	28.14	46.39	0	42.28	3.39	2.09	560.19	100.13	0.788567	0.21155	30.0629	107.246	1
NMX121	092519 NMX121 (2) copper0001	benign	I450V	0.556907	9.81	94629.1	0.66	-39.92	19.71	0.46	1.14	31.78	5.54	24.27	0.94	916.44	109.45	56.68	29.3	0.05	21.68	10.81	2.73	430.05	101.63	0.251359	0.185363	66.3328	68.1192	1
NMX121	092519 NMX121 (2) copper0001	benign	I450V	1.72082	8.8	98564.4	-1.5	-55.17	0.44	0.45	1.04	67.66	0.82	13	0.93	1033.46	64.99	43.76	63.18	0	33.66	4.03	2.14	539.57	93.88	0.724836	0.236256	44.9944	129.399	1
NMX121	092519 NMX121 (2) copper0001	benign	I450V	0.0345667	8.6	85643.2	-1.63	-75	-36.29	0.44	1.03	41	2.51	14.67	1	980.98	188.43	54.05	38.83	0.02	30.07	7.01	2.27	471.94	85.9	0.73655	0.2394	23.8585	88.8022	1
NMX121	092519 NMX121 (2) copper0001	benign	I450V	1.5101	8.76	96821.9	0.82	-74.28	33.63	0.56	1.05	36.15	0	14.28	0.99	963.4	199.89	103.62	33.74	0	30.47	6.16	2.35	441.6	98.81	0.586067	0.387017	30.8705	40.4411	1
NMX121	092519 NMX121 (2) copper0001	benign	I450V	1.6997	8.92	98873.4	-0.16	-26.9	-9.97	0.61	1.07	55.01	0.27	15.34	0.96	1001.3	166.66	65.72	50.8	0	34.22	7.13	2.4	492.95	97.43	0.483933	0.189767	55.9296	125.071	1
NMX121	092519 NMX121 (2) copper0001	benign	I450V	0.103983	8.43	98302.1	-1.47	-220.77	-62.19	0.53	1.01	52.53	0	17.36	0.93	1043.47	143.11	80.88	47.66	0	34.91	1.69	2.07	529.97	92.63	0.795233	0.204883	29.7266	117.253	1
NMX121	092519 NMX121 (2) copper0001	benign	I450V	1.44812	8.84	76761.4	0.16	-127.35	-15.45	0.48	1.06	23.57	2.77	9.01	0.99	945.42	181.79	69.66	21.31	0.06	33.58	5.7	2.51	421.39	79.84	0.661811	0.281989	13.1942	44.6171	1
NMX121	092519 NMX121 copper0001	benign	I450V	0.8193	8.5	82638.7	0.07	-106.71	2.03	0.74	1.02	20.99	0	8.47	0.99	975.04	97.74	39.92	18.04	0	36.91	2.93	2.07	510.96	83.34	0.53715	0.462983	15.4998	20.9897	1
NMX121	092519 NMX121 copper0001	benign	I450V	0.446583	8.43	92550.1	-0.95	-150.56	-47.79	0.6	1.01	26.33	0	9.25	1	953.69	125.4	80.69	24.52	0	32.19	2.39	2.02	468.3	95.42	0.584167	0.41595	20.43	30.2675	1
NMX121	092519 NMX121 copper0001	benign	I450V	0.195122	8.46	93204.5	-0.08	-1.93	11.68	0.59	1.01	41.66	0	6.93	0.98	1067.55	91	50.57	39.13	0	39.64	2.45	2.01	568.5	85.83	0.614779	0.256459	31.2357	77.7057	1
NMX121	092519 NMX121 copper0001	benign	I450V	1.34242	8.62	89937.3	2.2	-50.41	55.34	0.57	1.03	45.84	0	11.04	0.99	955.77	138.69	48.43	41.4	0	27.15	4.29	2.06	481.46	92.57	0.50186	0.358119	39.2267	60.6332	1
NMX121	092519 NMX121 copper0001	benign	I450V	0.00948333	8.39	111317	0.92	-6.61	33.48	0.37	1	68.01	0	18.16	0.98	1028.69	68.03	41.85	63.19	0	26.01	1.61	2.03	543.93	106.42	0.804167	0.19595	39.1135	161.976	1
NMX121	092519 NMX121 copper0001	benign	I450V	0.22635	8.47	83151	-0.83	-86.83	-42.89	0.66	1.01	41.82	0	12.41	0.99	942	136.81	78.56	39.08	0	31.95	2.37	2.04	465.17	86.8	0.687017	0.3131	27.9444	63.5141	1
NMX121	092519 NMX121 copper0001	benign	I450V	0.1065	8.44	87825.5	1.13	-155.8	33.29	0.67	1.01	21.82	0	7.31	0.99	992.26	115.05	55.65	20.42	0	35.66	2.33	2.04	455.32	87.01	0.60405	0.396067	17.3302	25.1262	1
NMX121	092519 NMX121 copper0001	benign	I450V	0.204911	8.59	105278	2.29	-388.26	60.07	0.34	1.01	109.51	0	14.24	0.96	1053.73	102.09	71.68	105.15	0	34.96	2.17	2.03	540.4	98.34	0.82042	0.180034	63.5477	294.485	1
NMX121	111419_NMX1210001	benign	I450V	0.312189	8.58	76677	0.2	-94.12	59.39	0.41	1.01	15.74	0	6.99	1	857.83	101.22	88.64	14.83	0	30.63	1.14	2.02	488.69	87.88	0.779009	0.194783	9.7892	36.999	1
NMX121	111419_NMX1210001	benign	I450V	0.0989	8.42	75193.2	-0.12	-24.48	24.4	0.65	1.01	41.77	0	7.59	0.99	956.55	55.26	39.49	39.12	0	35.89	2.09	2.02	473.91	77.29	0.70215	0.297983	27.5992	66.2355	1
NMX121	111419_NMX1210001	benign	I450V	0.67285	8.48	93926	1.03	-55.88	42.95	0.68	1.01	39.86	0	7.2	0.99	1108.11	144.41	61.48	38.17	0.01	36.39	3.54	2.1	536.53	83.34	0.691783	0.308333	26.8759	63.4954	1
NMX121	111419_NMX1210001	benign	I450V	0.115	8.45	71543	1.55	-77.3	51.89	0.6	1.01	27.82	0	8.2	0.99	991.76	116.82	56.49	23.98	0	35.79	3.66	2.07	532.5	70.93	0.55535	0.444767	21.0316	27.6499	1
NMX121	111419_NMX1210001	benign	I450V	0.493417	8.42	99960.4	1.4	-159.22	52.83	0.61	1.01	30.97	0	7.45	1	1025.2	136.17	80.26	27.9	0	35.91	3.1	2.08	534.43	95.86	0.661783	0.338333	20.6706	42.0239	1
NMX121	111419_NMX1210001	benign	I450V	0.08815	8.44	79219.5	0.2	-66.71	-0.5	0.62	1.01	22.85	0	6.8	1	1021.25	85.46	43.93	19.59	0	36.48	3.36	2.05	515.81	76.27	0.593567	0.40655	15.9157	24.9606	1
NMX121	111419_NMX1210001	benign	I450V	0.06875	8.42	81457.5	-0.66	-98.29	-28.86	0.64	1.01	25.06	0	7.56	0.99	999.64	92.76	33.58	17.94	0	34.91	2.16	2.03	522.97	80.11	0.640717	0.3594	13.7076	25.4833	1
NMX121	111419_NMX1210001	benign	I450V	0.36835	8.47	79055.7	-2.45	-160.45	-89.26	0.24	1.01	25.59	0	9	0.99	1019.34	165.36	111.6	23.25	0	36.07	2.08	2.01	551.04	76.25	0.631783	0.368333	17.8547	32.4848	1
NMX121	111419_NMX1210001	benign	I450V	0.170817	8.43	93772.5	0.3	-132.94	28.83	0.62	1.01	18.14	0	8.17	1	1017.91	95.45	58.46	14.58	0	37.87	2.35	2.05	568.36	90.58	0.608217	0.390717	11.3544	19.6422	1
NMX121	111919NMX1210001	benign	I450V	1.7391	9.22	87887.5	-1.24	-58.46	-40.94	0.12	1.1	29.85	2.61	15.28	0.99	1001.82	217.76	83.18	26.9	0.12	20.47	13.24	3.06	470.92	86.37	0.270117	0.245717	56.5563	47.2864	1
NMX121	111919NMX1210001	benign	I450V	3.04212	8.69	90598.6	-0.99	-52.17	-18.76	0.52	1.04	38	0	10.92	0.99	1034.25	103.69	37.42	35.52	0.06	37.22	6.93	2.42	518.68	86.18	0.5569	0.443217	28.5333	44.2987	1
NMX121	111919NMX1210001	benign	I450V	0.871	8.58	85030	0.66	-83.25	17.74	0.68	1.03	45.45	0	13.26	0.98	982.15	133.91	39.6	42.09	0	34.55	4.87	2.2	513.67	85.13	0.746183	0.251067	29.3516	80.4169	1
NMX121	111919NMX1210001	benign	I450V	0.450283	8.4	76920	3.38	-160.9	139.25	0	1.01	21.29	0	3.37	0.98	1028.28	192.47	181.61	17.52	0	21.27	0.52	1.98	574.51	73.54	0.770117	0.23	11.029	39.2608	1
NMX121	111919NMX1210001	benign	I450V	0.221967	8.39	86923.6	0.94	-90.43	51.09	0.5	1	29.54	0	5.03	0.99	1024.13	113.65	102.89	26.1	0	39.26	0.68	1.98	298.19	83.45	0.845717	0.1544	15.6717	83.1999	1
NMX121	111919NMX1210001	benign	I450V	1.05745	8.72	96724.3	-0.57	-99.64	-28.17	0.45	1.04	43.42	0	12.72	0.99	1009.81	177.8	38.99	40.07	0.02	31.67	4.81	2.16	509.7	94.19	0.5919	0.3531	30.8358	61.7916	1
NMX121	111919NMX1210001	benign	I450V	0.3089	8.45	97776.8	0.08	-77.61	-6.71	0.61	1.01	47.71	0	10.36	0.98	1048.57	68.81	12.14	44.06	0	38.26	2.56	2.07	527.47	91.71	0.76595	0.224283	29.1352	96.9479	1
NMX121	111919NMX1210001	benign	I450V	0.419033	8.68	93846.1	0.11	-31.68	-3.97	0.57	1.04	47.37	1.43	12.31	0.99	989.35	155.71	75.81	44.11	0.03	32.29	7.43	2.51	458.72	93.27	0.6175	0.3006	33.8209	77.2792	1
NMX121	111919NMX1210001	benign	I450V	1.3769	8.91	90998.4	-0.73	-170.38	-28.49	0.41	1.06	57.72	0.64	18.1	0.99	1026.62	193.71	52.03	55.43	0.15	36.07	10.01	2.85	484.36	87.14	0.512017	0.4881	62.3579	48.151	1
NMX121	111919NMX1210001	benign	I450V	1.2322	8.75	81894.8	0.13	-109.2	-6.76	0.54	1.05	36.67	1.07	13.33	0.98	967.22	168.65	52.74	34.82	0.04	30.25	6.38	2.38	486.6	83.32	0.550717	0.427617	29.3972	43.5797	1
NMX129	091619 NMX129 copper0001 repaired	benign	D207N	0.464183	8.43	71639	0.19	-52.51	27.87	0.59	1.01	25.3	0	5.81	1	905.79	92.09	57.2	24.24	0	32.38	1.38	1.99	485.4	77.76	0.711183	0.288933	16.6067	43.007	1
NMX129	091619 NMX129 copper0001 repaired	benign	D207N	0.222333	8.51	71989.6	-1.54	-28.41	-11.74	0.7	1.02	19.68	0	6.93	1	840.21	124.31	27.99	17.99	0	22.75	2.12	2.02	398.25	84.24	0.63285	0.367267	13.5175	25.6871	1
NMX129	091619 NMX129 copper0001 repaired	benign	D207N	0.682783	8.82	64527.7	-2.13	-220.23	-70.47	0.51	1.05	37.46	1.36	42.87	0.97	821.26	153.75	81.35	34.38	0.06	18.26	5.54	2.47	379	77.44	0.5631	0.306317	28.3731	60.0826	1
NMX129	091619 NMX129 copper0001 repaired	benign	D207N	0.368867	8.44	67704.4	0.49	-62.5	-16.52	0.66	1.01	24.6	0	7.36	1	866.04	77.68	48.04	23.31	0	25.76	2.18	2.01	449.19	76.88	0.603933	0.396183	18.8657	30.0838	1
NMX129	091619 NMX129 copper0001 repaired	benign	D207N	0.214308	9.2	52443.1	-4.03	-4.19	-120.58	0	1.02	34.39	0	9.19	0.98	745.83	130.8	120.99	28.98	0	19.22	0.32	2.05	432.04	69.12	0.978294	0.0241516	15.3341	578.911	1
NMX129	091619 NMX129 copper0001 repaired	benign	D207N	0.0878833	8.39	62208.4	1.46	-124.54	73.1	0.64	1	42.48	0	9.54	0.99	826.33	131.9	112.39	39.85	0	28.08	1.12	2.01	448.58	74.03	0.776783	0.223333	26.0065	87.9955	1
NMX129	091619 NMX129 copper0001 repaired	benign	D207N	1.29645	9.03	48699.7	0.89	-148.7	62.56	0.38	1.08	33.33	1.72	21.57	0.98	723.24	138.49	88.92	31.4	0.08	24.55	4.79	2.69	334.75	66.19	0.646317	0.3475	20.4679	52.29	1
NMX129	091619 NMX129 copper0001 repaired	benign	D207N	0.848283	8.6	46009.9	2.65	-458.71	71.5	0.28	1.03	55.13	0	24.87	0.98	762.83	152.17	72.94	53.17	0	23.64	3.04	2.06	436.39	59.31	0.71345	0.286667	39.0454	88.3022	1
NMX129	091619 NMX129 copper0001 repaired	benign	D207N	0.315432	8.52	69221.2	2.72	-96.77	71.02	0.17	1.02	25.88	2.28	13.96	0.95	812.22	157.36	96.31	20.68	0	17.91	1.94	2.02	328.32	83.76	0.548719	0.266713	19.2383	37.9577	1
NMX129	091619 NMX129 copper0001 repaired	benign	D207N	1.12279	8.92	51124.7	1.72	-746.75	39.75	0.71	1.07	31.05	0.65	29.9	0.98	720.78	134.05	35.73	27.9	0.02	20.05	3.87	2.19	397.62	69.74	0.710962	0.252582	21.231	50.6892	1
NMX129	091619 NMX129 copper0001 repaired	benign	D207N	0.166376	8.52	69797.1	3.58	-150.13	85.64	0.17	1.02	31.51	19.24	8.93	0.99	863.71	106.02	73.19	29.53	0	7.67	1.67	1.99	357.07	79.44	0.471488	0.266482	30.82	56.2914	1
NMX129	091719 NMX129 copper_Repaired	benign	D207N	0.3035	8.41	78146.4	0.62	-354.29	45.5	0.65	1.01	25.18	0	9.91	0.99	958.62	107.1	76.2	23.53	0	36.55	1.62	2.03	541.31	80.19	0.707017	0.2931	16.3668	40.8025	1
NMX129	091719 NMX129 copper_Repaired	benign	D207N	0.166933	8.42	77114.3	1.24	-77.52	29.8	0.66	1.01	24.34	0	6.87	0.99	946.43	96.56	29.26	22.63	0	28.45	1.84	2.04	440.03	80.13	0.79405	0.206067	14.5398	53.7772	1
NMX129	091719 NMX129 copper_Repaired	benign	D207N	0.256267	8.42	67396.3	1.4	-72.76	67.62	0.39	1.01	23.4	0	5.84	0.99	960.78	119.83	103.05	20.98	0	35.93	1.53	2	465.69	68.96	0.684167	0.31595	15.0106	33.8966	1
NMX129	091719 NMX129 copper_Repaired	benign	D207N	0.179833	8.86	86635.8	-1.98	-16.74	-78.6	0.34	1.05	21.89	0	18.55	0.94	941.94	207.48	73.34	20.54	0	18.04	2.93	2.13	434.33	90.14	0.181067	0.0836833	54.8479	126.814	1
NMX129	091719 NMX129 copper_Repaired	benign	D207N	0.0662333	8.69	82487.3	-1.66	-12.25	-27.17	0.81	1.03	22.15	1.09	19.7	0.94	909.59	80	43.37	20.15	0	27.78	3.23	2.24	486.16	89.12	0.212983	0.0489333	48.3846	201.227	1
NMX129	091719 NMX129 copper_Repaired	benign	D207N	0.453433	8.41	80793	-0.51	-76.16	-27.73	0.7	1.01	35.47	0	7.91	0.98	910.51	122.52	43.65	34.15	0	30.64	1.69	2.01	475.41	87.2	0.70785	0.292267	23.7453	59.3232	1
NMX129	091719 NMX129 copper_Repaired	benign	D207N	0.0338833	8.49	91451.1	1.33	-118.27	19.61	0.5	1.02	29.62	0	8.45	0.99	937.66	183.18	69.41	28.12	0	28.21	1.72	2.03	503.16	95.89	0.66715	0.332017	20.3225	43.8547	1
NMX129	091719 NMX129 copper_Repaired	benign	D207N	0.408246	8.75	99119.2	-0.99	-259.68	-30.85	0.69	1.04	22.89	0	27.08	0.96	994.58	101.47	39.82	21.57	0.02	31.44	5	2.2	531.59	97.97	0.169576	0.120836	61.2765	92.5336	1
NMX129	091719 NMX129 copper_Repaired	benign	D207N	0.340426	8.73	74612	0.63	-37.21	10.51	0.8	1.03	17.05	0	13.36	0.99	866.6	81.14	24.22	15.85	0	28.06	3.42	2.18	459.34	84.7	0.177841	0.104187	43.1198	78.5452	1
NMX129	091719 NMX129 copper_Repaired	benign	D207N	0.524238	8.47	75185.7	3.45	66.99	18.89	0.47	1.01	68.29	0	49.44	0.91	1028.28	121.83	31.74	63.21	0	25.17	2.38	2.11	384.84	71.91	0.756333	0.243788	42.4011	127.74	1
NMX129	091819 NMX129 copper	benign	D207N	0.404633	8.49	93769.9	-0.84	-90.31	-47.3	0.54	1.02	30.59	0.24	7.99	0.99	1019.91	148.97	77.26	29.24	0	32.65	2.51	2.05	462.26	90.39	0.701317	0.298817	21.7414	46.8171	1
NMX129	091819 NMX129 copper	benign	D207N	0.430383	8.45	90865.7	0.75	-54.81	32.32	0.36	1.01	30.75	0	7.91	1	990.21	119.11	49.86	26.02	0	27.92	1.56	2	601.21	90.22	0.7106	0.289517	17.9245	45.8774	1
NMX129	091819 NMX129 copper	benign	D207N	0.264817	8.45	86897.9	0.5	-144.54	46.39	0.49	1.01	14.63	0	6.49	0.99	1002.72	126.48	87.99	13.43	0	34.63	1.77	2.01	468.48	85.2	0.655483	0.34465	9.8926	20.1462	1
NMX129	091819 NMX129 copper	benign	D207N	1.58923	8.55	87537.9	-1.03	-91.72	-57.6	0.57	1.02	17.7	0	5.55	0.99	1014.55	177.82	111.15	16.25	0	36.71	2.66	2.02	445.99	84.87	0.576067	0.42405	12.4303	21.439	1
NMX129	091819 NMX129 copper	benign	D207N	0.0331833	8.37	93235.1	3.15	-62.52	112.41	0.01	1	16.28	0	3.56	1	967.57	161.27	145.94	13.47	0	19.5	0.26	1.98	618.65	94.73	0.79155	0.208567	8.57309	32.0386	1
NMX129	091819 NMX129 copper	benign	D207N	0.252617	8.5	96089.8	2.96	-305.74	101	0.35	1.02	31.77	0.64	16.74	0.99	1009.14	137.18	96.57	28.21	0	16.67	2.1	2.06	428.58	93.6	0.771067	0.196067	18.8578	69.7229	1
NMX129	091819 NMX129 copper	benign	D207N	0.60435	8.49	81498.2	-3.78	-55.47	-73.99	0.13	1.01	33.24	2.93	6.18	0.99	1017.43	205.09	139.89	31.76	0	15.41	1.41	2	479.04	78.76	0.678217	0.133567	24.3791	114.015	1
NMX129	091819 NMX129 copper	benign	D207N	1.59928	8.83	82920.3	1.54	-148.33	73.47	0.54	1.06	42.06	1.13	14.23	0.97	997.88	184.42	112.23	38.37	0	30.8	5.31	2.19	457.36	81.84	0.788374	0.199873	27.1743	84.8022	1
NMX129	091819 NMX129 copper	benign	D207N	10.3156	10.81	95270.9	1.31	-70.39	-16.33	0.19	1.27	97.29	6.82	31.52	0.82	1030.21	215.73	92.89	88.63	0.1	18.69	16.3	2.44	445.73	90.62	0.662949	0.312074	84.027	105.512	1
NMX129	091819 NMX129 copper	benign	D207N	0.870094	8.7	80356.2	-0.46	-70.59	-1.78	0.35	1.01	25.65	0	6.24	0.99	891.32	49.64	20.36	23.6	0	26.12	0.93	2.02	481.73	88.62	0.858428	0.142302	14.361	79.1921	1
NMX129	111419_NMX1290001	benign	D207N	0.28525	8.45	70262.9	0.04	-65.16	32.43	0.55	1.01	42.73	0	8.31	0.99	986.81	132.95	78.26	41.2	0	34.67	3.01	2.02	448.48	70.02	0.700483	0.29965	28.8	70.1649	1
NMX129	111419_NMX1290001	benign	D207N	0.256783	8.4	89760.4	1.07	-151.84	63.56	0.31	1.01	14.51	0	5.26	1	1012.8	140.66	97	13.23	0	29.74	1.03	1.99	542.12	87.15	0.648683	0.351433	9.92618	19.3193	1
NMX129	111419_NMX1290001	benign	D207N	1.14007	8.51	75378.8	0.08	5.63	26.61	0.49	1.02	52.28	0	10.36	0.99	973.65	144.26	50.83	45.57	0.01	35.12	2.87	2.08	473.62	76.24	0.650717	0.34905	33.9527	67.2611	1
NMX129	111419_NMX1290001	benign	D207N	0.997983	8.5	84735	1.21	-17.8	41.8	0.6	1.02	17.61	0	8.35	0.98	987.63	131.1	81.64	15.6	0	35.48	2.46	2.05	433.55	84.35	0.622983	0.37715	11.285	22.7151	1
NMX129	111419_NMX1290001	benign	D207N	1.14875	8.63	86962.4	-1.61	-91.15	-81.51	0.13	1.03	33.16	4.15	8.56	0.99	1038.01	210.69	132.38	30.87	0	21.98	2.61	2.03	523.38	82.38	0.5756	0.424517	24.6726	39.2628	1
NMX129	111419_NMX1290001	benign	D207N	1.5127	8.83	75822.2	0.34	-92.36	21.13	0.46	1.06	59.91	0.65	15.2	0.98	995.52	193.51	50.2	56.52	0.05	30.95	9.16	2.66	471.46	74.95	0.761067	0.224883	40.0445	115.831	1
NMX129	111419_NMX1290001	benign	D207N	1.6831	8.88	84029.6	-0.19	-105.09	0.25	0.53	1.06	51.14	2.85	21.67	0.99	942.6	181.14	49.76	48.43	0.04	28.71	9.66	2.52	460.39	87.66	0.481067	0.479167	46.9002	53.9943	1
NMX129	111419_NMX1290001	benign	D207N	1.58468	8.91	89270.2	-0.79	-229.8	-32.66	0.42	1.06	55.77	5.08	26.87	0.97	959.94	198.83	62.11	51.92	0.11	28.77	10.79	2.8	466.12	91.45	0.61155	0.29215	40.0471	93.8813	1
NMX129	111419_NMX1290001	benign	D207N	0.0284647	10.05	79343.1	0.37	-17.67	7.29	0.37	1.13	7.46	33.08	13.63	0.98	988.3	181.29	88.55	7.05	0	13.59	6.65	2.18	456.19	79.04	0.0364825	0.0326933	104.525	98.8499	1
NMX129	111419_NMX1290001	benign	D207N	1.56688	10.27	79541.8	-0.09	-38.26	22.62	0.29	1.2	11.93	2.89	17.48	0.98	981.2	186.13	87.93	10.59	0	17.17	16.83	2.25	478.47	79.71	0.0762712	0.0617458	76.6324	76.8441	1
NMX273	121219_NMX273_0001	benign	K25Q	1.15724	8.56	90100.8	-0.09	-141.63	-10.21	0.66	1.02	39.38	0	11.47	0.99	963.4	69.13	23.96	34.42	0.01	36.5	5.42	2.23	516.36	91.95	0.559465	0.440651	29.0863	41.1899
NMX273	121219_NMX273_0001	benign	K25Q	2.46894	9.16	93576.9	0.08	-177.46	1.88	0.29	1.1	50.44	1.43	16.65	0.99	1017.61	200.17	76.06	46.26	0.05	33.91	10.55	2.57	526.25	90.41	0.535546	0.448986	47.2234	46.6991
NMX273	121219_NMX273_0001	benign	K25Q	4.54512	9.83	83837.4	-1.27	-88.11	-29.3	0.25	1.18	62.81	1.58	15.88	0.99	958.52	192.74	48.68	58.89	0.19	32.35	18.14	3.62	510.5	86.05	0.656278	0.328206	55.2849	68.8952
NMX273	121219_NMX273_0001	benign	K25Q	0.216292	8.59	93400.3	-0.12	-132.73	-8.01	0.59	1.03	38.12	0	14.7	0.99	986.3	127.31	48.26	34.83	0	35.01	5.4	2.16	498.36	93.15	0.746154	0.231927	22.484	77.8509
NMX273	121219_NMX273_0001	benign	K25Q	0.137733	8.47	70319.8	-1.15	-24.87	-28.2	0.48	1.01	37.43	0	9.7	0.99	924.64	96.49	69.84	33.44	0	34.14	4.21	2.13	492.69	74.8	0.71485	0.285267	24.0692	56.8968
NMX273	121219_NMX273_0001	benign	K25Q	0.490874	8.51	88917.2	-0.36	-103.15	4.39	0.61	1.02	27.85	0	9.93	1	922.89	85.29	49.02	24.56	0	26.3	3.71	2.06	438.69	94.76	0.580784	0.37326	20.3343	34.1676
NMX273	121219_NMX273_0001	benign	K25Q	1.00278	8.56	91508.1	-0.85	-100.98	-13.63	0.53	1.02	40.58	0	11.76	1	973.39	156.93	45.78	35.68	0.01	31.96	5.32	2.18	499.01	92.52	0.545297	0.45482	31.1484	41.104
NMX273	121219_NMX273_0001	benign	K25Q	0.691381	8.53	104747	-0.18	-161.35	2.35	0.55	1.02	25.2	0	12.9	0.99	1018.37	157.61	51.97	24.06	0.02	34.81	5.84	2.2	494.11	101.14	0.530412	0.469705	24.0999	24.0072
NMX273	121219_NMX273_0001	benign	K25Q	3.42605	9.37	94434.3	-1.11	-82.88	-37.88	0.58	1.08	45.69	0	10.89	0.99	973.06	84.02	50.24	41.87	0.02	34.27	7.56	2.47	542.02	95.42	0.583839	0.195887	32.1447	117.93
NMX273	121219_NMX273_0001	benign	K25Q	2.68663	10.02	84284.2	0.64	-171.85	3.27	0.56	1.15	37.43	0	24.21	0.99	904.01	145.53	37.69	35.59	0	30.71	10.67	2.81	459.36	91.68	0.408101	0.351498	50.0475	43.1333
NMX273	121319_NMX2730001	benign	K25Q	0.739547	8.48	97025.3	-1.01	-83.89	6.06	0.55	1.01	13.74	0	5.98	1	981.43	107.93	59.15	12.83	0	31.45	2.18	2.02	462.38	97.19	0.526547	0.473585	11.312	14.506
NMX273	121319_NMX2730001	benign	K25Q	0.138256	8.46	92658	-0.41	-93.16	-24	0.81	1.01	24.44	0	8.27	0.99	1000.74	65.47	38.6	22.84	0	37.25	2.64	2.06	519.53	91.04	0.652878	0.347241	17.0554	33.7043
NMX273	121319_NMX2730001	benign	K25Q	0.792781	8.52	90571.4	-0.83	-99.64	-34.5	0.78	1.02	16.86	0	7.43	1	985.85	83.1	45.2	15.08	0	35.66	3	2.07	542.86	90.33	0.524255	0.475951	13.3241	16.9997
NMX273	121319_NMX2730001	benign	K25Q	2.95434	10.55	94597.8	0.72	-21.3	41.7	0.54	1.18	28.94	0	12.26	0.95	991.66	106.01	70.37	26.86	0.03	35.42	10.01	2.51	516.42	93.77	0.169515	0.128258	68.9292	118.315
NMX273	121319_NMX2730001	benign	K25Q	0.250117	9.38	97536.5	1.16	-63.38	1.98	0.61	1.05	36.07	0	8.03	0.98	985.67	52.62	41.47	33.17	0	35.86	3.98	2.17	540.91	97.29	0.266835	0.0727561	60.3476	234.538
NMX273	121319_NMX2730001	benign	K25Q	1.78443	8.72	96400.2	-0.39	-103.91	-24.05	0.58	1.04	37.07	0	9.83	0.99	1025.95	132.93	50.65	33.92	0.01	36.66	5.71	2.12	533.42	92.4	0.518499	0.481619	29.1316	39.0574
NMX273	121319_NMX2730001	benign	K25Q	7.1376	9.21	94331.9	-0.04	-89.82	-1.97	0.47	1.1	62.13	0	15.34	0.99	1024.1	121.29	29.35	59.13	0.14	38.78	14.73	3.17	526.08	90.57	0.545236	0.454883	62.5197	55.051
NMX273	121319_NMX2730001	benign	K25Q	1.16403	8.57	96958.2	0.23	-85.91	16.54	0.7	1.03	37.03	0	9.14	0.99	1050.63	102.66	29.29	32.73	0	37.76	4.76	2.11	522.23	90.74	0.581997	0.418121	26.398	41.544
NMX273	121319_NMX2730001	benign	K25Q	3.2858	9.24	93798.3	0.73	-11.74	25.87	0.62	1.11	46.47	0.67	21.21	0.97	956.36	159.33	50.91	44.06	0.01	31.62	11.85	2.86	478.76	96.35	0.734072	0.222578	36.7203	76.8501
NMX273	121319_NMX2730001	benign	K25Q	0.437619	9.26	96198.3	-1.11	54.88	-5.22	0.43	1.07	28.13	0	30.48	0.93	989.5	70.9	32.4	27.19	0	32.11	8.6	2.59	463.21	95.68	0.33506	0.0977976	43.9511	127.454
NMX273	122019_NMX2730001	benign	K25Q	0.360225	8.44	80940.1	-0.36	-144.05	29.61	0.5	1.01	29.52	0	7.12	1	878.6	132.33	59.36	27.45	0	26.48	1.26	1.99	448.37	90.57	0.751521	0.248596	17.8637	56.4277
NMX273	122019_NMX2730001	benign	K25Q	0.183205	8.45	84017.4	0.17	-38.44	-18.49	0.63	1.01	62.9	0	11.07	0.98	983.16	119.73	53.69	57.81	0	34.43	4.63	2.12	489.72	84.03	0.736269	0.198957	38.7819	147.039
NMX273	122019_NMX2730001	benign	K25Q	1.09651	8.52	96819.3	-0.17	-142.76	-8.14	0.61	1.02	61.18	0	13.24	0.98	1029.59	56.96	17.58	57.74	0.02	39.01	6.82	2.31	552.79	92.6	0.608521	0.361709	46.0848	82.1066
NMX273	122019_NMX2730001	benign	K25Q	0.132949	8.42	88665.1	-0.77	-2.19	-39.26	0.68	1.01	23.78	0	7.8	0.99	920.12	101.67	78.13	21.71	0	33.54	3.04	2.12	454.94	94.74	0.769256	0.23086	13.7925	48.097
NMX273	122019_NMX2730001	benign	K25Q	0.678429	8.51	80135.8	-1.2	-26.45	-48.37	0.7	1.02	49.58	0.6	10.28	0.99	922.01	125.68	59.53	42.84	0	29.51	3.35	2.13	440.53	85.42	0.79926	0.200623	27.4857	104.029
NMX273	122019_NMX2730001	benign	K25Q	0.0404381	8.5	98164	0.03	-15.8	0.12	0.63	1.02	35.91	0	8.22	0.99	985	73.54	26.54	33.98	0.01	36.23	4.18	2.15	516.74	97.99	0.755321	0.244795	23.0985	67.5436
NMX273	122019_NMX2730001	benign	K25Q	1.14343	8.74	87195.3	1.39	-155.14	42.95	0.66	1.05	29.96	0.08	15.36	1	909.84	147.51	71.51	28.63	0.02	29.67	4.8	2.23	428.9	94.22	0.554348	0.445769	24.0593	34.3018
NMX273	122019_NMX2730001	benign	K25Q	2.23361	9.37	93041.8	-0.08	-20.46	-5.24	0.45	1.11	59.46	0.36	17.76	0.99	950.17	190.04	36.95	57.97	0.15	33.06	23.3	4.53	497.3	96.29	0.612805	0.347891	38.2013	99.3312
NMX355	020320_NMX355_0001	benign	A444V	0.218576	8.5	82717.7	0.21	-88.45	-13.44	0.61	1.02	28.82	0	15.65	1	930.22	144.04	54.35	27.27	0	32.24	5.1	2.16	429.69	87.43	0.80116	0.198957	17.8374	65.23
NMX355	020320_NMX355_0001	benign	A444V	2.35434	8.75	72369.2	1	-66.17	29.94	0.63	1.05	42.78	0	14.11	0.99	865.72	87.83	47.01	39.77	0.05	31.83	6.96	2.34	455.64	82.2	0.583751	0.416365	30.3654	52.9463
NMX355	020320_NMX355_0001	benign	A444V	2.59352	8.82	71462.4	0.41	-100.93	11.76	0.77	1.06	33.06	0.6	13.68	0.99	905.72	176.08	48.35	29.88	0.01	31.53	6.04	2.31	467.18	77.65	0.527445	0.472672	25.3705	34.9031
NMX355	020320_NMX355_0001	benign	A444V	3.02102	8.84	82419.4	0.7	-4.22	21.09	0.65	1.06	40.16	0	11.68	0.99	944.16	113.21	36.75	36.45	0.03	35.87	9.61	2.69	481.62	85.84	0.763306	0.236811	26.8426	67.4014
NMX355	020320_NMX355_0001	benign	A444V	8.47004	9.1	81455.5	-0.39	-46.03	-7.74	0.59	1.09	39.45	0	15.15	0.99	911.99	91.5	21.54	37.47	0.14	34.06	12.37	2.82	470.53	87.83	0.640191	0.359925	36.5463	39.1043
NMX355	020320_NMX355_0001	benign	A444V	6.03551	10.36	86291.6	0.77	-55.81	18.55	0.04	1.23	63.03	0	25.58	0.99	927.81	129.67	44.11	59.4	0.43	33.53	31.23	5.13	471.87	91.46	0.587058	0.220298	61.1106	106.762
NMX355	020320_NMX355_0001	benign	A444V	2.96398	8.68	75119.4	1.15	-90.39	20.07	0.74	1.04	39.09	0	15.86	1	886.16	73.91	29.17	35.24	0	31.71	7.34	2.18	447.7	83.36	0.514227	0.48589	38.2178	32.0766
NMX355	020320_NMX355_0001	benign	A444V	0.140466	8.49	75498.4	-2.37	-49.66	-55.97	0.34	1.02	31.69	0	17.33	1	848.83	131.81	53.35	26.58	0.01	28.48	4.18	2.11	435.51	87.46	0.742353	0.257763	18.8177	48.9296
NMX355	020320_NMX355_0001	benign	A444V	4.11791	8.9	89085.4	0.15	-47.15	14.83	0.69	1.06	33.43	0	13.49	0.99	961.65	93.07	22.34	32.33	0.03	35.46	11.44	3.14	512.06	91.09	0.731635	0.268481	26.0726	49.3688
NMX355	020320_NMX355_0001	benign	A444V	0.227104	8.5	77728	-2.83	-95.56	-24.79	0.48	1.01	32.11	0	25.78	0.99	876.93	53.16	27.86	29.32	0	18.85	5.12	2.2	411.29	87.26	0.600288	0.202381	24.9096	70.9811
NMX355	020420_NMX355_0001	benign	A444V	7.38751	9.57	82623.1	0.8	5.14	21.12	0.52	1.15	45.53	0	16.48	1	920.13	174.66	52.26	44.3	0.07	32.02	18.39	3.7	459.79	88.3	0.749737	0.250379	36.8968	66.4632
NMX355	020420_NMX355_0001	benign	A444V	1.4469	9.05	79662.2	-1.46	-56.48	-38.86	0.19	1.08	54.34	0	17.66	0.99	916.78	117.73	52.2	53.12	0.29	33.07	22.36	3.59	473.24	85.45	0.756405	0.243712	48.4147	67.6805
NMX355	020420_NMX355_0001	benign	A444V	3.30754	9.23	76310.9	0.6	-37.02	13.37	0.46	1.1	58.23	0.46	16.83	1	890.24	173.04	32.82	54.82	0.11	28.42	13.46	3.06	452.57	84.3	0.551498	0.422199	44.9344	71.1561
NMX355	020420_NMX355_0001	benign	A444V	1.49349	8.79	81692.1	0.84	-89.71	19.32	0.54	1.05	43.39	0	11.77	0.99	943.97	120.95	31.22	40.08	0.06	34.92	8.82	2.36	508.35	85.11	0.51221	0.487907	45.9827	33.8809
NMX355	020420_NMX355_0001	benign	A444V	1.4255	9.33	80851	0.73	-139.14	11.2	0.34	1.12	55.94	0	16.21	0.99	918.36	173.37	42.1	53.2	0.09	30.19	14.26	2.92	472.18	86.58	0.520661	0.475655	56.9132	49.5425
NMX355	020420_NMX355_0001	benign	A444V	0.262464	8.44	70241.2	-2.78	-19.96	-63.12	0.73	1.01	24.91	0	9.15	1	836.14	95.09	58.53	22.31	0	24.53	2	2.08	411.14	82.6	0.77449	0.225626	14.7783	48.133
NMX355	020420_NMX355_0001	benign	A444V	1.77854	10.12	73774.2	0.98	-63.31	26.34	0.41	1.2	20.18	0	14.95	0.99	890.33	104.34	41.53	17.98	0.22	32.9	19.33	3.1	452.52	81.49	0.16942	0.123348	65.8806	55.2788
NMX355	020420_NMX355_0001	benign	A444V	0.299802	8.72	82966.8	-1.88	-251.46	-68.44	0.56	1.04	39.94	0	25.97	0.98	960.09	158.08	104.31	37.46	0	33.52	7.03	2.26	413.79	84.97	0.784492	0.205624	26.2292	82.1112
NMX355	020420_NMX355_0001	benign	A444V	0.548688	9.03	70678.2	-2.47	-20.59	-71.41	0.31	1.07	14.38	0	18.43	0.99	881.88	158.99	79.98	12.91	0	23.94	6.7	2.23	412.47	78.81	0.22533	0.0658814	31.0992	89.5562
NMX355	020420_NMX355_0001	benign	A444V	1.46306	8.55	84794.4	-1.4	-190.91	-40.32	0.54	1.02	49.9	0	13.9	0.99	944.44	125.38	62.77	44.91	0	35.53	5.82	2.18	514.13	88.29	0.559499	0.439432	38.4143	53.2816
NMX355	020420_NMX355_0001	benign	A444V	2.78919	9.42	81272.1	1.34	-46.87	48.28	0.25	1.13	51.96	0	12.79	0.99	947.76	150.48	83.38	49.68	0.07	35.02	17.46	3.18	460.58	84.34	0.72032	0.198219	40.7568	102.513
NMX355	020520_NMX3550001	benign	A444V	1.29303	8.51	85893.2	0.01	-17.76	-6.48	0.66	1.02	36.07	0	8.63	0.99	932.57	80.59	33.35	34.95	0.01	34.19	4.65	2.22	458.78	90.57	0.73902	0.261097	24.8253	63.5861
NMX355	020520_NMX3550001	benign	A444V	1.11005	8.56	82406.8	0.32	4.52	12.9	0.63	1.02	56.93	0	9.16	0.99	950.58	173.28	21	54.17	0	35.83	4.15	2.13	529.57	85.27	0.781758	0.218359	35.877	119.65
NMX355	020520_NMX3550001	benign	A444V	1.55141	8.52	86161.4	0.17	-90.73	7.06	0.73	1.02	36.07	0	10.38	0.99	971.41	93.64	20.7	34.95	0	37.01	6.27	2.22	532.28	87.22	0.527591	0.472598	31.4762	38.8181
NMX355	020520_NMX3550001	benign	A444V	1.09054	8.52	75985.3	-0.69	-27.47	-14.89	0.65	1.02	61.49	0	9.73	0.99	937.77	140.86	34.05	57.7	0	35.56	4.27	2.18	497.77	79.7	0.791992	0.208008	37.5668	134.373
NMX355	020520_NMX3550001	benign	A444V	0.470788	8.69	86440.4	2.36	-98.91	95.11	0.23	1.04	41.87	0.59	14.24	0.97	961.23	181.21	117.93	37.33	0.01	20.43	4.07	2.32	421.94	88.47	0.614588	0.31052	31.8126	57.2532
NMX355	020520_NMX3550001	benign	A444V	4.20251	8.78	90059.4	-0.07	-9.11	0.61	0.63	1.05	54.96	0	10.87	0.99	972.68	119.93	25.44	52.46	0	35.58	7.77	2.44	527.31	91.05	0.776874	0.223243	36.7325	107.151
NMX355	020520_NMX3550001	benign	A444V	6.15683	9.07	89455.6	0.34	-17.62	7.23	0.62	1.09	62.12	0	15.39	0.99	960.57	94.48	36.27	57.49	0.02	36.12	12.24	2.94	492.42	91.61	0.739853	0.25788	44.2967	95.8651
NMX355	020520_NMX3550001	benign	A444V	1.17185	8.92	85399.5	1.46	-78.19	19.35	0.56	1.07	45.95	0	11.28	0.98	952.63	185.34	37.83	42.77	0.04	26.96	9.72	3.08	496.17	88.17	0.761155	0.238711	31.9872	77.1911
NMX355	020520_NMX3550001	benign	A444V	0.410365	8.43	75465	0.27	-61.75	15.2	0.68	1.01	29.57	0	6.91	0.98	927.63	71.44	36.1	26.28	0	36.02	2.37	2.03	522.2	80.03	0.628523	0.371593	20.3684	36.2813
NMX355	020520_NMX3550001	benign	A444V	0.592786	8.47	86382.7	-0.63	-202.21	-27.72	0.65	1.01	43.8	0	18.29	0.99	961.05	109.02	42.4	41.98	0	33.82	5.05	2.14	487.97	88.43	0.62614	0.373977	32.4777	57.8785
NMX355	020720_NMX355_0001	benign	A444V	2.59187	8.7	63447.4	0.18	-44.85	-10.62	0.67	1.04	42.88	0	13.56	0.98	804.11	88.31	47.78	36.73	0.04	27.32	5.91	2.34	362.66	77.58	0.580483	0.41965	28.6235	47.9358
NMX355	020720_NMX355_0001	benign	A444V	2.82882	8.67	80919.9	0.35	-136.33	13.96	0.71	1.04	32.92	0	16.42	0.99	899.36	96.22	33.47	27.43	0.03	33.03	4.74	2.22	470.01	88.46	0.55715	0.442983	21.7734	34.5352
NMX355	020720_NMX355_0001	benign	A444V	0.866605	8.87	68558.5	0.11	1.54	8.7	0.81	1.03	39.23	0	13.54	0.99	783.58	47.15	22.69	34.5	0	26.65	2.1	2.15	389.37	86.03	0.766674	0.23402	23.7126	69.7175
NMX355	020720_NMX355_0001	benign	A444V	0.159734	8.74	66891.6	0.53	12.33	17.6	0.78	1.02	33.54	0	10.18	0.99	799.25	62.87	46.35	30.54	0	29.2	2.21	2.09	506.66	82.3	0.657119	0.343832	22.1429	46.5085
NMX355	020720_NMX355_0001	benign	A444V	9.17112	9.29	72188.6	0.39	-32.42	5.58	0.47	1.11	56.68	0	17.27	0.99	851.21	65.7	16.6	52.5	0.2	30.42	12.13	3.05	445.12	83.39	0.574167	0.42595	54.657	49.5867
NMX355	020720_NMX355_0001	benign	A444V	0.295367	8.42	73639.9	-2.33	-113.96	-25.13	0.67	1.01	17.64	0	9.54	0.99	831.97	84.1	14.37	14.99	0	27.83	1.43	2.01	401.91	87.09	0.665117	0.335	10.9579	22.9915
NMX355	020720_NMX355_0001	benign	A444V	0.3559	8.45	72623.1	1.73	-98.93	37.9	0.71	1.01	32.44	0	16.43	0.99	789.66	83.28	38.95	30.14	0	25.78	2.04	2.06	366.8	90.48	0.716067	0.28405	20.6561	54.0496
NMX355	020720_NMX355_0001	benign	A444V	0.0164167	8.41	71245.6	-0.14	9.96	-13.73	0.73	1.01	51.84	0	8.63	0.99	900.57	58.76	41.23	49.1	0	33.44	2.75	2.07	448.76	77.79	0.728933	0.271183	33.9543	89.8064
NMX355	020720_NMX355_0001	benign	A444V	2.40757	8.66	86419.6	1.16	-72.36	20.06	0.61	1.04	29.39	0	13.17	0.99	896.17	95.49	32.61	27.51	0	29.67	4.48	2.23	433.93	94.84	0.776667	0.22345	19.701	54.6371
NMX355	020720_NMX355_0001	benign	A444V	1.14647	9.18	73875.3	-2.03	-155.46	-36.2	0.26	1.1	40.99	0	15.12	0.99	888.03	161.67	43.73	39.3	0.12	26.76	10.35	2.84	432	81.9	0.5169	0.4594	30.5192	51.2044
NMX371	020320_NMX371_0001	benign	T78S	3.80422	9	94291	0.93	-69.67	18.6	0.49	1.08	27.05	0	7.74	0.99	1077.99	203.1	43.13	26.08	0.08	40.93	9.03	2.6	580.5	86.02	0.54285	0.457267	18.1041	35.5517
NMX371	020320_NMX371_0001	benign	T78S	1.17367	8.5	78670.8	1.09	-162.97	43.11	0.64	1.02	27.38	0	8.35	0.99	960.02	101.6	63.31	25.85	0	36.8	3.25	2.08	528.98	80.56	0.637617	0.3625	19.0633	37.7849
NMX371	020320_NMX371_0001	benign	T78S	1.17547	8.6	101571	-0.85	-23.29	-43.23	0.5	1.03	61.61	0	11.84	0.99	1072.22	152.43	82.39	56.42	0.06	39.37	10.97	2.93	532.13	93.13	0.599365	0.247549	48.8219	109.697
NMX371	020320_NMX371_0001	benign	T78S	2.23812	8.8	71685.4	-0.1	-113.99	-10.42	0.65	1.05	41.92	0	15.35	0.99	942.16	150.53	41.47	39.94	0.02	36.15	7.64	2.34	502.16	74.82	0.511317	0.488817	35.0589	45.0322
NMX371	020320_NMX371_0001	benign	T78S	2.6497	8.85	81536.5	-0.81	-33.65	-19.02	0.61	1.06	44.32	0	14.24	0.99	960.13	148.45	38.51	41.73	0.01	32.78	8.13	2.28	531.14	83.51	0.369283	0.275	52.3128	81.5089
NMX371	020320_NMX371_0001	benign	T78S	2.34122	8.8	76665.2	-0.63	-4.09	-22.92	0.6	1.05	57.42	0	9.81	0.99	1006.03	136.06	43.27	54.86	0.01	34.81	8.23	2.54	517.26	74.92	0.775117	0.225	37.5221	114.543
NMX371	020320_NMX371_0001	benign	T78S	3.91117	9.23	96898.5	0.96	-64.39	29.2	0.31	1.1	49.83	0	12.49	0.99	1097.31	153.09	49.35	48.06	0.22	39.96	21.43	3.63	584.75	86.85	0.619767	0.373217	52.0146	42.3987
NMX371	020320_NMX371_0001	benign	T78S	12.1778	10.86	90739.7	-0.23	-8.83	-6.13	0.53	1.29	40.25	0	17.96	0.99	1039.06	121.39	35.85	37.04	0.06	39.32	36.61	5.29	541.06	85.88	0.44095	0.0932167	59.2341	117.134
NMX371	020320_NMX371_0001	benign	T78S	0.0252	8.42	81451.3	-1.86	-77.39	-31.28	0.52	1.01	37.75	0	8.2	1	939.81	167.38	30.59	36.03	0	17.67	2.39	2.03	422.68	85.21	0.6844	0.315717	25.8929	58.0006
NMX371	020320_NMX371_0001	benign	T78S	0.799249	8.8	81148.9	-0.13	-45.36	-4.65	0.64	1.04	20.68	0	14.71	0.99	947.75	83.04	22.52	19.89	0.01	35.14	7.21	2.27	498.84	84.18	0.183058	0.171385	58.1236	53.968
NMX371	020420_NMX371_0001	benign	T78S	6.7115	9.21	101371	-1.32	-107.79	-27.6	0.48	1.09	32.57	0	11.84	1	1050.64	157.11	36.27	28.1	0.04	29.45	17.16	2.88	525.12	94.88	0.413683	0.376317	38.8698	31.9448
NMX371	020420_NMX371_0001	benign	T78S	3.26925	8.81	73698.2	1.22	14.78	35.42	0.66	1.05	40.34	0	11.67	0.99	892.54	102.14	54.84	36.91	0.01	33.44	7.7	2.45	461.86	81.2	0.796667	0.18405	25.5347	89.9961
NMX371	020420_NMX371_0001	benign	T78S	3.1278	10.43	105861	-0.94	7.32	-31.46	0.48	1.25	68.21	0	14.34	0.99	1092.08	139.17	45.98	64.79	0.01	39.53	29.6	4.38	613.17	95.32	0.797383	0.156183	57.9056	119.174
NMX371	020420_NMX371_0001	benign	T78S	8.63284	9.71	92859.2	-0.23	4.49	-7.24	0.56	1.16	54.61	0	13.4	0.99	1009.27	102.43	36.61	52.42	0.03	37.15	21.91	3.63	537.16	90.46	0.731865	0.152767	45.4437	125.411
NMX371	020420_NMX371_0001	benign	T78S	1.26545	8.54	80206.1	1.09	-9.93	27.27	0.67	1.02	51.51	0	10.85	0.99	919.32	64.86	34.51	48.93	0	32.1	5.78	2.28	462.15	85.79	0.8144	0.185717	31.095	127.089
NMX371	020420_NMX371_0001	benign	T78S	4.63415	9.07	86982.9	-0.91	-107.02	-36.35	0.53	1.09	43.21	0	15.21	0.99	963.77	150.38	58.2	40.52	0.09	32.98	10.26	2.61	498.2	88.77	0.5406	0.4375	43.9243	38.3317
NMX371	020420_NMX371_0001	benign	T78S	0.04535	8.41	94462.9	0.36	-136.75	40.16	0.62	1.01	22.54	0	8.91	1	1007.44	116.49	93.98	19.94	0	34.99	2.34	2.03	448.12	92.2	0.589283	0.410833	16.5907	24.7342
NMX371	020420_NMX371_0001	benign	T78S	1.96324	8.95	94593.1	-0.8	-19.55	-17.76	0.55	1.07	67.32	0	16.2	0.99	1004.71	138.74	44.91	63.43	0.03	35.31	12.26	2.83	521.16	92.58	0.75569	0.244444	46.1748	116.75
NMX371	020420_NMX371_0001	benign	T78S	0.308849	8.52	95598.9	0.32	-41.9	-25.2	0.57	1.02	36.51	0	9.02	0.99	1031.26	147.97	77.19	35.34	0.02	34.79	5.68	2.24	534.88	91.15	0.51798	0.36427	34.9576	47.3097
NMX371	020520_NMX3710001	benign	T78S	2.06024	10.06	88777.9	0.64	-8.6	14.89	0.51	1.19	63.88	0	19.74	0.98	955.92	177.93	40.16	61.6	0.09	32.84	27.58	5.01	514.06	91.65	0.607258	0.203049	59.7309	124.738
NMX371	020520_NMX3710001	benign	T78S	1.73147	10.57	90644.9	-0.73	-37.52	-27.63	0.29	1.24	31.31	0	35.3	0.96	1017.63	197.41	64.99	30.08	0.22	30.5	29.81	5.36	514.88	87.82	0.156085	0.0813262	105.839	166.78
NMX371	020520_NMX3710001	benign	T78S	4.73267	9.05	106347	0.04	-157.3	-5.83	0.44	1.08	70.64	0.03	20.14	0.98	1084.26	222.87	65.41	67.97	0.04	37.55	12.71	2.5	575.75	96.54	0.490657	0.441485	62.9383	83.9989
NMX371	020520_NMX3710001	benign	T78S	2.13805	8.89	87831.9	-0.85	-33.81	-23.4	0.52	1.06	62.98	0.63	16.07	0.98	963.66	193.36	44.7	58.41	0.02	32.79	11.13	2.64	501.32	89.7	0.663761	0.283716	47.7431	94.1718
NMX371	020520_NMX3710001	benign	T78S	28.9904	13.57	88297.3	0.92	-68.62	25.15	0.27	1.56	107.81	0	28.28	0.97	966.31	192.58	44.67	103.58	0.2	32.79	49.78	7.87	493.69	90.02	0.65789	0.226994	110.01	137.447
NMX371	020520_NMX3710001	benign	T78S	0.471072	8.49	79075.5	1.28	-73.23	25.42	0.57	1.01	50.5	0	10.27	0.98	921.22	124.87	44.43	48.97	0.02	27.01	6.18	2.37	470.58	84.44	0.681146	0.318971	35.0041	78.7719
NMX371	020520_NMX3710001	benign	T78S	1.79609	8.99	102683	-0.44	-74.02	-15.91	0.44	1.07	72.97	0	20.89	0.98	1030.46	210.12	80.34	71.22	0.02	33.07	13.86	2.64	529.31	98.04	0.494341	0.470405	77.3482	70.119
NMX371	020520_NMX3710001	benign	T78S	0.0402832	8.72	91451.9	-0.64	-83.83	24.8	0.43	1.03	22.27	0	14.45	0.98	1005.55	114.24	75.41	21.36	0	32.68	7.9	2.2	551.21	89.45	0.167968	0.10697	65.7596	96.3774
NMX371	020520_NMX3710001	benign	T78S	0.093476	8.71	85106.1	-0.99	3.91	-20.46	0.48	1.04	78.64	0	16.33	0.98	976.36	200.6	46.76	76.17	0.06	30.41	11.19	2.89	493.98	85.8	0.721221	0.278904	50.099	143.537
NMX371	020520_NMX3710001	benign	T78S	5.55244	9.48	83985.4	-0.67	-63.98	-28.93	0.4	1.13	75.76	0.71	20.45	0.97	958.65	197.78	59.61	73.22	0.12	31.32	16.41	3.48	486.51	86.3	0.587581	0.326851	54.6588	125.745
NMX371	020620_NMX371_0001	benign	T78S	10.6477	10.87	91983.6	-0.08	-128.09	-8.78	0.18	1.29	92.67	0	28.49	0.98	953.32	190.41	52.4	89.18	0.26	30.75	29.5	4.17	508.75	94.94	0.531563	0.426562	102.089	81.8412
NMX371	020620_NMX371_0001	benign	T78S	2.5007	8.95	95297.5	1.22	-127.45	26.13	0.34	1.07	54.61	2.12	19.31	0.99	984.74	189.97	78.56	52.43	0.05	30.37	12.48	2.43	484.82	95.17	0.5819	0.413933	51.5876	54.1494
NMX371	020620_NMX371_0001	benign	T78S	12.8703	11.09	97903.4	0.22	-0.79	9.79	0.45	1.31	102.67	0	21.51	0.98	978.32	146.1	46.54	98.77	0.12	33.46	30.11	5.4	514.87	98.45	0.738527	0.224182	82.4875	168.819
NMX371	020620_NMX371_0001	benign	T78S	0.5675	8.63	80777.3	-0.34	-151.94	-22.19	0.62	1.03	29.66	0	13.26	0.99	948.27	153.61	57.51	28.15	0	32.32	7.05	2.26	467.28	83.76	0.505117	0.495	29.525	26.7454
NMX371	020620_NMX371_0001	benign	T78S	8.09905	9.27	92029.4	-0.35	-1.32	-9.79	0.59	1.11	56.71	0	12.45	0.98	979.37	115.1	43.12	55.17	0.03	35.13	18.13	3.15	512.73	92.44	0.683817	0.266433	48.516	82.558
NMX371	020620_NMX371_0001	benign	T78S	2.08678	8.9	89702	-1.15	-15.23	-38.43	0.55	1.06	49.01	0	11.62	1	958.66	176.9	46.64	44.69	0.06	26.58	8.9	2.97	487.93	92.01	0.536433	0.398567	37.8798	61.1464
NMX371	020620_NMX371_0001	benign	T78S	5.2277	9.16	91765.5	-1.36	-37.79	-62.1	0.35	1.09	59.95	0.1	13.75	0.98	1008.58	204.35	93.12	57.65	0.04	22.69	12.05	2.49	519.42	89.58	0.528217	0.296783	46.6637	111.201
NMX371	020620_NMX371_0001	benign	T78S	0.1506	8.58	98556.4	0.22	-88.42	12.53	0.58	1.03	61.2	0	20.02	0.98	980.87	96.58	34.94	58.42	0.06	34.7	9.5	2.89	507.86	98.9	0.618817	0.381317	49.5455	72.8073
NMX371	020620_NMX371_0001	benign	T78S	3.51385	9.03	80178.4	0.66	-193.18	15.44	0.51	1.08	63.36	0	20	0.98	928.35	142.27	25.57	60.45	0.12	32.59	11.09	2.78	484.83	85.04	0.621433	0.309283	43.6828	107.692
NMX371	020620_NMX371_0001	benign	T78S	4.78162	9.61	102124	-0.68	-114.77	-25.92	-0.12	1.14	101.98	1.02	36.75	0.99	1006.74	210.35	67.35	98.57	0.48	30.03	35.63	6.16	523.91	99.79	0.646317	0.2725	87.0431	155.289
NMX294	112519_NMX294_0001	benign	T455M	1.36985	8.73	122806	0.44	-118.63	-3.46	0.77	1.04	55.67	0	20.71	0.97	1084.85	191.09	49.23	51.38	0.04	38.14	6.55	2.45	499.16	111.23	0.558217	0.441183	43.8326	60.9956
NMX294	112519_NMX294_0001	benign	T455M	0.0656667	8.42	113458	-0.41	-169.38	-9.74	0.71	1.01	39.18	0	16.21	0.99	1014.25	74.45	23.95	34.21	0	35.95	2.94	2.1	521.97	110.4	0.67285	0.301317	24.911	57.9071
NMX294	112519_NMX294_0001	benign	T455M	0.561417	8.64	96628.2	0.11	-83.32	1.12	0.65	1.03	36.74	0.94	9.04	1	1034.02	200.83	20.76	32.68	0.01	37.84	5.36	2.21	534.24	91.85	0.5956	0.377983	25.8751	45.6976
NMX294	112519_NMX294_0001	benign	T455M	3.29862	8.71	95603	0.67	-77.54	21.58	0.75	1.04	58.61	0	31.83	0.96	967.6	94.62	40.59	51.78	0.01	32.14	7.4	2.51	478.38	97.26	0.81785	0.182267	33.7312	132.76
NMX294	112519_NMX294_0001	benign	T455M	0.38775	8.42	103829	-0.32	-162.46	11.23	0.66	1.01	31.49	0	11.65	1	1014.81	62.2	25.87	23.6	0	35.03	2.08	2.03	505.82	100.6	0.771433	0.228683	14.9343	52.8104
NMX294	112519_NMX294_0001	benign	T455M	0.165433	8.43	127136	0.12	0.62	35.55	0.83	1.01	28.51	0	19.45	0.96	1050.1	130.04	80.96	25.94	0	34.01	1.92	2.05	452.79	119.1	0.6369	0.363217	20.1329	36.1056
NMX294	112519_NMX294_0001	benign	T455M	0.678883	8.54	81477	0.28	-65.76	-0.77	0.68	1.02	43.93	0	9.7	1	983.83	96.06	16.01	36.8	0.02	37.24	5.1	2.34	545.08	81.43	0.63035	0.369767	28.1807	51.494
NMX294	112519_NMX294_0001	benign	T455M	0.968733	8.97	121052	-1.28	-224.63	-47.81	0.52	1.07	86.61	3.63	39.09	0.91	1098.14	201.01	84.88	80.16	0.04	29.59	11.22	2.61	458.73	108.84	0.612733	0.147267	68.3324	260.012
NMX294	112519_NMX294_0001	benign	T455M	0.35775	8.42	112364	0.11	-152.15	-14.65	0.68	1.01	25.91	0	10.82	0.99	1001.78	87.46	40.95	24.19	0	31.06	2.08	2.02	476.67	110.28	0.671183	0.328933	17.5413	37.7534
NMX294	112519_NMX294_0001	benign	T455M	0.152125	8.41	117958	0.02	-587.82	22.92	0.56	1.01	30.95	0	18.48	0.99	1091.15	96.5	72.85	27.9	0	36.6	2.42	2.05	450.31	106.46	0.744542	0.25558	18.4516	55.4274
NMX294	112619_NMX294_0001	benign	T455M	1.02758	8.7	110718	-1.34	-169.17	-26.16	0.45	1.04	33.01	0.93	12.04	1	1074.84	224.23	43.27	31.3	0.05	34.06	9.14	2.66	527.71	101.29	0.534167	0.46345	26.4216	37.0734
NMX294	112619_NMX294_0001	benign	T455M	5.39137	9.16	92100.9	0.01	-104.54	-1.35	0.46	1.09	42.19	0.01	12.97	0.99	1026.67	214.9	35.86	38.74	0.09	36.64	11.67	2.61	540.18	88.2	0.51405	0.473567	45.087	32.8666
NMX294	112619_NMX294_0001	benign	T455M	2.59128	8.77	108353	-0.34	0.25	-12.25	0.56	1.05	42.96	0	10.29	0.99	1025.71	155.21	45.58	38.93	0.02	35.46	9.55	2.58	514.88	103.9	0.750233	0.237383	28.8375	72.8474
NMX294	112619_NMX294_0001	benign	T455M	1.4695	8.54	89864.5	0.19	-236.98	8.72	0.63	1.02	27.13	0	12.22	0.99	1005.09	102.26	37.93	23.21	0	37.47	3.6	2.07	511.5	87.91	0.649167	0.35095	16.3279	35.921
NMX294	112619_NMX294_0001	benign	T455M	0.17645	8.63	105924	1.1	-0.92	45.5	0.55	1.03	51.82	0.23	22.31	0.98	1047.92	151.57	71.09	48.62	0.01	34.9	4.94	2.29	574.03	99.41	0.73905	0.260717	31.6155	96.8608
NMX294	112619_NMX294_0001	benign	T455M	1.92115	8.85	115045	-1.66	-39.85	-59.03	0.34	1.06	52.29	0.05	17.16	1	1065.3	211.15	89.72	47.05	0.02	28.2	7.69	2.33	517.24	106.21	0.754767	0.24535	33.5242	88.6205
NMX294	112619_NMX294_0001	benign	T455M	3.64632	8.86	110218	0.24	-178.42	18.58	0.48	1.06	31.2	0	19.72	1	1052.32	145.51	66.1	29.51	0.09	37.81	13.04	2.89	484.71	103.01	0.513933	0.482617	33.5803	25.3798
NMX294	112619_NMX294_0001	benign	T455M	5.39582	9.06	106960	-0.66	-91.72	1.41	0.48	1.08	102.91	0.85	24.57	0.95	992.07	207.15	59.64	96.97	0.02	29.94	13.87	2.77	526.97	106.73	0.765	0.23345	68.3615	191.342
NMX294	112619_NMX294_0001	benign	T455M	0.479384	8.43	103937	0.8	-304.74	55.83	0.57	1.01	87.31	0	20.2	0.99	1011.58	166.47	112.98	83.17	0	34.38	3.27	2.03	437.98	101.13	0.758164	0.241953	55.7027	169.183
NMX294	112619_NMX294_0001	benign	T455M	0.0406497	8.51	99938.1	0.65	22.79	46.48	0.55	1.02	94.65	0.47	19.3	0.93	959.97	148.84	78.09	85.32	0	29.39	5.61	2.17	510.57	103.09	0.747902	0.234925	57.8347	179.045
NMX294	112719_NMX294_0001	benign	T455M	0.11085	8.42	88990.6	-0.5	-33.4	-31.98	0.46	1.01	17.58	0	7.43	0.99	921.24	66.38	57.94	13.24	0	37.49	0.55	2.08	549.45	94.97	0.774883	0.225233	8.39623	29.889
NMX294	112719_NMX294_0001	benign	T455M	0.205417	8.44	91809.2	0.99	-48.27	52.67	0.67	1.01	24.61	0	9.61	0.99	884.88	118.75	69.84	20.95	0	30.29	2.08	2.06	438.18	102.06	0.657733	0.342383	15.6812	31.0529
NMX294	112719_NMX294_0001	benign	T455M	0.136617	8.45	86526	1.03	-146.95	53.29	0.68	1.01	20.65	0	8.62	1	872.2	126.45	91.77	16.82	0	31.01	1.94	2.03	435.39	97.55	0.665833	0.334283	12.3802	25.6454
NMX294	112719_NMX294_0001	benign	T455M	0.5444	8.45	86486.4	0.86	-107.56	-0.17	0.62	1.01	16.08	0	6.93	1	870.87	127.34	53.46	13.68	0	27.76	2.06	2.04	467.5	97.65	0.753933	0.246183	8.63054	29.1272
NMX294	112719_NMX294_0001	benign	T455M	1.15723	8.84	85806.9	0.28	-52.2	-20.15	0.52	1.06	58.3	1.84	20.32	0.98	933.4	173.4	74.02	54.2	0.04	30.91	9.19	2.59	450.56	90.53	0.749283	0.205717	38.6179	122.799
NMX294	112719_NMX294_0001	benign	T455M	0.168867	8.44	89308	-1.42	-326.66	20.67	0.34	1.01	22.85	0	13.66	1	951.44	86.45	69.87	19.7	0	31.23	1.59	2.01	460.08	92.3	0.7869	0.213217	12.276	47.0825
NMX294	112719_NMX294_0001	benign	T455M	0.347833	8.46	85680.6	0.34	-20.54	-19.62	0.52	1.01	24.85	0	6.81	1	870.44	94.52	56.53	19.85	0	27.99	2	2.02	413.15	96.79	0.747017	0.2531	12.9614	40.1536
NMX294	112719_NMX294_0001	benign	T455M	2.64612	8.72	85130.5	-1.28	-94.56	-39.37	0.67	1.04	25.43	0	12.14	1	899.72	123.69	60.78	22.86	0.01	32.73	5.43	2.22	470.61	93.05	0.531433	0.468683	18.2655	28.064
NMX294	120519_NMX294_0001	benign	T455M	2.33412	9.3	80198.1	-0.85	7.6	-14.42	0.42	1.09	54.93	0	13.06	0.99	962.3	195.89	74.12	50.12	0.07	29.78	12.43	2.67	426.96	81.96	0.771036	0.175239	34.614	133.687
NMX294	120519_NMX294_0001	benign	T455M	12.4386	9.79	81348.9	-0.65	-46.6	-20.63	0.32	1.15	67.37	0	14.74	0.98	1038.19	94.47	38.14	64.06	0.23	40.29	20.78	4.15	548.24	77.07	0.632436	0.313313	61.9794	79.3709
NMX294	120519_NMX294_0001	benign	T455M	3.76402	9.19	76750.3	0.49	-121.23	7.65	0.39	1.1	54.33	0	13.72	0.99	1008.85	123.54	35.14	51.11	0.16	38.71	15.46	3.16	541.83	74.79	0.548047	0.452069	54.2536	47.2876
NMX294	120519_NMX294_0001	benign	T455M	4.93136	9.01	73828.3	-0.03	4.07	-11.42	0.6	1.08	42.35	0	12.64	0.98	980.43	156.4	47.57	39.92	0.02	38.57	10.65	2.88	500.17	74.03	0.787475	0.212641	29.9216	76.926
NMX294	120519_NMX294_0001	benign	T455M	3.65607	9.89	85706.4	0.21	-79.01	-5.68	0.34	1.18	61.66	0.89	17.12	0.98	991.85	196.54	47.9	57.34	0.19	33.98	18.09	3.67	516.44	84.97	0.438568	0.363672	78.7681	62.6669
NMX294	120519_NMX294_0001	benign	T455M	0.154201	8.45	69654.1	0.54	-140.89	22.1	0.66	1.01	23.52	0	8.59	0.99	954.52	100.22	37.1	21.8	0	37.42	2.72	2.08	496.09	71.75	0.737586	0.262531	15.2894	40.0924
NMX294	120519_NMX294_0001	benign	T455M	1.82686	9.12	79722	-0.6	-46.02	-31.93	0.3	1.09	58.26	0	9.92	0.97	1070.23	224.04	57.85	55.62	0.1	35	12.53	2.96	535.11	73.23	0.616389	0.383728	38.8178	82.581
NMX294	120519_NMX294_0001	benign	T455M	0.880469	8.59	82393.5	0.49	-28.22	18.11	0.56	1.03	44.57	0	5.73	0.99	1041.17	190.44	42.85	41.47	0.01	37.58	4.96	2.24	568.53	77.79	0.788659	0.211458	27.8685	92.1566
NMX294	120519_NMX294_0001	benign	T455M	5.28354	9.85	95817.9	-0.22	-138.78	-4.3	0.52	1.17	54.56	1.3	25.51	0.93	1101.82	189.94	51.52	52.46	0.01	37.43	21.33	3.51	581.97	85.51	0.457381	0.100246	66.0575	221.926
NMX294	120519_NMX294_0001	benign	T455M	5.79614	9	89628.3	0.55	-31.05	21.22	0.6	1.08	36.07	0.55	10.9	0.99	1010.37	206.81	46.95	33.08	0.01	32.12	10.42	2.93	508.77	87.27	0.742937	0.248479	27.2526	51.6659
NMX124	091619 NMX124 copper	benign	V104I	1.98381	8.76	80386.6	-0.21	-168.16	-8.78	0.42	1.05	44.99	1.21	20.44	0.99	881.16	172.85	69.63	43.35	0.07	29.27	9.19	2.74	445.36	89.72	0.503875	0.486957	46.1633	41.2558
NMX124	091619 NMX124 copper	benign	V104I	0.695698	8.63	90913.1	0.79	-69.74	32.47	0.56	1.03	56.82	4	26.84	0.97	894.58	195.55	78.48	52.89	0.02	22.42	6.78	2.3	411.68	100.02	0.498275	0.451003	51.7755	60.0802
NMX124	091619 NMX124 copper	benign	V104I	0.355025	8.45	71975.2	-1.11	-89.46	-5.96	0.83	1.01	38.32	0	10.42	0.99	839.26	85.04	16.82	32.87	0	31.43	2.18	2.13	471.64	84.34	0.791276	0.208841	21.242	76.9022
NMX124	091619 NMX124 copper	benign	V104I	0.351941	8.44	87421.2	0.82	-97.91	39.03	0.69	1.01	17.34	0	8.53	1	877.59	92.39	46.83	14.99	0	28.12	2.22	2.04	428.24	97.96	0.613288	0.386828	11.5771	20.3938
NMX124	091619 NMX124 copper	benign	V104I	0.0834931	8.4	39055.3	-1.37	-133.06	-14.72	0.99	1.01	16.99	0	13.1	0.99	610.37	20.86	8.54	15.54	0.01	22.69	0.94	2.05	332.18	62.94	0.754371	0.245745	10.4272	31.2348
NMX124	091619 NMX124 copper	benign	V104I	0.746537	8.65	85283.9	-0.49	-86.95	0.95	0.63	1.04	53.69	4.38	17.9	0.98	884.63	181.47	51.62	48.49	0	25.01	5.04	2.29	442.72	94.81	0.696148	0.259914	36.033	90.04
NMX124	091619 NMX124 copper	benign	V104I	2.67946	8.72	76154.2	-1.63	-43.33	-34.25	0.51	1.04	27.14	0	13.24	0.99	891.04	114.16	46.5	25.52	0	33.04	5.83	2.39	402.06	84.05	0.788192	0.211925	18.4197	51.9139
NMX124	091719 NMX124 copper0001_Repaired	benign	V104I	0.141016	8.39	41048	0.36	-18.17	-2.72	0.87	1	28.45	0	8.5	0.98	718.96	38.2	26.97	24.1	0	27.56	1.06	2	338.47	56.13	0.747937	0.252179	16.3038	47.2101
NMX124	091719 NMX124 copper0001_Repaired	benign	V104I	0.0228693	8.43	51809.1	2.17	-67.69	-13.1	0.44	1.01	32.49	0	10.62	0.99	828.91	95.46	57.78	29.96	0	24.03	1.65	2.02	475.6	61.46	0.749487	0.250629	19.7922	60.3698
NMX124	091719 NMX124 copper0001_Repaired	benign	V104I	0.096778	8.46	79971.8	-1.2	-54.88	-41.21	0.73	1.01	39.02	0	11.38	1	882.28	98.54	46.83	33.55	0	27.64	3.45	2.1	446.58	89.15	0.619956	0.380161	26.5772	44.9108
NMX124	091719 NMX124 copper0001_Repaired	benign	V104I	1.04165	8.82	76572.1	0.92	-92.84	21.39	0.76	1.06	41.56	0.62	15.34	0.99	900.54	192.31	46.09	36.77	0.04	31.8	6.83	2.51	440.31	83.66	0.566733	0.395646	29.8357	50.1887
NMX124	091719 NMX124 copper0001_Repaired	benign	V104I	1.08833	8.59	75748.3	-0.91	-174.13	6.42	0.58	1.03	37.11	0	14.1	0.99	877.3	108.48	49.05	34.78	0.01	26.26	5.06	2.18	471.85	84.9	0.587685	0.412431	28.2097	44.126
NMX124	091719 NMX124 copper0001_Repaired	benign	V104I	0.465688	8.48	77103	0.41	-29.17	2.91	0.63	1.01	38.21	0	10.02	1	871.04	87.03	44.09	36.35	0	29.62	3.34	2.1	453.74	87.03	0.747821	0.252296	23.8102	73.486
NMX124	091719 NMX124 copper0001_Repaired	benign	V104I	0.270282	8.42	70831.1	0.27	-141.96	-10.93	0.76	1.01	42.88	0	15.17	1	821.14	52.43	24.85	37.87	0	28.74	2.31	2.06	423.43	84.82	0.646259	0.353858	29.7331	52.7272
NMX124	091719 NMX124 copper0001_Repaired	benign	V104I	0.0387879	8.66	86409.4	-0.43	-11.2	-17.17	0.55	1.04	48.03	0.67	18.85	0.98	954.13	155.42	62.43	45.41	0.01	32.17	8.53	2.35	453.29	89.05	0.826763	0.17312	30.9091	114.69
NMX124	091719 NMX124 copper0001_Repaired	benign	V104I	0.160119	8.45	70356.9	2.34	-137.14	63.13	0.46	1.01	28.51	0	9.55	0.99	875.6	149.28	83.52	26.18	0	28.45	2.23	2.04	422.79	79.02	0.633891	0.366226	20.2191	36.4816
NMX124	091719 NMX124 copper0001_Repaired	benign	V104I	2.58969	8.7	77818.3	1.51	-171.03	59.52	0.66	1.04	36.15	0	17.83	0.99	857.66	123.51	67.53	31.02	0.05	25.82	3.86	2.27	447.23	89.34	0.633407	0.366709	21.8391	46.8646
NMX124	101419_NMX1240001	benign	V104I	0.448886	8.46	58323.7	0.6	-67.6	19.64	0.72	1.01	27.73	0	10.84	0.99	786.43	52.63	19.6	26.43	0	26.7	1.71	2.02	425.38	73.13	0.707933	0.28885	18.2842	46.6794
NMX124	101419_NMX1240001	benign	V104I	0.217759	8.45	66786	-1.07	-1875.79	-53.72	0.37	1.01	90.36	1.23	108.07	0.86	856.69	117.2	69.44	84.99	0	13.3	1.9	2.09	312.31	76.64	0.793193	0.203357	52.9279	211.484
NMX124	101419_NMX1240001	benign	V104I	0.82978	8.52	52708.5	1.75	-108.36	51.55	0.36	1.02	37.47	0	11.93	0.99	777.1	130	65.06	33.89	0	24.99	2.2	2.03	440.57	66.71	0.667578	0.332539	24.4759	52.7674
NMX124	101419_NMX1240001	benign	V104I	0.34726	8.52	84872.6	-3.94	-31.69	7.93	0.37	1.02	99.67	0	34.28	0.81	951.12	170.24	66.98	87.15	0.01	21.92	3.59	2.2	344.48	87.51	0.616932	0.244098	69.3106	181.846
NMX124	101419_NMX1240001	benign	V104I	0.212308	8.44	60769.6	0.4	-143.26	23.27	0.9	1.01	41.1	0	19.31	0.99	842.87	78.93	34.32	37.32	0	29.63	2.62	2.06	418.26	70.92	0.733769	0.266348	24.9059	71.5174
NMX124	101419_NMX1240001	benign	V104I	1.15849	8.55	62340.7	-0.03	-64.07	-22.35	0.82	1.02	39	0	20.56	0.97	820.95	85.95	38.98	36.88	0	30.4	3.67	2.2	421.69	74.82	0.778104	0.221998	24.8383	79.0656
NMX124	101419_NMX1240001	benign	V104I	0.400634	8.45	58544.5	2.62	38.01	42.41	0.51	1.01	114.4	0.38	34.29	0.88	783.83	86.59	48.7	109.9	0	22.17	3.41	2.09	421.61	73.37	0.744884	0.255236	73.4068	216.338
NMX124	101419_NMX1240001	benign	V104I	0.034144	8.63	65091.5	-1.55	-71.52	-28.99	0.62	1.02	36.68	0	10.11	0.96	880.14	53.54	12.32	33.94	0	30.33	2.25	2.09	478.95	72.8	0.409803	0.184987	42.0405	90.3464
NMX124	101419_NMX1240001	benign	V104I	0.340517	8.78	66070.2	1.45	-7.98	29.28	0.76	1.03	30.47	0	9.68	0.96	837.07	53.47	22.09	26.94	0	28.41	1.69	2.08	446.2	77.61	0.383949	0.144094	35.8892	91.34
NMX124	111919NMX124_0001	benign	V104I	0.0184833	8.36	85946.8	-1.56	16.22	-37.27	0.63	1	12.35	0	3.2	0.99	989.63	64.49	55.86	11.23	0	35.48	0.24	1.98	462.65	85.38	0.782733	0.217383	7.15186	25.9187
NMX124	111919NMX124_0001	benign	V104I	0.997283	8.48	78419.6	-1.49	-169.87	-52.46	0.41	1.01	16.48	0	7.68	1	959.28	172.35	86.01	15.27	0	26.16	2.34	2.02	448.56	80.37	0.56535	0.434767	12.4505	18.9379
NMX124	111919NMX124_0001	benign	V104I	1.56535	8.54	88974.7	0.6	-171.12	34.33	0.67	1.02	20.91	0.18	10.88	1	974.71	132.64	71.22	19.47	0.01	31	3.65	2.12	502.43	89.76	0.561067	0.43905	15.5743	24.4455
NMX124	111919NMX124_0001	benign	V104I	0.892067	8.71	87433.6	0.35	-81.48	1.55	0.56	1.04	43.61	0	13.72	0.99	976.08	164.85	57.21	37.9	0	33.33	6.2	2.17	468.31	88.07	0.525833	0.474283	38.6929	37.0013
NMX124	111919NMX124_0001	benign	V104I	0.26715	8.45	85585.8	-0.08	-51.78	2.47	0.7	1.01	34.26	0	10.04	0.99	963.84	76.89	18.41	32	0	33.14	3.21	2.07	493.22	87.32	0.639883	0.360233	25.4261	43.6788
NMX124	111919NMX124_0001	benign	V104I	0.403267	8.46	69508.3	0.41	-75.78	14.67	0.7	1.01	46.36	0	10.18	0.99	905.72	70.13	24.64	42.95	0	33.28	3.77	2.09	485.65	75.51	0.659283	0.340833	31.9182	64.2797
NMX124	111919NMX124_0001	benign	V104I	1.37728	8.8	67772.5	0.36	-103	19.99	0.57	1.05	51.84	0	13.66	0.99	921.51	183.86	46.17	47.76	0.02	32.2	8.61	2.31	457.31	72.32	0.522733	0.477383	50.409	44.8403
NMX124	111919NMX124_0001	benign	V104I	0.378683	8.44	80302.8	0.66	-101	-5.81	0.61	1.01	23.59	0	8.97	1	962.22	85.78	33.34	20.82	0	33.38	3.95	2.08	481.96	82.06	0.533567	0.46655	18.8427	23.0728
NMX124	111919NMX124_0001	benign	V104I	0.2735	8.45	84476.1	1.55	-32.88	44.64	0.65	1.01	27.63	0	7.43	1	967.42	106.48	47.86	25.14	0	30.16	1.98	2.06	483.02	85.87	0.8056	0.194517	15.9095	63.3277
NMX124	111919NMX124_0001	benign	V104I	2.02378	8.57	89332.5	-0.41	-112.1	-11.42	0.68	1.03	23.03	0	9.19	0.99	987.2	103.72	28.51	21.81	0.02	36.67	4.73	2.17	574.15	88.99	0.566783	0.433333	16.9755	28.1305
NMX354	020320_NMX354_0001	benign	P434L	2.7894	9.05	80339.6	-0.2	-78.32	-0.49	0.48	1.08	53.64	0.01	17.24	0.99	929.05	195.26	41.3	52.3	0.09	31.23	12.13	2.88	492.24	85.04	0.516667	0.48345	56.9832	47.2732
NMX354	020320_NMX354_0001	benign	P434L	1.02455	8.8	69436.3	0.05	-54.3	16.99	0.67	1.05	37.33	1.3	13.24	0.99	869.98	145.93	43.52	34.25	0.03	29.56	6.85	2.54	404.01	78.5	0.620117	0.38	30.4924	40.3735
NMX354	020320_NMX354_0001	benign	P434L	2.31078	8.95	69318.5	-0.04	-115.75	-4.51	0.7	1.07	24.81	0	12.48	0.98	889.4	70.04	21.26	21.78	0.04	33.84	8.12	2.95	427.97	76.67	0.581183	0.233333	21.7394	39.2089
NMX354	020320_NMX354_0001	benign	P434L	2.42757	8.91	107105	0.07	-0.82	7.09	0.5	1.07	41.37	0	10.77	0.99	1052.12	187.1	53.27	35.78	0.02	37.07	8.73	2.48	565.75	100.09	0.7019	0.209283	27.5416	78.5763
NMX354	020320_NMX354_0001	benign	P434L	0.13275	8.57	69816.5	0.2	-328.63	-3.6	0.7	1.03	52.13	0	32.46	0.99	861.77	127.64	19.92	46.6	0.01	30.45	5.7	2.27	448.6	79.68	0.648333	0.332267	34.4807	72.9722
NMX354	020320_NMX354_0001	benign	P434L	0.915767	9.28	79430.7	-1.78	-81.19	-50.6	0.31	1.11	44.71	0.93	20.07	0.99	924.18	165.14	75.98	41.72	0.22	32.73	14.73	3.27	452.47	84.55	0.514167	0.340483	47.7662	50.3983
NMX354	020320_NMX354_0001	benign	P434L	1.05065	9.21	64420	0.42	-68.38	10	0.59	1.1	53.84	0	19.67	0.99	857.89	170.76	41.63	50.38	0.07	30.19	11.68	3.38	392.41	73.87	0.582383	0.388683	47.8279	57.9461
NMX354	020320_NMX354_0001	benign	P434L	1.15812	8.73	75333	-1.04	-74.19	-13.77	0.58	1.04	56.04	0	15.49	0.99	888.66	171.24	48.36	53.62	0.03	27.41	8.21	2.64	467.4	83.36	0.59965	0.400483	42.74	69.8862
NMX354	020320_NMX354_0001	benign	P434L	4.5984	9.14	88375.3	-1.42	-54.78	-35.39	0.49	1.09	40.66	0.58	18.76	0.99	944.09	140.52	55.4	38.79	0.07	29.31	8.67	2.5	479.93	92.07	0.707383	0.2925	23.0171	76.9521
NMX354	020320_NMX354_0001	benign	P434L	1.414	8.62	70453.2	1.13	-64.89	17.05	0.65	1.03	33.56	1.24	12.98	0.99	877.5	143.48	26.45	32.33	0.03	28.1	6.07	2.39	423.09	78.97	0.749883	0.249283	19.7028	70.4331
NMX354	020420_NMX354_0001	benign	P434L	1.26783	8.85	90163	1.11	-76.27	32.73	0.34	1.06	41.86	0.06	13.22	1	960.68	183.38	68.11	38.81	0.05	30.14	8.99	2.46	485.83	92.29	0.506959	0.493158	41.5933	35.9431
NMX354	020420_NMX354_0001	benign	P434L	4.14759	9.03	91312.1	0.95	-26.24	32.19	0.56	1.08	56.84	0	11.09	0.99	956.26	130.38	51.85	52.86	0.01	34.57	9.91	2.64	523.69	93.91	0.738119	0.173328	38.7899	139.792
NMX354	020420_NMX354_0001	benign	P434L	0.874287	8.7	90335.6	-0.33	-124.5	0.1	0.67	1.04	52.36	0	12.69	0.99	941.05	118.79	30.89	50.46	0.03	33.94	6.36	2.28	496.51	94.39	0.639366	0.360744	37.29	73.7953
NMX354	020420_NMX354_0001	benign	P434L	1.35934	9.39	87566.5	-0.54	18.77	-11.94	0.41	1.12	68.86	0.36	17.76	1	909.36	176.55	63.89	66	0.07	28.52	19.55	3.52	476.98	94.69	0.758188	0.241928	48.5954	120.506
NMX354	020420_NMX354_0001	benign	P434L	1.99405	8.9	86058.4	-0.09	-33.32	-1.39	0.63	1.06	35.5	0	13.23	0.99	935.67	115.16	27.27	32.79	0.05	34.63	10.89	2.95	484.77	90.45	0.725085	0.189422	26.1019	73.1947
NMX354	020420_NMX354_0001	benign	P434L	1.59647	9.4	96240.8	0.75	9.88	27.44	0.4	1.12	38.19	0	12.79	0.99	996.53	192.29	61.63	35.32	0.05	33.76	18.22	3.29	516.91	94.98	0.440885	0.101562	45.7191	149.276
NMX354	020420_NMX354_0001	benign	P434L	1.58205	8.86	98379.2	-1.21	-27.07	-27.74	0.49	1.06	26.09	0	12.81	1	985.99	137.4	46.88	23.72	0.01	33.25	9.17	2.51	537.6	98.12	0.422899	0.120497	30.2453	90.7239
NMX354	020420_NMX354_0001	benign	P434L	5.69062	10.34	102574	-0.07	-63.89	-3.56	0.23	1.23	65.75	0	18.55	1	980.77	181.78	62.91	63.74	0.22	31.52	22.99	3.9	515.41	102.83	0.570515	0.429691	65.2641	61.6755
NMX354	020420_NMX354_0001	benign	P434L	8.7093	9.79	99897.7	-1.01	-24.47	-20.51	0.54	1.17	51.22	0	14.39	1	986.52	165.64	38.45	48.95	0.02	33.25	18.89	4.33	503.49	99.6	0.819862	0.180254	39.2353	93.1063
NMX354	020420_NMX354_0001	benign	P434L	7.54935	10.19	95238.5	-0.93	-90.65	-32.06	0.22	1.19	47.09	0	16.83	0.99	991.32	176.06	64.87	44.99	0.24	35.34	24.84	5.01	507.33	94.47	0.573308	0.296228	52.965	49.3663
NMX354	020520_NMX3540001	benign	P434L	0.30405	8.51	69884	2.67	-53.63	104.73	0.28	1.02	50.24	1.19	12.45	0.98	910.24	195.41	109.02	47.18	0.01	12.63	2.39	2.11	393.95	75.54	0.65655	0.2775	35.0735	87.0445
NMX354	020520_NMX3540001	benign	P434L	3.30968	9.03	95987.1	-0.17	-64.86	-4.94	0.47	1.08	63.71	0.11	16.34	0.99	969	199.87	35.52	60.78	0.09	34.55	16.15	3.29	528.85	97.44	0.487617	0.4831	68.1913	56.9855
NMX354	020520_NMX3540001	benign	P434L	1.43152	8.64	100952	-0.02	-102.76	1.11	0.58	1.03	44.65	0.24	14.11	0.99	962.18	186.82	27.26	41.95	0.05	32.05	6.97	2.5	468.82	103.19	0.5644	0.418933	34.2341	54.0027
NMX354	020520_NMX3540001	benign	P434L	0.97285	8.56	86496	-0.14	-209.37	-16.5	0.66	1.02	36.25	0	20.22	0.99	919.46	126.24	49.32	32	0.01	33.44	5.47	2.25	482.11	92.52	0.57905	0.421067	26.105	40.1093
NMX354	020520_NMX3540001	benign	P434L	0.90345	8.58	88953.7	1.35	-170.51	32.55	0.66	1.03	41.37	0	16.24	0.99	905	127.39	48.51	38.62	0.02	31.4	4.94	2.31	442.91	96.66	0.717617	0.259883	28.6511	69.4927
NMX354	020520_NMX3540001	benign	P434L	12.5307	12	98495.2	0.07	-14.71	0.32	0.21	1.41	29.94	0	19.23	0.99	977.48	190.16	37.48	27.98	0.34	34.87	45.57	4.84	536.86	99.09	0.197712	0.103335	105.176	69.5633
NMX354	020520_NMX3540001	benign	P434L	5.93388	8.96	84367.4	0.63	-67.75	15.17	0.5	1.07	53.59	0	14.67	1	915.82	96.48	40.57	48.41	0.13	33.04	10.33	3.06	474.35	90.58	0.534167	0.46595	38.6349	59.5957
NMX354	020520_NMX3540001	benign	P434L	2.73893	8.88	96352.1	-0.5	-88.18	-7.68	0.52	1.06	27.25	0	10.95	0.99	979.9	115.67	27.71	25.75	0.11	35	9.69	2.67	509.97	96.69	0.5131	0.487017	18.9609	32.9014
NMX354	020520_NMX3540001	benign	P434L	3.31437	8.93	86756.3	0.28	-15.63	8.96	0.62	1.07	49.3	0.05	12.64	0.99	925.96	164.15	20.23	41.96	0.02	32.21	9.22	2.82	488.47	92.13	0.768809	0.231308	31.164	77.828
NMX354	020520_NMX3540001	benign	P434L	9.99723	9.86	98859.9	0.07	-95.6	2.47	0.38	1.18	38.47	0	18.38	0.99	956.78	131.91	26.3	37.11	0.21	33.27	20.55	4.48	537.82	101.61	0.405795	0.293331	60.7649	42.4569
NMX354	020620_NMX354_0001	benign	P434L	0.187711	8.58	73213.9	0.42	-73.99	-3.37	0.74	1.02	50.16	0	10.27	0.99	934.29	84.91	27.22	48.24	0.01	33.67	4.35	2.16	482.57	77.05	0.670813	0.281837	37.1567	82.7116
NMX354	020620_NMX354_0001	benign	P434L	0.769305	8.6	71522.4	0.84	-49.29	18.34	0.73	1.02	32.07	0	10.92	0.99	869.9	75.79	22.8	28.9	0	29.71	4.3	2.11	464.12	80.84	0.513863	0.437358	26.4139	35.0469
NMX354	020620_NMX354_0001	benign	P434L	0.299168	8.47	67767.5	0.6	-169.07	14.81	0.67	1.01	49	0	15.74	0.97	911.11	86	27.51	46.72	0	31.48	2.97	2.05	420.27	73.32	0.650193	0.227043	36.411	101.498
NMX354	020620_NMX354_0001	benign	P434L	0.281866	8.44	83216.3	-0.41	-136.09	-22.63	0.69	1.01	23.15	0	8.76	0.99	977.37	78.58	49.03	20.95	0	38.56	2.39	2.06	505.37	83.74	0.725318	0.274799	14.8603	37.0257
NMX354	020620_NMX354_0001	benign	P434L	2.03875	8.74	93788.9	0.4	-154.23	34.85	0.51	1.05	37.74	0	11.65	0.99	1035.82	172.55	77.28	30.78	0.01	34.38	6.44	2.17	485.94	89.05	0.547681	0.452436	25.3426	37.3583
NMX354	020620_NMX354_0001	benign	P434L	3.70793	8.79	80070.6	-0.2	-123.04	-12.69	0.54	1.05	47.76	0	14.73	0.98	955.95	93.94	46.17	44.54	0.07	34.51	7.22	2.41	504.57	82.4	0.591619	0.408498	34.0566	59.7148
NMX354	020620_NMX354_0001	benign	P434L	0.0345874	8.44	102692	-0.19	-15.93	-20.79	0.6	1.01	29.61	0	7.24	0.99	1041.01	78.95	38.96	27.98	0	35.23	2.97	2.11	515.15	97.02	0.601137	0.147751	23.6552	93.0962
NMX354	020620_NMX354_0001	benign	P434L	2.18955	9.3	116272	-1.04	-53.11	-39.92	0.51	1.07	46.34	0	16.89	0.99	1011.36	78.26	45.22	44.19	0	31.9	3.25	2.18	511.75	113.1	0.889204	0.111964	26.2541	186.121
NMX354	020620_NMX354_0001	benign	P434L	5.89872	9.67	94567.2	0.19	-125.14	-0.19	0.41	1.11	59.1	0	16.28	0.99	1011.59	67.23	28.1	57.39	0.17	36.87	12.79	3.04	539.26	91.94	0.59119	0.409978	58.0485	56.2772
NMX253	010220_NMX253_0001	benign	T419M	0.155817	8.39	84545.4	-0.89	-77.99	-8.7	0.63	1	38.44	0	6.21	1	993.68	50.19	25.05	34.87	0	34.99	1.75	2.01	474.9	83.65	0.731667	0.26845	23.5847	65.6164
NMX253	010220_NMX253_0001	benign	T419M	1.69682	8.62	70590.1	1.06	-124.45	18.16	0.68	1.03	35.03	0	11.34	0.99	915.7	113.34	24.51	32.97	0.02	32.64	4.39	2.15	460.35	75.81	0.562017	0.4381	26.9253	40.7229
NMX253	010220_NMX253_0001	benign	T419M	0.5645	8.54	72187.4	0.52	-47.4	29.24	0.62	1.02	49.83	0	9.11	0.99	994.49	120.4	75.62	47.21	0	37.87	4.12	2.09	524.71	71.4	0.702733	0.297383	32.9191	80.9758
NMX253	010220_NMX253_0001	benign	T419M	0.651633	8.52	89255.1	1.17	-133.11	42.91	0.49	1.02	41.57	0	13.06	0.99	1002.16	134.42	71.25	38.22	0	33.63	5.13	2.12	490.5	87.57	0.56	0.440117	32.9347	44.9324
NMX253	010220_NMX253_0001	benign	T419M	0.7152	8.49	69721.4	0.65	-55.32	29.36	0.46	1.02	30.13	0	6.57	0.99	985.69	148.9	64.6	24.17	0	31.35	2.66	2.02	470.38	69.54	0.62215	0.377983	18.5836	33.3635
NMX253	010220_NMX253_0001	benign	T419M	0.569817	8.47	83150	0.26	-136.97	1.06	0.63	1.01	20.44	0	7.88	0.99	990.84	117.82	49.58	16.49	0	34.9	1.88	2.02	458.11	82.51	0.676317	0.323817	11.5523	26.8016
NMX253	010220_NMX253_0001	benign	T419M	0.0788667	8.5	81074.5	1.35	-254.4	40.03	0.5	1.02	24.21	0	8.15	0.99	1056.45	145.39	56.71	23	0	31.69	4.14	2.09	494.08	75.45	0.591317	0.408817	20.5341	26.5568
NMX253	010220_NMX253_0001	benign	T419M	0.580683	8.48	97657.5	0.13	-253.88	27.87	0.49	1.01	22.91	0	11.04	0.99	1019.46	143.66	58.35	20.21	0	32.32	2.33	2.01	511.43	94.18	0.621183	0.378933	15.6606	27.6557
NMX253	010220_NMX253_0001	benign	T419M	0.198567	8.51	71374.1	0.06	-40.55	19.18	0.67	1.02	27.56	0	7.59	0.99	955.59	101.93	53.72	24.88	0	32.69	2.32	2.03	484.62	73.44	0.549318	0.382144	22.112	33.3259
NMX253	010220_NMX253_0001	benign	T419M	1.9571	8.78	92934	0.42	-1.19	16.28	0.63	1.05	58.43	0	14.36	0.99	1000.62	132.07	50.04	54.33	0.02	37.01	9.43	2.5	508.43	91.32	0.757736	0.189729	38.4988	132.589
NMX253	022020_NMX2530001	benign	T419M	1.08627	8.64	75662.9	0.09	-62.72	-11.45	0.64	1.03	30.41	0	11.3	0.99	899.63	163.59	27.8	28.9	0.01	29.35	3.61	2.11	462.99	82.74	0.680717	0.29465	19.488	53.0522
NMX253	022020_NMX2530001	benign	T419M	2.90665	9.1	76610.1	0.27	-35.12	7.94	0.59	1.09	59.69	0	13.46	0.99	898.34	104.12	33.97	53.64	0.09	31.55	9.86	3.13	464.42	83.88	0.663217	0.3369	34.5481	91.2159
NMX253	022020_NMX2530001	benign	T419M	0.577283	8.51	73158	1.07	-119.43	16.36	0.63	1.02	34.71	0	10.38	0.98	902.72	61.18	24.67	32.33	0	33.45	3.24	2.13	471.03	79.73	0.6569	0.343217	23.6043	49.0071
NMX253	022020_NMX2530001	benign	T419M	0.674367	8.61	69769.6	-0.56	-65.31	-30.89	0.61	1.03	49.16	0	13	0.99	910.45	166.06	66.34	46.88	0	29.43	3.26	2.07	420.43	75.45	0.732617	0.2675	33.8689	82.4958
NMX253	022020_NMX2530001	benign	T419M	0.750233	8.6	74518.9	0.98	-90.27	19.97	0.65	1.03	49.67	0	16.18	0.96	858.79	113.71	46.55	46.58	0.01	26.2	4.02	2.15	384.47	85.4	0.644517	0.3556	34.6187	68.2403
NMX253	022020_NMX2530001	benign	T419M	3.40783	9.28	56886.8	0.31	-30.64	6.76	0.53	1.11	54.61	2.26	24.05	0.99	779.66	166.2	57.08	52.37	0.01	20.25	12.63	3.26	351.89	71.77	0.6875	0.249283	49.7361	72.9077
NMX253	022020_NMX2530001	benign	T419M	3.06355	8.84	65082.2	-0.83	-28.14	-33.04	0.66	1.05	56.63	0	12.83	0.98	859.62	127.97	59.48	53.8	0.07	30.99	8.25	2.87	454.46	74.46	0.694767	0.30535	35.3784	95.6842
NMX253	022020_NMX2530001	benign	T419M	0.0411	8.41	73833.2	0.28	-59.33	-4.95	0.74	1.01	24.66	0	8.12	0.99	884.85	66.34	20.34	23.16	0	32.97	1.96	2.05	441.83	82.1	0.695117	0.305	17.1262	36.9161
NMX253	022020_NMX2530001	benign	T419M	0.137513	8.48	52542.2	-1.72	-551.82	-75.26	0.47	1.01	38.15	0	38.25	0.97	820.25	167.06	93.85	36.59	0	20.66	1.7	2.03	356.94	63.11	0.697842	0.302258	25.6758	61.7873
NMX253	022020_NMX2530001	benign	T419M	0.861325	8.66	51532.8	0.35	-43.9	-0.39	0.76	1.04	46.46	0	15.59	0.98	771.67	100.64	31.35	44.49	0.02	28.8	4.16	2.22	390.63	65.71	0.711402	0.288717	29.9367	80.3367
NMX253	022120_NMX253_0001	benign	T419M	1.97823	8.59	88606.6	0.52	-94.84	-4.27	0.61	1.03	26.42	0	7.9	0.99	989.66	68.19	25.44	24.71	0.01	33.31	4.04	2.14	529.36	88.05	0.526553	0.451779	21.2021	29.9945
NMX253	022120_NMX253_0001	benign	T419M	5.99782	10.08	84679.6	0.32	-40.19	9.25	0.26	1.21	66.04	0	21.79	0.99	944.03	152.02	38.49	63.74	0.27	32.72	25.29	4.48	483.48	88.25	0.611388	0.388729	65.3444	61.1872
NMX253	022120_NMX253_0001	benign	T419M	1.32225	8.76	85343.1	0.15	-87.21	4.4	0.46	1.05	51	1.24	17.18	0.99	899.72	190.75	34.69	49.15	0.09	27.02	7.52	2.78	442.8	93.31	0.578884	0.410398	39.6965	63.7639
NMX253	022120_NMX253_0001	benign	T419M	2.90911	9.09	86059	-0.39	-43.72	-20.1	0.39	1.09	59.54	0	14.27	0.99	950.29	109.29	42.07	56.76	0.21	31.41	12.14	3.28	461.26	89.1	0.516844	0.483273	62.8917	50.1938
NMX253	022120_NMX253_0001	benign	T419M	2.45322	8.69	92938.6	-0.73	-13.95	-20	0.6	1.04	42	0	10.16	0.99	985.45	116.95	26.87	39.37	0	34.78	7.41	2.34	513.02	92.71	0.789831	0.210293	27.2646	84.814
NMX253	022120_NMX253_0001	benign	T419M	6.19621	8.99	84271.5	0.13	-66.08	-4.48	0.67	1.08	55.29	0	15.01	0.99	970.43	87.68	24.48	52.29	0.01	36.77	10.2	2.92	528.68	85.43	0.783004	0.217137	38.1596	103.229
NMX253	022120_NMX253_0001	benign	T419M	0.548531	8.45	94415.5	1.92	-84.62	48.28	0.49	1.01	33.39	0	8.47	0.99	974.33	123.11	61.21	29.27	0	33.1	3.63	2.11	491.67	95.34	0.645792	0.354325	21.8332	42.8165
NMX253	022120_NMX253_0001	benign	T419M	0.0946767	8.73	84137.8	-1.45	8.15	-21.93	0.64	1.02	16.63	0	7.59	0.98	973.37	47.84	24.96	15.38	0	26.99	2.08	2.03	472.95	84.99	0.206171	0.0725514	38.2597	103.217
NMX253	022120_NMX253_0001	benign	T419M	1.15264	8.61	88457.8	-0.13	-2.63	14.74	0.64	1.03	62.64	0	13.9	0.98	964.54	138.25	32.96	58.14	0	33.96	5.08	2.25	517.77	90.2	0.624831	0.244474	48.2513	114.498
NMX253	022120_NMX253_0001	benign	T419M	2.34959	8.64	99121.5	0.08	-65.58	11.16	0.64	1.03	33.2	0	12.07	1	959.85	136.36	40.48	30.81	0	31.14	5.48	2.15	476.84	101.67	0.544714	0.455403	25.7469	36.8496
NMX253	022420NMX253	benign	T419M	0.362267	8.44	85711	1.28	-112.68	46.28	0.64	1.01	28.88	0	7.5	0.99	984.86	122.55	81.63	27.03	0	35.31	1.97	2.01	456.42	85.59	0.652383	0.347733	20.0778	40.0774
NMX253	022420NMX253	benign	T419M	0.920867	8.48	101656	0.46	-119.02	14.22	0.63	1.01	31.37	0	11.57	1	972.27	103.93	31.16	29.84	0	32.92	4.68	2.1	521.43	102.84	0.56155	0.438567	25.2311	35.7224
NMX253	022420NMX253	benign	T419M	0.52865	8.47	82609.2	0.48	-70.72	19.46	0.65	1.01	58.47	0	9.51	0.99	958.28	90.1	22.3	54.54	0.01	34.1	2.79	2.11	501.25	84.79	0.763683	0.236433	36.4686	112.888
NMX253	022420NMX253	benign	T419M	2.01938	8.89	88310.1	0.49	-126.78	16.7	0.53	1.06	53.29	0	16.28	0.99	952.49	133.48	34.09	50.6	0.07	33.76	8.81	2.44	496.92	91.26	0.556783	0.443333	40.284	63.5336
NMX253	022420NMX253	benign	T419M	2.70968	8.73	93493.4	-0.76	-281.47	-27.34	0.42	1.04	51.13	0	18.22	0.99	966.69	144.31	76.43	48.07	0.05	33.65	5.28	2.29	436.57	95.13	0.620233	0.379883	36.0505	67.6839
NMX253	022420NMX253	benign	T419M	0.509917	8.44	100393	0.98	-152.69	13.05	0.55	1.01	31.07	0	11.98	0.99	1019.17	104.95	15.02	27.22	0	33.65	3.26	2.06	546.59	96.9	0.64465	0.355483	20.2356	39.8769
NMX253	022420NMX253	benign	T419M	1.08867	8.71	97008.8	-2.66	-224.54	-70.11	0.26	1.04	60.19	0	29.26	0.99	970.23	178.62	86.77	55.41	0	29.07	6.65	2.13	473.13	98.36	0.533817	0.466317	56.2008	54.4825
NMX253	022420NMX253	benign	T419M	2.45753	8.8	92237.2	-2.14	-218.2	-55.15	0.35	1.05	45.78	0	23.72	1	941.31	136.93	69.75	41.13	0.04	31.52	8.26	2.31	453.48	96.35	0.4769	0.454517	38.721	49.8633
NMX253	022420NMX253	benign	T419M	1.17545	8.54	100174	1.5	-124.02	35.63	0.59	1.02	53.78	0	16.35	0.99	940.17	163.35	44.33	49.96	0	29.15	4.05	2.1	463.73	104.85	0.5944	0.405717	40.5886	63.6666
NMX253	022420NMX253	benign	T419M	0.437033	8.42	106323	-0.82	-168.64	4.68	0.6	1.01	26.96	0	6.76	1	995.54	117.31	53.31	25.71	0	26.84	1.92	2.01	500.6	105.02	0.631433	0.368683	19.8252	35.7885
NMX253	022420NMX253	benign	T419M	0.743662	9.15	91748.4	-1.3	-138.63	-48.48	0.45	1.07	68.15	0	22.87	0.98	1007.92	175.95	63.06	63.57	0	35.1	6.86	2.17	626.82	89.53	0.589186	0.271349	50.7732	124.031
NMX253	022520_NMX253_0001	benign	T419M	0.226683	8.39	91642.2	-2.96	-103.83	-43.01	0	1	16.3	0	3.88	0.99	955.13	68.45	33.19	13.12	0	20.34	0.51	1.98	546.82	94.32	0.78785	0.212267	8.51344	30.2103
NMX253	022520_NMX253_0001	benign	T419M	0.1822	8.47	109075	0.21	-192.59	9.54	0.56	1.01	41.87	0	17.03	0.99	1041.68	104.01	32.13	34.83	0.01	36.84	4.77	2.16	570.68	103.01	0.64465	0.355483	26.0358	50.7537
NMX253	022520_NMX253_0001	benign	T419M	4.75827	8.85	101218	-0.59	-69.95	-8.85	0.44	1.06	49.18	0.01	14.46	0.99	1006.53	178.31	40.73	45.06	0.12	33.78	10.15	2.98	502.55	98.94	0.526183	0.473933	37.3596	53.5997
NMX253	022520_NMX253_0001	benign	T419M	1.51193	8.58	108493	0.7	-93.78	36.33	0.49	1.03	38.95	0	10.76	0.99	1056.86	147.54	65.43	37.59	0.05	38.17	7.42	2.44	533.43	100.97	0.604517	0.3956	29.2197	50.3739
NMX253	022520_NMX253_0001	benign	T419M	1.16478	8.58	110170	-0.31	-131.66	-22.62	0.45	1.03	50.4	0.01	12.63	0.99	1058.21	212.21	86.15	45.82	0	33.1	6.16	2.1	572.76	102.44	0.560233	0.439883	38.8344	54.716
NMX253	022520_NMX253_0001	benign	T419M	1.4954	9.03	102149	-0.71	-76.71	-21.74	0.44	1.08	71.6	0	24.44	0.98	1010.4	151.45	45.13	66.27	0.1	34.68	15.72	3.26	517.34	99.45	0.535717	0.4644	65.9256	66.6576
NMX253	022520_NMX253_0001	benign	T419M	3.46915	8.86	108078	1.32	-86.67	33	0.51	1.06	58.46	0	13.22	0.98	1053.11	196.51	37.6	51.95	0.05	33.35	8.67	2.4	536.65	101.01	0.569167	0.413817	40.773	69.4653
NMX253	022520_NMX253_0001	benign	T419M	9.20222	9.42	95054.6	0.58	-193.05	27.22	0.38	1.13	74.33	0	16.67	0.98	997.12	149.13	73.85	72.36	0.17	33.98	13.18	3.54	509.52	93.76	0.5634	0.302258	54.5932	137.646
NMX253	022520_NMX253_0001	benign	T419M	9.68575	11.46	97756.7	-1.57	-130.48	-48.48	0.06	1.32	92.91	0	37.98	0.99	966.48	176.66	64.36	88.58	0.28	32.51	24.58	4.18	473.21	99.47	0.782622	0.218646	74.2399	139.391
NMX253	022520_NMX253_0001	benign	T419M	9.93737	9.83	91816.7	-0.15	-89.13	-15.93	0.59	1.17	57.92	0	17.44	0.97	995.14	117.16	40.11	51.25	0.01	37.4	20.63	4.1	542.97	90.91	0.6637	0.198556	50.0602	90.7956
NMX253	022520_NMX253_0001	benign	T419M	3.42867	8.79	108646	0.25	-96.89	8.87	0.48	1.05	63.84	0.01	16.98	0.99	1060.74	194.46	45.86	60.7	0.08	35.34	7.86	2.55	516.17	100.7	0.575426	0.424694	48.6179	77.0637
NMX253	022520_NMX253_0001	benign	T419M	0.287028	8.45	82690	0.54	-28.28	9.06	0.54	1.01	68.97	0	23.44	0.96	931.73	133.11	33.32	65.78	0	33.08	5.06	2.22	487.25	87.49	0.777028	0.223103	41.6437	149.812
NMX253	NMX253 1231190001	benign	T419M	1.85945	8.9	75099.8	-0.5	-62.71	3.62	0.48	1.06	52.54	0	11.37	0.99	976.53	203	72.54	50	0	28.18	7.11	2.44	472.74	75.6	0.8019	0.198217	34.2464	113.718
NMX253	NMX253 1231190001	benign	T419M	0.154667	8.4	64064.5	0.12	-17.76	5.03	0.71	1.01	38.28	0	7.19	0.99	887.09	39.91	18.99	34.86	0	33.42	2.16	2.02	464.72	71.02	0.707733	0.292383	24.3117	60.3798
NMX253	NMX253 1231190001	benign	T419M	0.606872	8.69	70269	1.02	-41.74	5.65	0.67	1.03	24.24	0	10.56	0.99	939.99	70.92	33.14	23.04	0	32.32	5.89	2.22	419.47	73.5	0.385961	0.33653	31.276	32.5804
NMX253	NMX253 1231190001	benign	T419M	0.04045	8.42	79424.4	2.14	-95.41	56.05	0.56	1.01	18.91	0	7.13	0.99	983.51	137.91	49	17.05	0	33.68	2.3	2.03	432.24	79.41	0.6106	0.389517	14.3376	21.3032
NMX253	NMX253 1231190001	benign	T419M	0.274467	8.42	68432.5	1.27	-67.4	37.97	0.68	1.01	26.38	0	7.75	0.98	915.88	86.34	61.97	25.26	0	34.58	2.38	2.04	485.89	73.45	0.663683	0.336433	18.5159	38.5645
NMX253	NMX253 1231190001	benign	T419M	0.296583	8.46	75109.6	-1.41	-335.58	-31.64	0.66	1.01	35.57	0	19.72	0.99	936.82	98	34.03	30.28	0	31.09	2.53	2.05	469.88	78.85	0.693683	0.306433	21.2535	50.7081
NMX253	NMX253 1231190001	benign	T419M	0.632183	8.54	65629.7	0.65	-50.79	11.71	0.68	1.02	39.81	0	10.86	0.99	921.21	135.3	34.72	38.25	0	33.17	4.74	2.18	442.15	70.05	0.72715	0.272983	27.2545	67.5126
NMX253	NMX253 1231190001	benign	T419M	1.62787	8.56	79406.5	-1.23	-82.15	-29.36	0.58	1.02	43.4	0	10.37	0.99	1006.63	134.39	42.16	40.31	0.01	36.64	6.11	2.18	531.8	77.59	0.619167	0.38095	30.5536	56.1425
NMX253	NMX253 1231190001	benign	T419M	0.875833	8.52	75432.4	-1.83	-58.22	-55.29	0.52	1.02	50.26	0	9.65	0.99	970.28	118.65	79.61	46.08	0	37.36	3.89	2.1	470.81	76.43	0.614167	0.310117	36.5783	76.1426
NMX253	NMX253 1231190001	benign	T419M	0.468067	8.45	64781.4	-1.18	-64.72	-33.75	0.8	1.01	37.25	0	10.28	0.99	863.56	81.5	51.3	32.59	0	33.59	3.79	2.12	458.16	73.75	0.628817	0.351667	25.3867	47.2748
NMX255	101719_NMX255	benign	A430T	2.32107	9.41	96945.4	-0.3	-105.71	-5.32	0.44	1.12	66.79	3.65	21.85	0.95	1045.98	193.12	55.53	61.9	0.02	32.98	13.42	2.73	546.14	91.38	0.510776	0.282766	65.5707	100.46
NMX255	101719_NMX255	benign	A430T	1.8531	8.7	100252	0.58	4.91	0.64	0.58	1.04	68.18	0.01	15.45	0.95	1128.91	85.56	21.54	63.75	0.02	31.89	6.16	2.52	512.73	87.48	0.756755	0.165019	44.2509	183.417
NMX255	101719_NMX255	benign	A430T	2.50304	8.65	103752	-0.25	-133.94	7.04	0.54	1.03	78.68	0.81	23.27	0.96	1098.85	216.58	60.75	73.37	0	31.02	6.05	2.17	567.21	93	0.787108	0.213008	49.0576	163.172
NMX255	101719_NMX255	benign	A430T	6.20452	9.62	97141.9	-0.48	-49.23	-12.02	0.6	1.15	56.46	0	19.54	0.97	1052.17	136.22	40.11	49.68	0	39.73	16.12	3.47	533.89	90.87	0.647692	0.151451	46.8315	127.746
NMX255	101719_NMX255	benign	A430T	6.34292	9.24	98604.9	0.75	-268.38	9.34	0.51	1.1	67.28	0	30.25	0.95	1050.5	113.8	25.33	62.32	0.11	38.82	12.36	2.66	522.52	92.85	0.467762	0.291498	58.0573	120.624
NMX255	101719_NMX255	benign	A430T	0.22981	8.38	86098	0.22	2.52	10.66	0.6	1	35.18	0	3.48	0.99	1040.78	74.47	36.34	29.94	0	37.35	0.62	1.98	563.94	81.36	0.819496	0.180621	18.4526	82.0239
NMX255	101719_NMX255	benign	A430T	1.86537	9.01	106084	-0.27	-369.51	13.95	0.55	1.08	62.34	1.25	36.19	0.88	1123.71	205.58	66.29	58.49	0.02	32.51	12.25	2.72	578.9	93.06	0.477322	0.235144	65.569	115.65
NMX255	101719_NMX255	benign	A430T	0.726923	8.63	101396	0.06	-684	-14.76	0.53	1.03	130.12	0	53.9	0.88	1053.11	161.93	53.14	121.77	0	34.81	5.8	2.2	513.9	94.97	0.74261	0.257574	80.2951	241.268
NMX255	101719_NMX255	benign	A430T	12.0844	11.68	99334.3	-1.12	-107.31	-25.29	0.25	1.39	91.57	4.65	50.38	0.94	1034.35	184.58	65.09	87.2	0.13	30.2	42.02	5.32	514.68	94.72	0.570783	0.194934	93.7541	172.813
NMX255	101719_NMX255	benign	A430T	2.47631	8.63	103023	-0.9	-123.58	-30.11	0.66	1.03	63.18	0	16.2	0.98	1070.76	158.03	48.49	58.82	0.01	39.13	6.07	2.21	535.44	94.67	0.622033	0.378098	44.7464	81.9521
NMX255	101819_NMX255	benign	A430T	1.44595	11.44	96197.4	-0.22	-7.49	-13.52	0.4	1.33	12.07	0	22.89	0.99	993.02	167.57	63.85	10.99	0	35.15	31.26	3.75	491.28	95.26	0.111563	0.0426216	65.3173	86.9327
NMX255	101819_NMX255	benign	A430T	1.48581	8.52	98214.1	0.27	-180.45	19.44	0.61	1.02	25.88	0	10.24	0.99	1027.86	72.77	38.67	22.06	0.01	40.43	4.12	2.12	558.85	93.95	0.550781	0.449336	18.0849	26.917
NMX255	101819_NMX255	benign	A430T	0.0144684	8.42	98431.6	-1.27	-146.03	-60.12	0.23	1.01	24.47	0	8.23	0.99	1047.3	126.51	108.67	21.78	0	41.2	3.04	2.05	585.71	92.41	0.693648	0.306469	15.3762	36.2736
NMX255	101819_NMX255	benign	A430T	0.416132	8.42	94177.1	0.7	-103.09	19.98	0.67	1.01	26.9	0	8.54	1	1006.45	71.13	44.27	24.96	0	39.02	3.87	2.11	498.16	92.01	0.588285	0.411831	20.7888	30.9208
NMX255	101819_NMX255	benign	A430T	0.315437	8.48	93034.7	-0.39	-200.26	-5.93	0.71	1.01	35.47	0	14.35	0.99	976.76	59.88	20.62	34.14	0.01	36.83	6.07	2.28	505.88	93.65	0.623289	0.376827	26.6259	46.5504
NMX255	101819_NMX255	benign	A430T	0.235615	9.88	106320	0.82	-13.99	33.15	0.55	1.13	10.26	0	14.71	0.98	1002.6	132.3	61.68	9.79	0.01	28.1	5.48	2.34	494.35	104.26	0.0657787	0.0289792	71.8058	174.849
NMX255	101819_NMX255	benign	A430T	7.09874	9.16	109425	0.24	-463.24	-11.99	0.6	1.1	76.58	0	32.74	0.93	1111.72	118.87	52.33	71.9	0	38.86	12.62	2.83	565.11	96.76	0.71615	0.131332	55.7774	243.325
NMX255	101819_NMX255	benign	A430T	2.07684	8.61	83390.2	-0.86	-96.57	-11.44	0.51	1.03	26.88	0	9.05	0.99	968.13	82.94	16.21	24.49	0	37.42	5.4	2.25	499.7	84.7	0.741403	0.258714	18.6352	41.2723
NMX255	101819_NMX255	benign	A430T	3.1065	9.01	93959.4	-0.42	-61.82	-20.13	0.59	1.08	37.08	0	12.35	0.99	954.18	197.24	37.85	35.43	0.02	34.93	10.72	2.96	450.95	97	0.750204	0.231577	29.2419	58.28
NMX255	101819_NMX255	benign	A430T	2.17076	9.97	97297.4	-0.41	-92.11	6.79	0.46	1.17	63.66	0	17.58	0.99	988.72	198.21	58.7	55.57	0.1	35.34	21.16	4.07	546.9	96.79	0.580842	0.236932	39.8902	136.749
NMX255	102319_NMX2550001	benign	A430T	7.50957	9.96	103353	0	-282.37	0.59	0.33	1.19	54.92	1.1	28.23	0.97	1069.51	196.09	41.04	51.58	0.19	37.03	20.8	3.73	541.09	95.02	0.383825	0.361907	84.1417	53.2763
NMX255	102319_NMX2550001	benign	A430T	1.57527	8.55	107150	0.12	-102.35	8.49	0.67	1.02	19.67	0	8.23	0.98	1092.21	54.54	21.17	17.84	0.02	42.76	5.41	2.23	585.02	96.49	0.516783	0.3781	15.3767	26.1564
NMX255	102319_NMX2550001	benign	A430T	0.66075	8.65	101213	-0.23	-144.31	-12.53	0.57	1.03	32.16	0	15.44	0.99	1068.89	135.24	67.85	30.9	0.01	39.47	6.33	2.24	555.76	93.09	0.413817	0.190233	35.5589	85.0728
NMX255	102319_NMX2550001	benign	A430T	4.03593	8.71	93965.5	0.23	-162.16	5.7	0.63	1.04	32.9	0	10.44	0.99	1056.47	83.65	21.16	31.32	0.01	41.5	7.26	2.15	564.77	87.45	0.514883	0.485233	25.9478	37.0074
NMX255	102319_NMX2550001	benign	A430T	2.72807	9.79	83478.7	1.36	10.77	36.4	0.46	1.17	35.8	0	17.27	0.98	976.86	191.36	49.4	33.49	0.02	32.23	19.6	3.15	492.4	84.07	0.432267	0.108817	47.0517	120.834
NMX255	102319_NMX2550001	benign	A430T	2.5324	8.94	104622	0.54	-127.94	24.78	0.52	1.07	43.02	0	19.06	0.99	1080.04	144.72	51.41	40.42	0.06	39.54	9.82	2.48	565.89	95.38	0.511183	0.332383	35.5869	66.8667
NMX255	102319_NMX2550001	benign	A430T	1.60695	8.55	93124.2	0.38	-68.22	27.49	0.61	1.02	26.77	0	7.38	0.99	1050.84	110.03	65.85	24.81	0	40.97	5.44	2.11	550.21	87.17	0.568683	0.431433	19.8967	31.2695
NMX255	102319_NMX2550001	benign	A430T	0.044585	8.39	94417.6	0.23	-281.78	-10.5	0.57	1	26.74	0	5.96	0.99	1094.72	60.97	46.26	22.54	0	41.34	0.44	1.98	720.82	84.79	0.840849	0.159308	13.3209	71.1777
NMX255	102319_NMX2550001	benign	A430T	5.80815	9.07	98118.2	0.64	-112.56	16.63	0.42	1.08	28.07	0	10.7	0.99	1064.2	102.65	40.5	27.01	0.14	41.31	10.65	2.72	592.79	90.56	0.448949	0.427188	22.0399	40.0663
NMX255	102319_NMX2550001	benign	A430T	5.08354	10.63	92581.2	-0.75	-88.65	-24.16	0.19	1.26	91.54	1.91	41.96	0.96	991.53	223.34	57.07	86.55	0.23	29.47	31.63	4.76	494.69	92.01	0.490064	0.386964	74.498	129.306
NMX220	101719_NMX220_0001	benign	Y140C	0.755805	8.49	91133	0.51	-50.21	9.58	0.64	1.02	25.38	0	9.88	0.99	986.84	86.47	23.27	23.22	0	35.79	3.57	2.08	500.25	90.8	0.618889	0.381228	17.508	32.4786
NMX220	101719_NMX220_0001	benign	Y140C	2.07541	8.72	107061	-1.12	69.82	-7.75	0.62	1.03	153.06	6.24	41.97	0.8	1015.99	122.24	46.68	140.61	0	20.26	4.21	2.21	424.07	103.61	0.808563	0.185174	89.1016	370.27
NMX220	101719_NMX220_0001	benign	Y140C	0.48149	8.41	88485.3	-0.98	-244.79	-44.55	0.63	1.01	24.91	0	10.69	0.99	991.85	114.47	52.67	20.25	0	32.51	1.63	2.01	521.87	87.71	0.701515	0.298602	14.0538	34.8122
NMX220	101719_NMX220_0001	benign	Y140C	0.103379	8.52	97661	2.75	-91.72	68.02	0.32	1.02	35.62	0	16.08	0.99	962.58	142.44	60.65	31.99	0	22.12	2.61	2.06	443.84	99.77	0.414932	0.132032	39.2584	118.892
NMX220	101719_NMX220_0001	benign	Y140C	0.348607	8.54	81346.5	1.06	-14.23	24.49	0.76	1.02	31.35	0	11.37	0.98	937.15	96.92	20.09	29.17	0.01	32.16	4.66	2.21	499.64	85.33	0.419932	0.1437	33.883	103.943
NMX220	101719_NMX220_0001	benign	Y140C	0.0877102	8.4	74032.6	2.89	-276.46	46.62	0.15	1.01	57.82	0	21.33	0.93	1014.61	76.95	56.6	54.09	0	33.47	1.67	2.08	468.71	71.88	0.750204	0.249912	36.2602	107.581
NMX220	101719_NMX220_0001	benign	Y140C	0.420034	8.46	89774.2	0.46	-369.97	11.88	0.67	1.01	66.36	0	22.53	0.98	994.53	62.42	20.24	60.7	0	34.6	3.05	2.08	515.51	88.8	0.665925	0.27332	44.997	112.446
NMX220	101719_NMX220_0001	benign	Y140C	1.27935	8.79	84959.4	0.02	-106.93	54.78	0.59	1.04	36.67	0	21.93	0.95	988.78	165.15	104.93	33.7	0	31.87	3.31	2.11	408.25	84.6	0.306558	0.13393	52.3467	131.804
NMX220	101719_NMX220_0001	benign	Y140C	0.576134	8.47	86685.9	0.86	-92.8	35.17	0.67	1.01	38.83	0	12.4	0.99	942.59	82.5	37.73	35.76	0	29.82	3.56	2.12	500.41	90.46	0.638058	0.362059	27.4074	50.4655
NMX220	101719_NMX220_0001	benign	Y140C	0.870518	8.53	98700.7	-0.77	42.07	-33.99	0.62	1.02	67.94	0	22.14	0.9	1047.29	143.98	51.91	61.26	0	34.96	3.38	2.12	503.01	92.64	0.650076	0.131199	48.1036	228.559
NMX220	101719_NMX220_0001	benign	Y140C	1.53381	8.89	82140.9	-1.51	-360.37	-57.62	0.36	1.06	81.43	0.03	44.98	0.93	938.93	143.54	80.73	75.43	0.04	31.43	6.74	2.32	445.34	86.23	0.595982	0.404182	58.9158	99.7386
NMX220	101719_NMX220_0001	benign	Y140C	1.08456	8.87	86008.5	-1.3	-651.08	-15.02	0.56	1.06	53.82	0.05	47.89	0.96	984.17	153.38	33.15	51.63	0.05	30.03	9.88	2.88	462.01	85.86	0.61417	0.385989	38.69	72.1933
NMX220	101819_NMX220	benign	Y140C	1.05458	8.57	96108.9	-0.62	-72.91	-18.5	0.51	1.03	38.49	0	12.93	0.99	1068.53	163.81	74.91	34.8	0.01	38.66	4.1	2.15	547.99	88.54	0.775483	0.22465	23.6661	73.1965
NMX220	101819_NMX220	benign	Y140C	0.809217	8.49	106365	-1.7	-147.59	-63.57	0.41	1.02	30.37	0.32	13.21	0.99	1061.96	216.17	86.59	27.26	0	21.54	2.37	2.07	485.43	98.52	0.755483	0.24465	18.8262	53.2722
NMX220	101819_NMX220	benign	Y140C	0.38315	8.4	102853	-0.09	-108.43	-11.49	0.6	1.01	20.81	0	6.7	0.99	1045.19	103.68	36.4	16.93	0	33.88	1.63	2	548.47	96.75	0.64345	0.356667	12.6968	24.5588
NMX220	101819_NMX220	benign	Y140C	0.80265	8.64	108232	2.85	-200.69	52.18	0.42	1.03	71.04	0.3	20.93	0.92	1149.96	177.11	88.15	62.92	0.03	10.66	5.62	2.44	478.64	92.56	0.578567	0.172017	56.3202	176.34
NMX220	101819_NMX220	benign	Y140C	0.0588333	8.39	104060	-1.25	-29.87	9.87	0.42	1	31.34	0	5.88	1	1086.01	112.8	65.83	28.33	0	33.57	1.44	2	550.69	94.21	0.7525	0.247617	19.0166	56.6295
NMX220	101819_NMX220	benign	Y140C	1.72315	8.57	113912	-0.51	-83.32	-16.51	0.72	1.02	73.69	0	19.26	0.97	1139.83	88.94	41.25	66.6	0	41.86	4.56	2.14	555.45	98.35	0.624751	0.375391	51.8477	91.1244
NMX220	101819_NMX220	benign	Y140C	0.327333	8.45	86054.6	-1.23	-274.28	-42.82	0.61	1.01	32.78	0	18.86	0.97	1011.47	127.63	77.01	27.57	0	35.27	2.58	2.05	490.92	83.65	0.64535	0.354767	20.7593	39.946
NMX220	101819_NMX220	benign	Y140C	5.76098	9.22	100558	-0.06	-320.51	-19.16	0.6	1.1	143.61	1.38	38.37	0.89	1165.64	168.95	52.95	137.66	0.08	36.7	12.15	2.72	491.17	84.8	0.637017	0.300233	102.414	241.218
NMX220	101819_NMX220	benign	Y140C	3.1778	9.4	92770.8	1.3	-91.7	32.54	0.4	1.12	79.57	0.74	20.17	0.96	1064.6	191.93	53.72	75.85	0.06	34.75	22.38	3.42	512.44	85.84	0.768799	0.23132	62.1866	121.228
NMX220	101819_NMX220	benign	Y140C	0.088268	8.39	102021	0.09	-15.63	-9.51	0.59	1	54.49	0	5.53	0.99	1060.24	39.34	9.37	52.76	0	39.17	1.94	2.01	631.51	94.6	0.850837	0.149266	30.738	178.218
NMX220	102619_NMX220_0001	benign	Y140C	2.60184	8.89	110958	-0.91	-46.98	-29.9	0.34	1.06	41.52	0.69	10.69	0.99	1108.08	211.94	70.86	39.65	0.02	30.69	8.23	2.39	560.53	98.52	0.566849	0.403497	31.9422	53.3981
NMX220	102619_NMX220_0001	benign	Y140C	1.61761	8.54	115774	0.92	-137.34	36.41	0.57	1.02	23.59	0	8.91	0.99	1102.7	123.89	63.41	21.61	0	41.03	4.3	2.15	530.28	103.42	0.529945	0.45957	22.3297	21.2778
NMX220	102619_NMX220_0001	benign	Y140C	3.80588	9.59	117094	1.24	-251.83	57.52	0.14	1.15	73.73	0	20.82	0.98	1157.48	255.92	110.2	69.92	0.08	38.08	14.59	3.22	591.05	99.6	0.783308	0.20419	49.4283	152.805
NMX220	102619_NMX220_0001	benign	Y140C	0.485205	8.43	138074	-0.55	-411.97	-59.97	0.32	1.01	39.3	0	17.47	0.99	1138.81	214.32	121.42	34.99	0	33.77	2.31	2.03	556.89	119.33	0.778798	0.22132	22.7611	78.0051
NMX220	102619_NMX220_0001	benign	Y140C	1.49596	8.67	146555	-0.19	-112.4	-18.11	0.47	1.04	53.11	0	11.62	0.98	1240.75	230.48	62.13	49.74	0	44.95	6.36	2.22	639.35	116.27	0.780324	0.197173	34.0106	117.68
NMX220	102619_NMX220_0001	benign	Y140C	3.24564	8.97	137882	-1.03	-138.29	-23.93	0.48	1.07	60.74	0	22.71	0.98	1138.9	181.72	39.29	55.78	0.03	34.21	11.74	2.35	593.36	119.43	0.524247	0.436213	46.6038	71.8545
NMX220	102619_NMX220_0001	benign	Y140C	1.97256	8.73	122279	0.48	-109.73	51.23	0.42	1.04	53.82	0	17.51	0.98	1160.93	179.53	116.09	47.84	0	37.89	6.21	2.23	595.28	103.72	0.753978	0.202725	34.4516	107.851
NMX220	102619_NMX220_0001	benign	Y140C	2.71404	9.23	128809	-0.73	-85.14	-23.78	0.47	1.1	34.68	0	14.57	0.98	1196.13	173.08	51.02	31.22	0.02	42.07	10.34	2.42	633.13	106.48	0.222563	0.205126	78.7844	66.7224
NMX220	102619_NMX220_0001	benign	Y140C	0.303296	8.54	163440	-1.58	37.46	-21.02	0.69	1.02	64.55	0	23.59	0.88	1305.25	80.48	34.37	62.57	0	36.92	4.62	2.2	635.52	123.13	0.408649	0.121308	75.6523	260.955
NMX220	102619_NMX220_0001	benign	Y140C	24.5743	11.29	131825	-0.09	-98.78	-12.9	0.52	1.3	103.15	0	22.36	0.94	1198.44	103.24	34.65	98.26	0	41.85	41.46	3.11	619.23	108.35	0.559691	0.09203	111.075	392.276
NMX338	020320_NMX338_0001	benign	I289V	0.688783	8.84	84011.2	0.1	-168.23	-3.51	0.53	1.06	24.03	0.49	12.36	0.99	991.06	179.98	40.11	22.93	0.06	34.16	8.69	2.68	539.97	83.34	0.5606	0.404283	16.9841	33.1769
NMX338	020320_NMX338_0001	benign	I289V	1.46117	8.73	79415.9	0.16	-166.75	5.5	0.65	1.04	51.46	0.79	18.64	0.99	963.88	172.59	40.59	48.5	0.02	32.05	5.41	2.3	485.73	81.03	0.774767	0.21905	30.0157	115.265
NMX338	020320_NMX338_0001	benign	I289V	0.532217	8.67	67556.3	0.12	-81.38	-8.21	0.59	1.04	41.3	0	13.07	0.99	968.14	156.59	50.39	36.29	0.01	35.62	9.31	2.36	481.15	68.61	0.523333	0.476783	32.8843	40.0204
NMX338	020320_NMX338_0001	benign	I289V	0.55535	8.68	86765	1.61	-87.36	55.58	0.48	1.04	43.39	0.08	14.73	0.99	1000.73	200.33	86.53	39.56	0.01	31.98	7.33	2.28	509.88	85.23	0.77	0.230117	31.3017	67.1556
NMX338	020320_NMX338_0001	benign	I289V	1.42323	8.81	78071.5	-0.62	-99.62	-15.66	0.7	1.05	43.9	0	13.1	0.99	968.98	151.42	48.13	41.66	0	34.03	5.88	2.25	514.42	79.2	0.576667	0.42345	33.8848	52.2277
NMX338	020320_NMX338_0001	benign	I289V	2.32607	8.91	77259.6	-1.96	-29.94	-49.47	0.32	1.06	43.43	2.87	12.46	0.99	968.68	189.72	74.57	39.86	0.01	23.62	6.97	2.24	457.3	78.43	0.672336	0.223005	31.4807	83.8394
NMX338	020320_NMX338_0001	benign	I289V	0.79835	8.73	86294.4	1.7	-142.67	14.48	0.39	1.04	29.35	0.6	14.32	1	934.29	195.74	72.26	28.01	0.03	23.35	6.63	2.44	451.27	90.85	0.510483	0.481783	25.0731	31.5638
NMX338	020320_NMX338_0001	benign	I289V	3.20573	8.74	75695.6	-0.01	-96.32	3.14	0.66	1.05	32.99	0	10.77	0.99	983.95	99.93	44.01	29.42	0.04	38.57	7.01	2.31	468.62	75.67	0.53535	0.464767	31.1935	27.3616
NMX338	020320_NMX338_0001	benign	I289V	1.37864	8.58	83666.1	-1.01	-177.24	-39.8	0.65	1.03	22.34	0	11.18	0.99	978.7	130.1	56.73	19.65	0.01	35.74	3.36	2.21	482.92	84.06	0.733696	0.266422	14.7988	32.9913
NMX338	020320_NMX338_0001	benign	I289V	1.34839	8.73	76912.6	1.07	-18.14	38.98	0.6	1.04	32.43	0.88	10.33	0.99	936.5	187.17	72.71	29.01	0.02	30.41	5.55	2.31	503.09	80.82	0.717052	0.283066	21.8343	47.1602
NMX338	020420_NMX338_0001	benign	I289V	4.73412	9.53	80829.1	-0.53	-83.53	-15.48	0.31	1.14	70.51	0.17	17.87	0.99	935.4	184.24	49.53	67.45	0.22	33.79	22.7	4.25	514.71	84.96	0.64035	0.359767	62.089	76.9634
NMX338	020420_NMX338_0001	benign	I289V	3.73035	9.1	89966.7	0.15	-63.53	1.11	0.46	1.09	45.05	0	12.58	0.99	1020.3	201.46	32.14	43.39	0.11	38.43	13.88	3.13	532.35	86.69	0.471783	0.389517	51.9166	48.5117
NMX338	020420_NMX338_0001	benign	I289V	3.96497	9.73	86634.6	0.42	-65.73	29.55	0.42	1.16	41.01	0	14.01	0.99	988.95	196.82	70.01	36.76	0.11	33.14	16.81	2.97	511.87	86.17	0.44035	0.27785	36.8553	73.8824
NMX338	020420_NMX338_0001	benign	I289V	1.66048	9.47	91887.9	-0.69	-107.27	-27.28	0.38	1.13	48.94	0	17.44	0.99	978.38	184.56	54.45	45.29	0.14	34.22	21.11	3.44	512.49	92.34	0.507733	0.285233	50.8178	68.3216
NMX338	020420_NMX338_0001	benign	I289V	2.20358	8.98	86562.1	0.64	9.67	18.41	0.5	1.07	54.99	0	12.54	0.99	971.19	185.29	52.25	53.03	0.06	32.92	12	2.97	476.62	87.67	0.782267	0.21785	35.4642	116.065
NMX338	020420_NMX338_0001	benign	I289V	4.6959	10.42	93730.4	-0.54	-48.32	-13.5	0.22	1.24	60.59	0	16.65	0.99	1008.49	198.28	62.39	58.51	0.24	35.34	28.47	4.99	512.87	91.38	0.570782	0.311397	60.1865	77.5685
NMX338	020420_NMX338_0001	benign	I289V	5.29733	12.57	79691.8	-0.66	-47.87	-34.79	0.2	1.46	29.65	0	19.82	0.99	936.88	155.74	67.43	27.78	0.27	33.59	43.89	4.88	528.39	83.64	0.184325	0.0779681	95.5008	130.534
NMX338	020420_NMX338_0001	benign	I289V	1.10413	10.18	80217.3	1.3	-42.04	43.51	0.24	1.18	24.12	0	17.81	0.99	912.6	163.62	77.03	23.11	0.1	29.74	19.63	3.59	481.71	86.42	0.172476	0.0897641	59.4789	143.208
NMX338	020420_NMX338_0001	benign	I289V	2.94622	9.34	86705.3	-0.31	14.06	-7.31	0.39	1.12	68.1	0	16.33	0.99	969.73	163.21	49.89	65.96	0.13	32.65	19.65	3.91	511.03	87.91	0.7269	0.273217	41.4919	131.036
NMX338	020420_NMX338_0001	benign	I289V	0.9402	8.81	90353.1	0.83	5.91	32.12	0.53	1.05	46.19	0	12.52	0.99	995.34	175.11	51.62	43.69	0.04	34.38	9.85	2.65	526.05	89.25	0.793933	0.206183	29.2281	99.3624
NMX338	020520_NMX3380001	benign	I289V	3.72727	9.51	84748.3	-1.11	-62.28	-27.23	0.39	1.13	38.99	0	17.47	0.99	931.16	125.3	47.83	35.94	0.14	32.6	14.06	4.3	433.66	89.53	0.510483	0.26345	30.2077	77.8756
NMX338	020520_NMX3380001	benign	I289V	1.93332	9.74	84756.1	0.92	-56.9	30.57	0.39	1.16	51.39	0	18.35	0.99	926.68	181.71	65.95	46.96	0.14	32.53	24.31	4.65	451.6	89.94	0.441433	0.25715	45.4966	104.526
NMX338	020520_NMX3380001	benign	I289V	1.78238	9.37	81777.6	1.15	-73.69	25.96	0.35	1.12	70.3	0	21.25	0.99	912.82	190.5	51.91	66.66	0.14	29.6	16.26	3.65	459.74	88.1	0.61465	0.385483	63.5861	71.5351
NMX338	020520_NMX3380001	benign	I289V	3.75823	9.39	89126	0.82	-55.83	29.88	0.47	1.12	68.33	2.27	14.68	0.98	959.03	151.26	62.26	64.57	0.12	34.39	15.63	4.03	479.16	91.41	0.585717	0.4069	48.3195	89.1333
NMX338	020520_NMX3380001	benign	I289V	1.15038	8.54	78482.6	-0.68	-85.8	-19.51	0.68	1.02	36.98	0	10.81	0.99	909.65	111.55	44.1	34.35	0.01	30.65	4.51	2.26	471	84.84	0.680483	0.31965	26.557	50.9363
NMX338	020520_NMX3380001	benign	I289V	0.0813167	8.4	85302.4	0.64	-112.09	8.68	0.67	1	18.91	0	7.61	0.99	939.84	37.76	21.21	17.7	0	33.65	3.03	2.06	510.55	89.24	0.63	0.370117	13.7447	24.4137
NMX338	020520_NMX3380001	benign	I289V	2.85625	9.02	69009.4	-0.18	-74.15	4.14	0.56	1.08	43.68	0	13.98	0.99	836.56	138.17	35.01	42	0.11	29.15	11.08	3.33	437.94	81.11	0.501667	0.474517	36.7333	49.6666
NMX338	020520_NMX3380001	benign	I289V	1.0209	8.78	71171.9	1.11	-129.28	27.81	0.68	1.05	55.58	0	20.55	0.99	816.71	145.81	44.57	52.67	0.01	28.3	7.34	2.38	420.67	85.72	0.523333	0.311183	53.0798	79.9898
NMX338	020520_NMX3380001	benign	I289V	2.5266	9.52	66433.9	-0.34	-34.01	-7.71	0.58	1.14	52.57	0	24.83	0.99	823.76	149.49	64.23	49.25	0.02	25.16	11.59	2.79	414.7	79.36	0.772733	0.182617	39.9617	100.583
NMX338	020520_NMX3380001	benign	I289V	2.91718	9.33	74908.6	-0.77	-16.78	-20.85	0.59	1.11	55.68	0	16.73	0.99	872.87	130.37	32.78	53.54	0.05	31.24	13.22	3.77	451.93	84.4	0.654517	0.2256	43.7564	110.396
NMX338	020720_NMX338_0001	benign	I289V	1.10091	8.54	69672.8	0.53	-22.5	17.8	0.76	1.02	40.82	0	11.41	0.99	813.3	97.46	30.25	39.25	0	29.42	3.83	2.19	424.65	84.26	0.805327	0.194789	25.3222	96.8102
NMX338	020720_NMX338_0001	benign	I289V	0.729652	8.48	62958.6	1.31	-98.1	40.46	0.77	1.02	16.85	0	10.09	1	806.25	90.73	57.49	15.59	0	27.85	1.8	2.01	378.83	76.79	0.589719	0.410398	12.424	20.1275
NMX338	020720_NMX338_0001	benign	I289V	2.16109	8.65	68551.5	0.68	-8.88	6.58	0.82	1.03	30.97	0	13.52	1	798.13	72.67	27.96	29.4	0	26.46	4.79	2.27	407.44	84.48	0.742937	0.25718	21.6652	51.7327
NMX338	020720_NMX338_0001	benign	I289V	0.280533	8.42	65485.9	1.66	-72.37	41.95	0.99	1.01	30.73	0	10.96	0.99	812.49	75.47	53.88	22.58	0	30.91	1.65	2.05	324.03	79.25	0.705316	0.294801	15.6198	39.207
NMX338	020720_NMX338_0001	benign	I289V	0.0317704	8.4	63322.7	3.55	-128.52	64.84	0.53	1	22.96	0	12.26	1	775.31	91.3	73.26	20.8	0	25.96	1.62	2.02	296.44	80.32	0.649476	0.248596	15.806	42.3904
NMX338	020720_NMX338_0001	benign	I289V	0.393646	8.51	67238.6	1.72	-12.44	22.72	0.88	1.02	22.04	0	16.86	0.99	781.87	53.59	20.63	19.6	0	24.85	2.91	2.14	382.18	84.57	0.514577	0.200023	19.6377	47.4687
NMX338	020720_NMX338_0001	benign	I289V	0.118981	8.4	61669.8	-0.48	-165.12	-8.1	1.16	1	51.83	0	14.04	0.99	809.64	52.98	23.49	44.17	0	28.95	1.65	2.04	359.09	74.9	0.813662	0.186455	27.2684	117.876
NMX338	020720_NMX338_0001	benign	I289V	0.0150851	8.43	58925.5	0.14	-39.76	19.42	0.79	1.01	47.49	0.05	18.09	0.98	798.47	81.86	46.82	45.33	0	26.58	3.97	2.18	372.37	72.64	0.721401	0.278716	30.9522	82.5342
NMX338	020720_NMX338_0001	benign	I289V	0.119631	8.38	70033.9	0.73	-50.32	-13.83	0.76	1	27.31	0	8.16	0.99	823.79	75.14	61.14	25.1	0	23.06	1.29	2.01	429.48	83.6	0.731269	0.268848	17.0223	47.0637
NMX338	020720_NMX338_0001	benign	I289V	0.0408714	8.39	63064.3	-0.65	-106.63	-28.74	0.82	1	31.81	0	13.31	0.98	768.98	38.61	17.35	29.78	0	19.57	1.42	2.01	350.51	80.66	0.748071	0.252046	20.0691	58.5974
NMX346	020420_NMX346_0001	benign	T588I	1.30324	9.02	85765.2	-0.39	-100.67	-16.05	0.48	1.08	45.94	1.75	26.1	0.99	885.84	177.26	74.44	42.07	0.03	21.38	9.24	2.36	418.16	95.24	0.465288	0.458737	41.0508	50.0667
NMX346	020420_NMX346_0001	benign	T588I	5.65923	9.95	84984.9	1	-112.34	24	0.41	1.19	51.18	0.67	30.89	0.99	887.17	136.39	51.04	47.62	0.1	26.4	12.99	2.66	430.13	94.23	0.577617	0.241688	51.0467	75.0415
NMX346	020420_NMX346_0001	benign	T588I	12.8232	14.19	83252.3	2.91	25.13	50.87	0	1.23	53.42	0	16.4	1	861.22	60.38	44.98	48.07	0	25.98	5.94	2.39	442.56	95.04	1.0099	0	32.0224	0
NMX346	020420_NMX346_0001	benign	T588I	2.38453	9.32	112539	-0.77	-2.12	-35.2	0.35	1.11	59.41	1.68	18.22	0.99	1012.18	213.68	94.76	54.63	0.02	31.21	15.82	2.91	505.09	109.37	0.625235	0.105964	52.2571	207.19
NMX346	020420_NMX346_0001	benign	T588I	4.0107	8.91	90145.1	-0.47	-101.97	-26.92	0.79	1.07	31.47	0	15.55	0.99	903.4	110.28	47.42	29.48	0.04	30.39	5.99	2.34	430.5	98.16	0.546497	0.45362	31.7727	26.6991
NMX346	020420_NMX346_0001	benign	T588I	0.555187	8.69	118606	-2.73	-40.9	-70.9	0.15	1.03	63.85	0	12.49	1	1035.96	163.46	81.74	56.81	0	17.52	3.53	2.03	517.55	112.62	0.58875	0.252985	46.9256	115.352
NMX346	020420_NMX346_0001	benign	T588I	0.57281	8.85	89711.9	-1.96	-34.46	-66.33	0.57	1.06	38.51	4.85	15.57	0.99	894.53	155.92	83.85	36.01	0	24.39	5.61	2.22	453.25	98.65	0.736031	0.197503	27.9564	78.1368
NMX346	020420_NMX346_0001	benign	T588I	0.30146	8.56	81338.5	1.29	-116.08	16.99	0.52	1.02	47.27	0.45	18.02	1	845.89	136.51	54.63	45.39	0	20.15	5.13	2.13	398.58	94.57	0.569386	0.430784	41.0992	51.0547
NMX346	020420_NMX346_0001	benign	T588I	1.29895	9.47	93786.9	-1.1	-139.08	-16.19	0.56	1.09	47.49	0	15.25	0.99	947.49	70.59	38.58	40.46	0	30.83	6.54	2.24	434.74	97.35	0.581406	0.419519	38.6868	42.8291
NMX346	020520_NMX3460001	benign	T588I	0.281966	8.91	76178.3	0.05	-118.62	5.36	0.28	1.06	21.21	17.66	23.63	0.96	938.25	171.65	102.18	19.59	0	8	4.16	2.11	388.46	79.86	0.208124	0.106679	45.6142	94.6713
NMX346	020520_NMX3460001	benign	T588I	2.22865	9.23	92724.2	-0.06	-115.8	-35.96	0.48	1.1	41.32	4.49	23.53	0.99	944.28	176.28	72.06	36.77	0	24.69	8.79	2.19	454.09	96.6	0.41309	0.270192	50.2554	59.254
NMX346	020520_NMX3460001	benign	T588I	0.277016	9.12	79931.6	2.21	-9.21	38.84	0.75	1.07	13.22	0.06	16.4	0.86	839.52	138.45	24.25	12	0	13.12	2.74	2.09	355.16	93.74	0.157635	0.0409548	39.1319	142.46
NMX346	020520_NMX3460001	benign	T588I	1.16035	10.36	98768.5	1	-141.89	27.56	0.38	1.22	17.52	4.44	30.55	0.98	985.9	163.96	77.49	16.51	0.02	24.65	19.94	2.35	486.88	98.54	0.138987	0.0864932	74.552	71.1002
NMX346	020520_NMX3460001	benign	T588I	0.953853	8.77	87999.6	2.45	-148.08	79.45	0.35	1.05	49.59	6.93	22.09	0.98	968.91	208.62	88.75	46.42	0.01	18.04	6.37	2.24	448.09	89.35	0.522152	0.33297	42.0985	73.4045
NMX346	020520_NMX3460001	benign	T588I	1.14235	8.57	95254.4	-2.75	-88.97	-95.99	0.02	1.02	34.61	0	9.83	0.98	1006.98	201.18	119.99	31.48	0	24.79	1.62	2	400.09	92.94	0.768627	0.231558	21.8365	63.4711
NMX346	020520_NMX3460001	benign	T588I	0.552032	8.65	87425.4	0.63	-244.38	-45.47	0.49	1.03	50.54	0.3	22.81	0.98	911.33	182.44	116.1	46.77	0.01	23.75	4.08	2.23	382.82	94.37	0.57145	0.260262	39.2087	93.5956
NMX346	020520_NMX3460001	benign	T588I	1.59417	8.75	93042.3	-0.52	-87.75	-20.56	0.44	1.05	48.38	3.12	23.29	0.98	968.57	198.96	92.13	45.49	0	18.65	4.71	2.12	420.39	94.68	0.417565	0.406255	50.7673	59.7835
NMX346	020520_NMX3460001	benign	T588I	1.07026	8.73	82757.6	-4.63	-181.9	-126.83	0.1	1.04	34.16	13.8	17.39	0.96	950.75	206.86	138.96	31.24	0	7.59	3.39	2.04	422.13	85.53	0.385512	0.267123	38.0013	62.1074
NMX346	020520_NMX3460001	benign	T588I	0.499454	8.76	86556.1	-0.18	-8.94	-43.94	0.52	1.04	59.12	6.27	27.28	0.94	890.44	165.01	65.34	54.28	0	15.42	2.84	2.14	368.99	95.62	0.616943	0.246632	45.1454	107.138
NMX346	022120_NMX346_0001	benign	T588I	1.3927	8.65	60178.2	-0.12	-59.57	17.14	0.65	1.04	35.3	0.31	12.34	0.99	839.12	147.78	58.17	33.97	0	23.56	3.32	2.19	426.24	70.6	0.795	0.205117	22.7755	77.3261
NMX346	022120_NMX346_0001	benign	T588I	3.56013	8.97	76103.2	1.14	-105.02	30.48	0.64	1.07	48.13	0	20.48	0.99	871.18	158.64	42.18	45.36	0.04	29.93	6.96	2.39	433.62	85.91	0.536317	0.463817	48.3699	41.8677
NMX346	022120_NMX346_0001	benign	T588I	3.69668	9.23	51478.4	0.72	-5.64	34.96	0.74	1.1	39	0.69	20.88	0.99	770.38	135.95	66.89	36.82	0.01	25	7.84	2.86	366.81	65.71	0.691433	0.173817	30.4042	90.8973
NMX346	022120_NMX346_0001	benign	T588I	0.231633	8.41	69043.1	-1.47	-251.94	-72.11	0.34	1.01	30.17	0	10.21	1	909.7	168.42	78.8	26.31	0	10.34	1.19	2.01	518.91	74.65	0.76965	0.230483	17.4221	55.9827
NMX346	022120_NMX346_0001	benign	T588I	0.8965	8.62	67331.7	0.79	-126.71	17.59	0.77	1.03	28.17	0	19.22	0.99	854.52	117.65	70.64	24.4	0	29.18	3.88	2.16	405.72	77.53	0.5344	0.465717	21.0758	28.2129
NMX346	022120_NMX346_0001	benign	T588I	0.5908	8.49	60037.4	-0.04	-97.49	7.16	0.8	1.02	20.97	0	9.54	0.99	832.89	107.19	32.16	19.66	0	30.76	3	2.09	432.88	70.88	0.651317	0.348817	14.4783	29.3336
NMX346	022120_NMX346_0001	benign	T588I	0.335505	8.48	77789.2	2.46	-53.73	97.41	0.47	1.01	32.19	0	10.65	0.98	905.48	175.79	133.7	29.19	0	28.55	1.8	2.03	377.57	84.49	0.573079	0.292844	25.0139	50.7176
NMX346	022120_NMX346_0001	benign	T588I	0.322863	8.51	82070.4	-1.1	-47.23	-11.17	0.65	1.02	28.6	0	11.1	0.99	920.61	99.54	25.96	25.4	0	22.76	1.92	2.03	462.31	87.66	0.591033	0.273448	21.0566	47.361
NMX346	022120_NMX346_0001	benign	T588I	10.0994	9.62	67254.1	0.04	-76.43	1.51	0.43	1.15	54.26	0	23.77	0.99	845.86	70.51	22.39	50.05	0.22	31.82	13.24	3.35	420.97	78.18	0.754591	0.225863	40.9206	84.8926
NMX346	022120_NMX346_0001	benign	T588I	0.0255994	8.46	57077.7	3.08	-371.43	42.17	0.02	1.01	51.85	0	15.1	0.96	842.84	40.2	22.79	46.33	0	29	2.16	2.01	390.54	66.63	0.744682	0.235738	31.5206	96.9821
NMX209	010720_NMX209_0001	benign	I502V	1.61595	8.59	86751.6	1.62	-129.29	37.76	0.61	1.03	22.49	0	10.97	0.99	937.57	145.91	62.75	20.63	0.05	32.87	3.22	2.29	437.49	90.99	0.609517	0.3906	15.1093	29.242
NMX209	010720_NMX209_0001	benign	I502V	0.133167	8.42	91145.8	1.27	-85.9	42.02	0.83	1.01	25.39	0	6.57	1	1011.87	102.39	53.07	20.5	0	33.59	1.84	2.03	519.48	88.57	0.66285	0.337267	15.1869	30.9302
NMX209	010720_NMX209_0001	benign	I502V	0.788606	8.63	67177.2	2.91	25.54	89.9	0.24	1.03	33.8	1.37	11.36	0.99	960.38	184.21	117.57	31.61	0	30.71	3.64	2.08	441.62	68.77	0.740662	0.223362	22.8683	65.6802
NMX209	010720_NMX209_0001	benign	I502V	1.52515	8.67	88114.2	-0.23	-52.79	-7.45	0.54	1.04	30.52	0	8.88	0.99	1010.93	148.91	64.73	24.5	0.04	36.77	5.14	2.27	481.23	85.71	0.576433	0.423683	19.3303	31.5239
NMX209	010720_NMX209_0001	benign	I502V	0.226967	8.44	91695.9	2.63	-119.15	81.74	0.29	1.01	32.82	0	9.13	1	991.92	128.59	84.61	30.9	0	20.05	1.45	1.99	512.59	90.89	0.690233	0.309883	22.1588	50.3574
NMX209	010720_NMX209_0001	benign	I502V	1.15505	8.51	83979.5	0.33	-108.98	11.23	0.71	1.02	40.77	0	10.55	0.99	1010.57	87.03	28.59	37.57	0.01	36.96	3.7	2.1	489.59	81.71	0.65465	0.345483	27.6211	56.4181
NMX209	010720_NMX209_0001	benign	I502V	0.817217	8.55	86516.1	-0.96	-192.42	-29.29	0.76	1.02	29.81	0	17.89	0.99	949.81	105.46	31.01	28.01	0.01	32.03	3.6	2.14	496.64	89.58	0.535	0.465117	24.8198	31.6628
NMX209	010720_NMX209_0001	benign	I502V	0.816867	8.49	84742.9	-1.3	-117.35	-22.31	0.5	1.02	23.36	0	8.67	0.99	997.19	108.56	46.46	20.03	0	36.76	2.26	2.04	513.4	83.62	0.608333	0.391783	15.5404	26.9997
NMX209	010720_NMX209_0001	benign	I502V	0.0801333	8.54	81557	2.37	-169.58	100.74	0.29	1.02	25.98	0.02	8.93	0.99	1020.39	179.99	115.61	22.94	0	28.21	2.12	2.01	498.28	78.6	0.612017	0.3881	19.4746	28.3942
NMX209	010720_NMX209_0001	benign	I502V	0.106941	8.44	88079.6	-0.51	4.05	-8.6	0.57	1.01	52.94	0	8.1	0.95	1061.37	70.22	26.28	45.57	0	35.33	1.54	2	505.11	81.59	0.405529	0.145025	56.6206	155.875
NMX209	010920_NMX209_0001	benign	I502V	0.529545	8.45	85997.3	1.54	-108.14	35.05	0.64	1.01	15.42	0	8.99	1	908.27	133.98	38.85	14.11	0	26.76	2.67	2.07	423.36	93.12	0.527445	0.472672	12.6561	15.7203
NMX209	010920_NMX209_0001	benign	I502V	0.810278	8.65	99395.6	0.86	-84.19	25.31	0.52	1.03	52.02	1.1	16.05	0.99	1004.99	192.15	55.87	49.5	0.01	29.73	8.23	2.35	529.19	97.27	0.581851	0.368493	44.401	64.2188
NMX209	010920_NMX209_0001	benign	I502V	0.815829	8.5	91511.6	0.83	-73.1	20.76	0.67	1.02	34.79	0	9.51	1	977.4	77.93	26.72	32.55	0	35.48	3.8	2.1	536.51	92.1	0.63019	0.369926	25.0609	45.2889
NMX209	010920_NMX209_0001	benign	I502V	4.43458	8.99	79720.4	0.31	-28.04	11.27	0.51	1.08	30.19	0	14.37	0.99	880.98	118.43	35.89	26.57	0.09	28.84	8.16	2.56	434.8	89.06	0.512443	0.487674	32.1414	20.7193
NMX209	010920_NMX209_0001	benign	I502V	1.48536	8.53	92290.9	0.27	-232.99	13.72	0.59	1.02	32.03	0	18.84	0.99	1013.39	118.98	36.48	27.9	0	36.57	3.47	2.17	527.1	89.63	0.76854	0.230977	19.4014	56.2218
NMX209	010920_NMX209_0001	benign	I502V	0.940593	8.81	91968.9	0.89	-156.47	28.22	0.4	1.05	37.52	0	13.73	0.99	1037.32	184.08	59.47	35.37	0.07	34.31	9.53	2.58	567.37	87.24	0.551614	0.448502	35.6655	34.9866
NMX209	010920_NMX209_0001	benign	I502V	0.31422	8.48	104191	2.79	-118.23	73.18	0.33	1.01	42.19	0	11.7	1	979	137.37	98.49	38.67	0	28.04	2.91	2.03	423.85	104.64	0.664728	0.335389	28.5391	58.7423
NMX209	010920_NMX209_0001	benign	I502V	0.040138	8.52	100561	-2.93	-89.85	-130.81	0.07	1.02	25.41	5.16	8.42	1	1020.86	182.18	148.94	23.51	0	7.73	2.87	2.08	397.88	96.87	0.628757	0.271465	19.3253	41.839
NMX209	010920_NMX209_0001	benign	I502V	1.17579	8.56	90195.3	1.34	-68.9	35.1	0.58	1.02	32.82	0	7.56	1	1008.8	119.71	22.68	23.79	0.01	31.93	3.45	2.09	559.42	87.91	0.608254	0.391961	18.3	32.2926
NMX209	010920_NMX209_0001	benign	I502V	0.69101	8.58	98804	-2.12	-168.28	-49.64	0.44	1.02	29.29	0	16.33	1	1032.61	84.37	43.3	24.65	0	29.34	3.99	2.11	522.2	94.08	0.535715	0.4645	22.0102	27.6894
NMX209	011020_NMX209_0001	benign	I502V	1.17563	8.53	89510.6	0.54	-307.54	26.46	0.52	1.02	42.98	0	20.27	0.99	932.96	96.77	42.84	39.48	0.02	32.67	5.18	2.23	494.44	94.35	0.595233	0.404883	31.7966	50.7551
NMX209	011020_NMX209_0001	benign	I502V	7.04338	9.23	89883.8	-0.8	-58.97	-25.08	0.43	1.1	61.33	0	18.28	0.98	959.27	157.66	56.06	57.13	0.15	32.05	13.25	3.05	460.97	92.22	0.501783	0.479283	66.3299	49.7544
NMX209	011020_NMX209_0001	benign	I502V	2.35593	9.46	90653.7	-0.75	-49.29	-20.38	0.57	1.13	66.34	0.13	25.59	0.97	959.27	168.73	41.13	63.15	0.01	29.89	15.11	3.1	487.59	92.96	0.79965	0.19845	48.0532	124.57
NMX209	011020_NMX209_0001	benign	I502V	1.84648	8.83	80828.7	0.6	-65.44	10.3	0.5	1.06	65.79	0.99	15.49	0.99	945.55	198.76	60.84	62.53	0.06	32.98	9.19	2.64	486.26	84.08	0.515717	0.483217	55.57	70.1032
NMX209	011020_NMX209_0001	benign	I502V	5.32875	8.91	87438.2	0.02	-88.58	-20.31	0.45	1.07	58.85	0	12.87	0.99	983.29	105.1	57.54	56.86	0.1	34.66	11.05	2.73	504.31	87.49	0.561433	0.438683	45.0542	71.9456
NMX209	011020_NMX209_0001	benign	I502V	4.66352	9.02	88077.7	0.52	-125.18	17.92	0.55	1.08	57.44	0	15.29	0.99	983.2	109.96	34.8	52.69	0.1	36.87	11.82	2.84	495.23	88.08	0.53715	0.462983	55.006	49.982
NMX209	011020_NMX209_0001	benign	I502V	1.02243	8.55	83549.7	1.24	-156.76	47.2	0.6	1.02	35.24	0	14.7	0.99	917.96	102.57	62.26	32.22	0.02	32.64	4.71	2.27	476.6	89.53	0.624167	0.37595	24.4139	45.1636
NMX209	011020_NMX209_0001	benign	I502V	1.03803	8.62	80567.1	-1.78	-20.08	-53.75	0.37	1.03	44.14	0	18.2	0.98	902.63	158.08	77.05	41.32	0.01	26.86	6.6	2.19	467.49	87.84	0.731067	0.268683	30.6951	70.2654
NMX209	011020_NMX209_0001	benign	I502V	0.968112	8.58	94822.1	-1.68	-122.05	-62.81	0.27	1.03	29.7	0	10.05	1	992.6	199.47	95.33	25.79	0	30.33	4.75	2.09	556.94	93.95	0.530027	0.470073	22.8141	29.1395
NMX209	011020_NMX209_0001	benign	I502V	0.118422	9.52	78386.6	-2.87	-2.66	-58.99	0.16	1.1	5.83	0	19.46	0.99	796.27	152.83	61.01	5.3	0.04	21.91	7.55	2.44	357.46	96.74	0.0845129	0.0596995	25.9615	51.948
NMX209	011420_NMX209_0001	benign	I502V	1.74829	8.79	85507.5	-0.33	-69.9	-2.23	0.53	1.05	46.51	0.68	10.42	0.99	991	125.84	56.32	43.02	0.02	34.89	7.73	2.35	509.77	84.84	0.618405	0.380278	37.4703	52.1884
NMX209	011420_NMX209_0001	benign	I502V	2.37979	9.39	78031.8	0.76	-42.3	23.05	0.36	1.12	67.17	0	22.63	0.99	890.11	142.3	48.71	63.68	0.22	30.23	17.26	3.41	442.08	86.28	0.535296	0.464821	71.7029	54.4336
NMX209	011420_NMX209_0001	benign	I502V	2.49416	9.03	87129.3	0.62	-98.39	13.9	0.48	1.08	46.49	0	16.49	0.99	955.97	171.48	44.23	42.66	0.09	32.1	10.17	2.65	466.15	89.68	0.567683	0.432434	33.3011	54.9326
NMX209	011420_NMX209_0001	benign	I502V	3.14168	8.87	89996.7	-0.94	-26.24	-25.11	0.57	1.06	68.07	0.63	10.91	0.99	977.53	191.8	43.83	65.11	0.04	32.75	9.12	2.54	506.02	90.53	0.804861	0.193956	42.7615	158.226
NMX209	011420_NMX209_0001	benign	I502V	1.169	8.61	79911.4	0.96	-192.13	20.29	0.66	1.03	40.9	2.3	19.67	0.99	918.07	189.2	48.85	39.22	0.01	24.96	3.42	2.09	433.13	85.67	0.62579	0.369926	29.6401	55.8731
NMX209	011420_NMX209_0001	benign	I502V	0.856933	8.49	91349	0.51	-68.13	24.19	0.62	1.02	32.91	0	9.23	1	998.64	100.19	58.53	31.5	0	35.24	5.04	2.13	473.35	89.96	0.592452	0.407664	25.4796	40.2483
NMX209	011420_NMX209_0001	benign	I502V	1.12721	9.04	79135.3	0.77	-187.78	39.91	0.34	1.08	47.03	0	19.94	0.99	909.24	158.42	84.53	45.28	0.07	29.13	10.72	2.51	445.33	85.6	0.611505	0.388612	30.8617	67.9472
NMX209	011420_NMX209_0001	benign	I502V	2.87252	9.23	98744.9	-0.73	-201.43	-15.39	0.55	1.1	63.21	0	22.2	0.99	989.56	143.47	30.19	58.72	0.03	34.4	10.89	2.43	554.74	98.13	0.549312	0.450961	49.7787	69.5737
NMX209	011420_NMX209_0001	benign	I502V	7.12268	10.79	93812.4	0.06	-28.27	5.64	0.16	1.28	96.12	0	21.03	0.98	1014.76	187.9	69.87	93.02	0.26	31.82	35.04	5.57	534.61	90.94	0.604072	0.396201	90.0574	97.4607
NMX209	011420_NMX209_0001	benign	I502V	0.537046	8.7	84569.1	0.38	-98.46	27.98	0.57	1.04	36.77	0	10.03	0.99	994.5	157.34	80.63	35.76	0	34.63	6.33	2.17	496.32	83.62	0.560782	0.439335	30.3722	42.6213
NMX209	NMX209 0108200001	benign	I502V	0.201407	8.41	99196	-0.08	-38.67	0.35	0.63	1.01	38.34	0	6.62	1	1003.1	73.62	18.57	36.53	0	36.74	2.1	2.03	573.83	97.23	0.742937	0.25718	24.2909	71.8738
NMX209	NMX209 0108200001	benign	I502V	1.6717	8.8	93219.5	-0.75	-185.23	-25.18	0.53	1.05	51.01	0	20.03	0.99	1000.3	160.67	41.38	48.81	0.06	33.67	7.19	2.51	494.43	91.7	0.603637	0.39648	37.4012	66.1655
NMX209	NMX209 0108200001	benign	I502V	0.838665	8.79	118359	1.46	-56.74	53.34	0.48	1.05	15.48	2.12	10.4	0.98	1104.83	225.59	68.7	14.64	0.04	31.31	5.36	2.32	555.04	105.36	0.422899	0.16787	15.431	48.3603
NMX209	NMX209 0108200001	benign	I502V	4.85667	8.99	98305.8	-0.6	-87.55	-30.35	0.52	1.08	35.23	0.11	19.15	0.99	1064.92	130.49	57.94	32.51	0.02	38.88	9.67	2.83	546.85	90.84	0.797943	0.202174	24.153	65.4934
NMX209	NMX209 0108200001	benign	I502V	0.435267	8.49	122045	-0.98	-94.72	-47	0.53	1.02	53.64	0.01	11.26	0.98	1139.66	193.98	75.3	47.91	0	35.51	4.25	2.13	537.65	105.44	0.738303	0.251696	33.3359	92.5644
NMX209	NMX209 0108200001	benign	I502V	0.307836	8.45	92096.8	-0.11	-213.23	-20.64	0.67	1.01	30.67	0	13.71	0.99	975.7	80.26	34.88	28.15	0	30.83	2.56	2.05	483.18	92.81	0.661627	0.338489	20.8277	42.4383
NMX209	NMX209 0108200001	benign	I502V	0.728152	8.51	91723.5	-0.19	-67.02	24.08	0.73	1.02	38.26	0.05	7.96	0.98	1057.82	111.3	45.27	29.93	0.01	38.36	2.19	2.07	605.44	85.4	0.672095	0.327655	21.5188	47.2064
NMX209	NMX209 0108200001	benign	I502V	0.306104	9.46	100307	0	1.9	-9.97	0.59	1.04	66.2	0	6.46	0.98	1055.98	70.38	52.53	63.44	0	38.69	3.06	2.08	636.92	93.38	0.752809	0.249317	44.117	121.252
NMX209	NMX209 0108200001	benign	I502V	3.40596	10.59	98967	-2.19	43.31	-42.96	0.43	1.17	261.88	0	36.25	0.9	943.82	101.38	52.93	253.33	0	24.85	6.27	2.21	465.29	103.36	0.747718	0.254413	164.293	512.809
NMX209	NMX209 0108200001	benign	I502V	0.145311	8.49	99509.8	2.82	-113.59	65.77	0.2	1.01	12.62	5.41	6.21	0.99	1060.1	163.5	76.78	11.68	0	12.44	1.57	2	513.95	92.31	0.375299	0.160867	14.8409	38.0016		1
NMX130	090619 NMX130	benign	D210N	0.154151	8.4	98943.1	0.23	-110.23	28.71	0.66	1.01	26.11	0	7.32	1	960.61	50.56	36.01	24.28	0	33.65	1.76	2.02	518.86	101.28	0.692581	0.307536	17.2982	39.9959
NMX130	090619 NMX130	benign	D210N	0.0783758	8.39	103898	-0.05	-175.13	9.39	0.68	1	27.56	0	11.49	1	970.83	25.25	10.72	22.58	0	34.41	1.55	2.03	485.28	105.24	0.758772	0.241345	14.6926	47.3716
NMX130	090619 NMX130	benign	D210N	1.4431	8.56	117046	-1.3	-121.39	-42.64	0.59	1.02	45.5	0	8.85	0.99	1000.16	128.05	64.34	39.81	0	34.98	2.58	2.02	504.02	115.07	0.662734	0.337441	28.6222	61.7729
NMX130	090619 NMX130	benign	D210N	0.031087	8.41	106384	-1.91	-236.08	-35.44	0.38	1.01	29.7	0	13.91	1	977.47	59.48	35.65	24.87	0	31.59	1.42	2.01	471.3	107.03	0.736519	0.263597	16.6516	47.8358
NMX130	090619 NMX130	benign	D210N	0.607204	8.43	97038.4	-0.83	-140.32	-42.62	0.61	1.01	30.23	0	11.44	1	927.89	135.52	53.35	25.15	0	26.48	1.91	2.02	457.64	102.9	0.637808	0.362309	19.1996	35.6107
NMX130	090619 NMX130	benign	D210N	0.0583068	8.4	100731	-0.19	-147.72	-12.71	0.69	1.01	39.1	0	8.92	1	913.2	69.84	40.22	36.65	0	31.55	1.92	2.03	472.77	108.46	0.804027	0.19609	22.9587	92.7514
NMX130	090619 NMX130	benign	D210N	0.492607	8.42	100705	-1.47	-85.65	-41.94	0.74	1.01	30.62	0	7.76	1	922.46	76.39	56.03	24.41	0	32.79	1.57	2.02	465.96	107.36	0.673179	0.326938	17.5845	38.4475
NMX130	090619 NMX130	benign	D210N	0.366593	8.44	107587	-0.07	-127.65	-2.75	0.65	1.01	41.52	0	10.45	1	966.84	63.43	27.25	35.69	0	34.39	2.6	2.05	514.03	109.43	0.684597	0.31552	25.5106	57.7669
NMX130	091719 NMX130 Run 2	benign	D210N	0.2022	8.43	93447.5	0.54	-17.49	16.41	0.65	1.01	19.02	0	5.32	0.99	964.97	99.12	34.45	17.24	0	34.94	2.08	2.05	474.21	95.25	0.683567	0.31655	12.2182	28.0885
NMX130	091719 NMX130 Run 2	benign	D210N	1.86058	9.09	89702.8	0.02	-55.56	5.59	0.35	1.09	35.43	0	14.08	0.99	966.73	164.54	43.76	32.09	0.07	32.4	7.4	2.43	503.03	91.22	0.617017	0.3831	20.2422	51.167
NMX130	091719 NMX130 Run 2	benign	D210N	0.860731	8.7	91681.4	-0.2	-193.38	21.66	0.6	1.03	55.32	0	11	0.97	984.69	132.36	72.91	51.43	0	36.15	4.83	2.15	517.17	91.56	0.644271	0.35603	41.7584	68.8963
NMX130	091719 NMX130 Run 2	benign	D210N	0.0547937	8.53	97414.9	-1.41	10.01	-53.23	0.85	1.01	37.98	0	4.97	1	965.52	111.12	88.32	30.83	0	36.02	0.79	2.02	520.76	99.19	0.709778	0.258476	22.0456	58.7431
NMX130	091719 NMX130 Run 2	benign	D210N	2.2691	8.9	88842.1	0.29	-49.27	33.62	0.44	1.06	49.48	2.52	11.49	0.99	1022.42	244.57	98.01	46.07	0.01	31.71	5.87	2.21	476.86	85.46	0.733933	0.251783	33.0705	86.5724
NMX130	091719 NMX130 Run 2	benign	D210N	0.460117	8.5	86160.1	-1.12	-89.47	-34.96	0.68	1.02	27.56	0	8.43	0.99	936.75	113.33	50.66	24.65	0	30.72	2.19	2.02	500.76	90.43	0.6194	0.380717	19.1738	33.5556
NMX130	091719 NMX130 Run 2	benign	D210N	1.4305	8.66	88801.4	-0.66	-79.79	-43.15	0.41	1.04	26.86	0.99	8.97	1	972.58	153.38	97.88	23.67	0.01	31.68	5.59	2.19	528.51	89.76	0.633567	0.352733	16.8821	36.7941
NMX130	091719 NMX130 Run 2	benign	D210N	2.52179	8.8	90763.2	1.1	-59.14	19.82	0.65	1.05	41.74	2.34	24.67	0.95	1015.61	193.39	43.45	38.68	0	35.47	5.05	2.28	509.44	87.96	0.758616	0.213635	27.7444	82.5385
NMX130	091719 NMX130 Run 2	benign	D210N	4.33164	9.42	101422	-0.27	-244.08	-9.59	0.48	1.1	48.84	11.86	24.45	0.99	1025.92	185.99	49.26	43.03	0.03	25.38	10.8	2.91	490.72	97.22	0.547269	0.139271	46.6727	125.545
NMX130	091719 NMX130 Run 2	benign	D210N	1.68238	8.81	83734.6	-0.07	-54.2	-13.13	0.56	1.05	55.02	0.75	8.88	0.99	1001.49	197.26	51.5	50.4	0.04	35.34	6.88	2.48	499.71	82.22	0.660296	0.339824	35.118	80.0727
NMX130	091719 NMX130 copper0001_Repaired	benign	D210N	0.0381833	8.41	95052.3	0.69	-33.62	33.98	0.6	1.01	54.07	0.06	13.48	0.95	1044	97.76	83.25	50.26	0	38.06	2.17	2.08	430.6	89.55	0.669883	0.330233	38.3139	74.4635
NMX130	091719 NMX130 copper0001_Repaired	benign	D210N	0.598867	8.63	88387	-0.57	-70.34	-19	0.5	1.03	32.26	1.65	11.49	0.98	986.18	189.59	78.55	29.83	0.01	32.12	4.89	2.2	561.8	88.11	0.788333	0.207983	20.8899	64.2624
NMX130	091719 NMX130 copper0001_Repaired	benign	D210N	1.1762	8.79	88672.6	0.02	-94.64	4.6	0.26	1.05	71	4.96	22.45	0.98	990.72	198.75	106.61	66.93	0.03	26.59	12.92	2.64	472.37	88.07	0.561667	0.388333	55.9877	91.3726
NMX130	091719 NMX130 copper0001_Repaired	benign	D210N	1.13407	8.99	88821.8	-0.58	-101.4	-22.86	0.23	1.08	50.39	1.71	16.4	0.97	996.09	195.54	114.86	47.88	0	22.57	7.49	2.22	495.69	87.97	0.589767	0.39405	43.8305	55.9129
NMX130	091719 NMX130 copper0001_Repaired	benign	D210N	0.6912	8.76	82064.7	-0.39	-148.33	-17.28	0.44	1.05	50.37	6.13	33.62	0.96	922.08	204.12	66.41	46.96	0	23.75	7.02	2.22	444.28	87.54	0.43215	0.34465	52.5723	70.3328
NMX130	091719 NMX130 copper0001_Repaired	benign	D210N	0.165749	8.58	100474	0.68	-32.27	25.86	0.54	1.03	51.93	0	9.14	0.99	1065.84	170.86	44.1	47.49	0	40.45	4.11	2.16	589.21	92.83	0.805558	0.175134	30.1988	132.266
NMX130	091719 NMX130 copper0001_Repaired	benign	D210N	1.03413	8.89	97643.3	-0.23	-42.53	-13.59	0.28	1.06	88.16	7.84	22.07	0.96	1020.42	217.79	97.68	83.21	0.02	23.87	15.91	2.67	504.58	94.32	0.508741	0.407098	78.5376	106.24
NMX130	091719 NMX130 copper0001_Repaired	benign	D210N	1.32317	8.98	64417	-1.13	-109.94	-29.36	0.37	1.07	63.61	8.42	30.2	0.96	872.55	172.42	81.97	59.75	0.02	24.05	10.03	2.39	411.21	72.78	0.577733	0.235483	49.7055	131.787
NMX130	091719 NMX130 copper0001_Repaired	benign	D210N	1.18215	8.85	98647.2	-2.25	-73.1	-61.29	0.21	1.06	49.35	7.37	16.11	0.98	1053.74	213.77	96.12	46.92	0.01	22.38	8.76	2.24	569.07	92.08	0.709167	0.221433	30.621	113.807
NMX130	091719 NMX130 copper0001_Repaired	benign	D210N	1.75753	8.91	79336.6	1	-24.07	50.22	0.22	1.06	70.13	8.96	15.02	0.99	993.55	206.84	128.81	66.54	0.02	26.83	11.6	2.45	494.37	78.61	0.518533	0.349644	61.315	99.3746		1
NMX216	102419_NMX216_0001	benign	R325Q	0.216492	8.45	100692	1.91	-127.4	38.46	0.44	1.01	32.8	0	11.8	1	972.31	138.92	53.95	30.69	0	22.42	3.14	2.04	476.87	101.91	0.581501	0.418616	25.6595	37.679
NMX216	102419_NMX216_0001	benign	R325Q	0.54543	8.46	102872	-0.66	-233.35	-22.51	0.67	1.01	26.03	0	14.77	0.99	1006.75	88.67	46.78	21.13	0	36.43	2.62	2.04	517.17	100.51	0.596503	0.403614	16.8763	27.3998
NMX216	102419_NMX216_0001	benign	R325Q	2.29713	8.82	89060.6	-0.66	-65.75	-39.29	0.5	1.05	46.46	0	9.55	0.99	1009.03	209.83	85.86	43.93	0.03	36.49	7.6	2.2	500.38	86.81	0.526245	0.42445	39.043	55.0859
NMX216	102419_NMX216_0001	benign	R325Q	0.188489	8.44	112409	-0.45	-156.5	18.84	0.38	1.01	13.09	0	5.57	1	1069.06	107.03	62.93	11.7	0	29.22	1.61	2	504.32	103.37	0.62769	0.372427	9.05332	16.1562
NMX216	102419_NMX216_0001	benign	R325Q	2.15487	8.81	105671	0.14	-65.25	-14.57	0.56	1.05	45.72	0.43	20.93	0.96	1020.1	198.24	72.73	42.47	0.01	31.53	6.69	2.27	478.03	101.92	0.743187	0.23241	31.4142	82.2924
NMX216	102419_NMX216_0001	benign	R325Q	0.0439218	8.48	83388.4	0.41	-173.44	44.74	0.6	1.02	19.65	0	9.12	0.99	958.63	166.6	89.17	18.42	0	33.84	2.9	2.05	453.99	85.54	0.651626	0.348491	14.7195	25.3309
NMX216	102419_NMX216_0001	benign	R325Q	0.2831	8.48	111506	-1.23	-88.66	-23.42	0.5	1.02	40.68	0	12.95	0.99	1041.51	114.6	24.8	36.94	0	35.46	2.5	2.05	505.22	105.25	0.698648	0.301469	26.8978	60.1842
NMX216	102419_NMX216_0001	benign	R325Q	2.26191	8.81	72609.9	-1.73	-171.9	-48.28	0.34	1.05	29.73	1.15	14.58	0.99	890.06	165.23	68.74	27.28	0.05	26.92	5.65	2.29	424.63	80.21	0.516302	0.483799	22.1222	32.783
NMX216	102419_NMX216_0001	benign	R325Q	0.28841	8.54	107685	0.25	-63.1	20.04	0.51	1.02	56.64	0	8.21	0.99	1039.27	131.66	54.15	52.63	0	32.69	3.14	2.07	471.79	101.87	0.550186	0.101304	48.5431	255.86
NMX216	102419_NMX216_0001	benign	R325Q	2.41164	9.6	101168	-1.22	-10.76	-42.48	0.38	1.14	67.01	0.98	21.01	0.96	1048.27	222.88	73.38	63.84	0.03	32.34	16.58	3.29	510.61	95.18	0.826353	0.171137	46.0183	150.838
NMX216	102619_NMX216_0001	benign	R325Q	2.15493	8.56	113349	0.5	-243.82	11.33	0.65	1.02	19.99	0	10.82	1	1044.67	80.51	27.69	18.65	0.03	34.07	4.11	2.17	517.25	106.69	0.506959	0.493158	20.9671	16.2642
NMX216	102619_NMX216_0001	benign	R325Q	0.428233	8.45	104787	-0.29	-95.21	2.27	0.53	1.01	35.8	0	7.38	0.99	1072.65	75.37	34.21	30.91	0	39.57	3.79	2.06	576.76	96.05	0.625483	0.37465	23.9954	42.4533
NMX216	102619_NMX216_0001	benign	R325Q	1.047	8.51	101612	-0.03	-39.95	1.59	0.61	1.02	62.73	0	9.32	1	1028.26	111.98	27.96	60.38	0	36.22	4.85	2.09	550.31	97.15	0.6356	0.364517	45.9714	85.4725
NMX216	102619_NMX216_0001	benign	R325Q	0.0874	8.41	121009	3.92	-212.42	56.57	0.35	1.01	74.75	0	51.43	0.78	1091.22	153.89	114.34	67.8	0	26.79	1.79	2.05	421.63	108.96	0.790717	0.2094	43.2193	160.581
NMX216	102619_NMX216_0001	benign	R325Q	0.406531	8.44	117790	1.59	-66.71	91.1	0.57	1.01	54.13	0	7.48	0.93	1164.88	188.51	112.11	45.46	0	22.42	1.44	2.03	444.79	99.65	0.813326	0.186816	28.3947	119.715
NMX216	102619_NMX216_0001	benign	R325Q	0.42225	8.44	113236	-0.04	-86.07	-26.1	0.69	1.01	27.75	0	7.15	1	1057.06	132.12	51.74	25.67	0	35.36	2.8	2.04	524.51	105.34	0.655483	0.34465	19.1097	38.142
NMX216	102619_NMX216_0001	benign	R325Q	0.844933	8.45	114096	-0.07	-19.62	-14.2	0.61	1.01	46.94	0	7.07	0.99	1094.25	79.13	47.6	37.17	0	41.37	2.44	2.1	546.94	102.58	0.820717	0.178817	23.1532	101.626
NMX216	102619_NMX216_0001	benign	R325Q	0.0760833	8.41	112440	1.01	-224.84	39.69	0.75	1.01	49.34	0	14.59	0.97	1077.61	111.66	77.41	36.34	0	40.52	1.98	2.04	489.81	102.63	0.669283	0.25905	27.4524	69.3605
NMX216	102619_NMX216_0001	benign	R325Q	7.85263	10.71	131129	-0.23	-262.3	-8.42	0.72	1.11	25.22	0	13.65	0.92	1193.05	33.99	17.67	21.09	0	42.94	6.64	2.29	494.13	108.05	0.621118	0.383399	10.5236	37.9779
NMX216	102619_NMX216_0001	benign	R325Q	0.457138	8.45	114796	-1.28	-234.04	-55.65	0.6	1.01	28.24	0	7.57	1	1046.5	206.81	51.08	24.4	0	29.69	0.84	2	542.28	107.85	0.683151	0.211582	18.4152	55.842		1
NMX213	050420_NMX213(2)_0001	benign	M316I	0.337742	8.92	80874.4	-0.12	-202.5	-6.33	0.2	1.06	62.02	5.88	22.44	0.99	949.92	214.84	115.53	59.87	0	18.16	10.7	2.41	443.88	83.73	0.648754	0.351461	51.4043	75.4549
NMX213	050420_NMX213(2)_0001	benign	M316I	0.617272	8.6	87119.3	-1	-239.37	-25.08	0.39	1.03	35.96	2.15	14.21	0.99	993.75	175.78	47.24	31.83	0	34.28	5.45	2.25	564.61	86.19	0.542213	0.457903	30.5093	33.3769
NMX213	050420_NMX213(2)_0001	benign	M316I	2.26853	8.95	84304.9	-0.2	-89.23	-1.86	0.49	1.07	44.65	1.29	15.79	0.99	976.79	191.42	78.42	41.11	0	31.62	8.2	2.23	479.14	84.85	0.530062	0.470055	36.6274	46.1517
NMX213	050420_NMX213(2)_0001	benign	M316I	5.71038	9.64	86053.9	0.24	-62.45	17.93	0.35	1.14	56.39	0.15	14.89	0.99	996.56	189.34	54.79	52.51	0.17	33.83	20.25	4.59	503.37	84.89	0.571017	0.4291	55.8578	48.0493
NMX213	050420_NMX213(2)_0001	benign	M316I	2.19154	9.08	84460.1	0.42	-34.16	9.79	0.5	1.08	46.63	0.3	12.44	1	972.52	189.74	39.49	44.2	0.06	35.9	14	3.74	496.55	85.34	0.710683	0.269081	28.0958	90.0459
NMX213	050420_NMX213(2)_0001	benign	M316I	2.16784	9.27	79113.5	0.15	-66.01	4.65	0.41	1.11	52.07	1.34	18.1	0.98	970.57	192.53	62.82	48.84	0.04	32.34	12.5	2.68	535.82	80.23	0.578284	0.290751	38.979	90.4622
NMX213	050420_NMX213(2)_0001	benign	M316I	1.5467	9	73244.7	0.17	-86.31	14.62	0.46	1.08	60.76	1.01	17.43	1	903.15	172.81	50.82	57.56	0.07	30.38	10.84	2.6	455.57	79.74	0.520777	0.479339	52.3332	63.2192
NMX213	050420_NMX213(2)_0001	benign	M316I	0.669195	8.71	73292.8	-0.55	-79.46	-34.94	0.55	1.04	49.37	0	15.26	0.99	919.4	156.05	57.93	48.2	0.03	29.44	6.65	2.3	441.82	78.38	0.621739	0.378377	37.0804	66.4608
NMX213	050420_NMX213(2)_0001	benign	M316I	0.533712	8.61	83313.2	1.65	-82.86	36.62	0.29	1.03	31.21	0.19	13.42	0.99	961.8	184.05	82.58	28.51	0	21.74	3.02	2.07	410.82	85.23	0.708899	0.251579	20.9853	54.1835
NMX213	050420_NMX213(2)_0001	benign	M316I	0.85495	8.86	85807.3	0.54	-68.16	1.81	0.51	1.06	40.01	0.42	13.38	0.99	1009.34	159.36	43.11	38.22	0.03	34.96	11.27	2.8	504.35	83.57	0.60042	0.363726	35.2064	46.9646
NMX213	050520_NMX213_0001	benign	M316I	0.76625	8.49	85004.5	-0.46	-124.6	-33.56	0.64	1.02	26.26	0	7.96	0.99	1006.94	114.77	80.21	24.22	0.02	39.61	3.59	2.19	525.53	83	0.686783	0.313333	16.8607	40.3378
NMX213	050520_NMX213_0001	benign	M316I	2.68245	8.86	70662.3	-0.88	-83.65	-32.47	0.43	1.06	49.57	0	14.61	0.99	913.62	120.44	48.72	47.33	0.05	32.3	8.73	2.35	463.8	76.05	0.55595	0.444167	38.0095	58.9875
NMX213	050520_NMX213_0001	benign	M316I	0.176433	8.49	81995.8	-1.19	-63.62	-50.51	0.6	1.02	32.4	0	8.19	0.98	1018.8	143.03	65.73	29.83	0	36.61	3.76	2.15	518.84	79.12	0.750233	0.249883	19.1649	61.8517
NMX213	050520_NMX213_0001	benign	M316I	1.0105	8.55	79444.8	0.31	-32.93	-21.22	0.63	1.02	60.19	0	10.88	0.99	983.1	106.3	74.05	58.16	0.01	34.93	4.84	2.32	468.96	79.45	0.813567	0.18655	36.6592	151.896
NMX213	050520_NMX213_0001	benign	M316I	1.09475	8.58	85401.4	-0.65	-155.88	-13.05	0.66	1.03	37.99	0	18.54	0.99	952	98.05	42.35	36.17	0.01	33.9	5.03	2.2	504.63	88.29	0.588683	0.411433	29.3997	45.8485
NMX213	050520_NMX213_0001	benign	M316I	0.18125	8.45	80496.3	-1.21	-50.04	-47.24	0.61	1.01	47.97	0	7.33	0.99	991.04	130.75	59.74	46.09	0	31.66	3.28	2.05	471.84	79.87	0.7356	0.264517	30.9704	88.1194
NMX213	050520_NMX213_0001	benign	M316I	7.46388	9.49	82401.4	0.31	-124.86	10.38	0.33	1.14	47.09	0	14.79	0.99	1016.45	200.04	53.23	44	0.16	36.12	13.11	2.97	512.34	79.72	0.555717	0.4444	50.4946	35.8663
NMX213	050520_NMX213_0001	benign	M316I	0.1328	8.41	69699	-2.91	-266.12	-45.61	0.2	1.01	15.02	0	10.98	0.99	950.52	74.91	26.29	13.76	0	29.21	1.63	2	544.9	72.09	0.628933	0.371183	11.2305	18.0351
NMX213	050520_NMX213_0001	benign	M316I	1.22622	8.69	92731.6	1.79	-282.45	77.63	0.4	1.04	43.9	0	23.17	0.98	1011.75	173.1	113.66	40.09	0	34.24	4.34	2.16	465.41	90.12	0.69049	0.269475	30.79	69.879
NMX213	050520_NMX213_0001	benign	M316I	0.913017	8.53	81183.9	-1.94	-178.49	-63.45	0.43	1.02	27.44	0	14.96	0.99	977.62	184.14	79.1	25.36	0	26.02	3.51	2.06	460.93	81.91	0.58095	0.419167	20.3806	32.2628
NMX213	100819NMX213copper001	benign	M316I	0.836	8.57	73189.8	0.17	-70.47	25.04	0.69	1.03	25.49	0	10.12	0.99	892.41	94.67	58.39	24.04	0.01	32.59	4.78	2.24	425.75	80.61	0.572444	0.427667	22.2918	26.3782
NMX213	100819NMX213copper001	benign	M316I	2.8861	9.62	80894	0.62	-44.29	16.96	0.3	1.13	51.85	0.73	18.59	0.98	1000.13	204.83	47.31	48.97	0.17	34.09	25.34	4.88	519.13	79.64	0.374492	0.355667	55.3971	79.3613
NMX213	100819NMX213copper001	benign	M316I	0.611317	8.51	97796.1	1.16	-104.79	52.98	0.46	1.02	46.85	0	9.77	0.99	1009.89	150.3	92.44	44.07	0	35.6	3.69	2.06	430.95	95.19	0.688778	0.311333	31.1116	72.722
NMX213	100819NMX213copper001	benign	M316I	4.74279	9.74	81894.8	-0.28	-72.86	-4.14	0.33	1.17	61.91	0.91	14.41	0.99	969.07	186.37	71.24	58.29	0.2	34.18	15.39	3.65	477.69	83.1	0.572444	0.427667	62.2198	53.0032
NMX213	100819NMX213copper001	benign	M316I	5.56471	15.69	73572.1	-0.11	-29.68	-3.62	0.07	1.43	112.63	0.09	20.46	0.99	897.39	179.17	37.34	108.6	0.44	31.47	72.18	16.69	468.87	80.62	0.499667	0.433333	148.377	79.5253
NMX213	100819NMX213copper001	benign	M316I	0.623556	8.67	91425	0.51	-114.26	-16.32	0.51	1.04	47.59	0.41	11.94	0.99	960.94	146.84	60.38	44.3	0	30.19	3.71	2.13	455.29	93.54	0.655333	0.301587	35.3835	69.9935
NMX213	100819NMX213copper001	benign	M316I	0.647587	9.32	108758	-0.9	-45.43	-23.67	0.62	1.09	9.54	0	9.78	0.97	1016.37	87.7	19.41	8.92	0	33.8	6.23	2.63	552.2	105.12	0.102841	0.0447778	48.0375	88.905
NMX213	100819NMX213copper001	benign	M316I	2.0517	9.98	98813.3	0.49	-105.3	15.11	0.71	1.16	12.57	0	21.94	0.99	967.74	93.48	44.07	11.37	0	34.8	19.88	2.29	509.33	100.37	0.0664444	0.0643968	100.689	72.7244
NMX213	100819NMX213copper001	benign	M316I	0.199508	8.95	73125.9	0.85	-112.42	12.4	0.62	1.06	41.56	0	14.47	0.99	883.15	168.76	46.81	40.3	0.04	29.14	8.13	2.97	443.28	81.41	0.581635	0.413952	31.8362	52.6231
NMX213	100819NMX213copper001	benign	M316I	1.82419	8.89	84381.1	-0.66	-72.87	-18.52	0.56	1.06	33.63	0	10.25	0.99	976.7	176	38.23	31.91	0.06	35.1	7.89	2.83	492.28	84.94	0.508508	0.491603	35.7133	27.9779
NMX213	100819NMX213copper001	benign	M316I	2.28288	10.13	79689.2	-0.65	-23.83	-27.08	0.51	1.21	60.11	0.6	19.23	0.99	922.59	171.2	59.27	57.93	0.09	30.75	18.65	4.55	457.1	84.82	0.709824	0.275888	49.2723	83.1874
NMX213	100819NMX213copper002	benign	M316I	0.109046	8.42	85333.9	0.19	-33.04	-0.5	0.69	1.01	33.63	0	6.88	1	955.09	51.39	18.87	25.65	0	36.53	2.2	2.05	466.14	87.84	0.709366	0.290751	18.3941	43.3304
NMX213	100819NMX213copper002	benign	M316I	0.0510893	8.5	85347.6	1.03	-74.63	27.84	0.69	1.02	54.66	0	13.42	0.99	940.86	104.9	38.39	51.92	0.01	32.35	5.41	2.24	481.75	89.22	0.692581	0.307536	38.1087	83.0002
NMX213	100819NMX213copper002	benign	M316I	0.391846	8.41	86201.8	0.89	0.54	19.14	0.67	1.01	57.17	0	8.74	0.99	930.38	45.98	13.93	53.48	0	29.6	1.99	2	480.55	91.1	0.792242	0.207874	33.2651	130.509
NMX213	100819NMX213copper002	benign	M316I	0.241378	8.41	77267.3	0.22	-78.09	9.27	0.75	1.01	23.27	0	7.42	1	891.37	34.13	9.08	18.15	0	33.31	1.84	2.04	455.39	85.24	0.698898	0.301218	12.6902	30.8069
NMX213	100819NMX213copper002	benign	M316I	7.3013	9.67	66203.4	0.01	-82.58	-4.89	0.39	1.16	50.95	0	17.04	0.98	929.11	127.63	31.48	49.18	0.22	33.93	15.03	3.6	461.14	70.06	0.576851	0.385528	52.1746	49.4973
NMX213	100819NMX213copper002	benign	M316I	0.243595	8.41	74651.1	-0.69	-43.47	-3.55	0.69	1.01	47.21	0	7.74	0.98	912.31	47.73	23.02	44.95	0	34.16	1.96	2.03	452.36	80.46	0.791276	0.208841	28.732	106.387
NMX213	100819NMX213copper002	benign	M316I	5.35878	9.55	81087.8	-1.98	-151.87	-71.57	0.01	1.14	32.82	0	13.82	0.98	1004.25	189.83	118.48	30.87	0.2	38.57	13.26	3.63	345.97	79.44	0.555548	0.444569	17.4337	47.6442
NMX213	100819NMX213copper002	benign	M316I	1.59839	8.52	86088.2	-0.17	-106.12	-8.96	0.69	1.02	33.71	0	11.67	1	932.38	68.61	28.54	29.14	0.01	34.44	3.82	2.1	479.57	90.85	0.607221	0.392896	22.4988	39.3834
NMX213	100819NMX213copper002	benign	M316I	0.247685	8.47	86419.5	-1.47	-53.96	-20.86	0.81	1.01	47.67	0	10.93	0.99	933.7	64.29	19.85	43.44	0	28.08	2.53	2.04	472.95	91.03	0.689935	0.283546	30.9556	77.867
NMX213	100819NMX213copper002	benign	M316I	0.505021	8.44	77927.8	0.3	-157.95	-16.56	0.71	1.01	31.37	0	11.22	0.99	904.71	99.21	47.19	24.4	0	30.64	2.02	2.02	425.55	84.69	0.645887	0.352195	18.3954	35.5566		#REF!
NMX76	061119_NMX76	pathogenic	Y75C	9.0026	10.55	108890	0.04	51.56	-0.77	0.48	1.25	80.51	0.27	48.92	0.9	963.95	189.14	53.64	75.55	0.04	28.76	24.99	3.84	473.92	110.36	0.53845	0.161317	81.1334	197.513		3
NMX76	061119_NMX76	pathogenic	Y75C	3.0698	8.79	80473	-0.22	22.3	-7.59	0.51	1.05	69.64	0	23.4	0.97	918.58	143.88	36.28	65.6	0.06	33.79	17.58	2.79	517.56	86.15	0.681971	0.249913	50.7112	124.119		3
NMX76	061119_NMX76	pathogenic	Y75C	1.32816	9.28	75107.2	-0.25	31	-16.02	0.55	1.11	67.36	0	40.81	0.96	882.83	170.82	39.9	64.02	0.05	29.62	16.04	3.16	444.42	83.15	0.709088	0.212251	50.0727	134.362		3
NMX76	061119_NMX76	pathogenic	Y75C	3.7331	8.95	106435	0.28	58.94	10.98	0.51	1.07	78.32	0	44.62	0.97	966.94	163.8	38.48	77.37	0.05	32.17	14.47	2.9	498.13	108.28	0.743683	0.256433	55.6206	140.411		3
NMX76	061119_NMX76	pathogenic	Y75C	3.31673	8.86	124234	0.98	29.91	28.04	0.38	1.06	68.28	2.81	28.45	0.98	1025.84	157.86	54.44	65.62	0.07	30.67	18.02	3.35	520.15	119.24	0.750228	0.231357	46.6908	132.219		3
NMX76	061119_NMX76	pathogenic	Y75C	2.46905	9.03	87241.7	0.3	23.34	-7.78	0.48	1.08	87.58	0.87	27.35	0.95	954.31	143.35	47.87	83.54	0.06	29.57	15.07	3.14	471.51	89.99	0.671783	0.235233	64.8435	169.951		3
NMX76	061119_NMX76	pathogenic	Y75C	4.54857	9.52	90577.4	-0.14	-15.89	0.12	0.46	1.14	61.19	0	23.76	0.99	972.66	148.36	48.36	58.14	0.07	33.41	20.2	3.56	519.44	91.63	0.651317	0.257733	50.1843	98.7459		3
NMX76	061119_NMX76	pathogenic	Y75C	0.722633	8.97	116438	0.75	-10.95	35.5	0.42	1.07	69.66	0	26.94	0.98	987.87	173.26	72.67	66.32	0.04	31.6	14.55	2.76	535.7	116.15	0.7944	0.205117	45.1479	148.483		3
NMX76	061119_NMX76	pathogenic	Y75C	2.75368	9.25	81736.2	-0.24	13.2	-9.45	0.43	1.11	84.22	0	21.1	0.97	961.73	165.23	60.2	81.45	0.06	32.07	17.45	3.04	513.42	83.73	0.707983	0.291317	61.1022	131.09		3
NMX76	061119_NMX76	pathogenic	Y75C	5.60047	8.92	113304	0.34	11.43	11.06	0.57	1.07	49.88	0	30.05	0.99	984.87	85.55	32.44	48.29	0.05	33.91	16.29	3.05	505.41	113.18	0.796667	0.2025	34.4023	103.107		3
NMX76	061319_NMX76	pathogenic	Y75C	2.61008	11.48	107173	0.58	-16.03	15.92	0.46	1.3	134.98	1.16	37.02	0.85	1092.64	130.99	49.61	129.09	0.01	37.31	93.45	10	569.75	96.4	0.626492	0.107113	158.65	277.21		3
NMX76	061319_NMX76	pathogenic	Y75C	7.72653	9.75	103769	-0.09	-5.89	1.13	0.42	1.16	95.41	0.36	23.64	0.97	1045.15	206.34	51.67	91.54	0.04	36.06	26.32	4.28	562.89	97.33	0.6244	0.299517	82.6576	133.314		3
NMX76	061319_NMX76	pathogenic	Y75C	0.479008	8.88	83977.1	-0.43	-279.43	5.75	0.4	1.06	82.12	0	40.33	0.97	930.5	156.24	58.94	78.62	0.04	31	15.99	2.79	523.97	88.86	0.559785	0.364731	68.2059	110.884		3
NMX76	061319_NMX76	pathogenic	Y75C	1.82289	13.15	98719.5	0.05	4.53	-3.18	0.42	1.54	111.31	1.21	33.3	0.89	1043.54	181.96	57.82	106.48	0.02	31.71	65.46	8.05	553.92	93.51	0.609918	0.103461	128.837	269.666		3
NMX76	061319_NMX76	pathogenic	Y75C	8.63398	9.64	73593	-0.1	10.03	13.6	0.46	1.15	85.75	0.41	26.96	0.92	944.14	170.81	61.01	81.87	0.03	32.1	20.28	3.3	487.92	76.78	0.689883	0.306067	67.178	116.056		3
NMX76	061319_NMX76	pathogenic	Y75C	6.18995	12.38	106888	0.03	13.99	2.57	0.49	1.48	124.79	0	33.43	0.93	1066.91	200.48	51.74	119.08	0.04	35.31	48.88	6.39	549.78	98.47	0.83405	0.147017	98.036	253.814		3
NMX76	061319_NMX76	pathogenic	Y75C	4.87327	11.02	83227	0.1	14.1	-4.37	0.41	1.3	150.41	0.49	36.06	0.88	1010.17	212.07	57.04	144.46	0.07	33.67	55.2	7.23	527.98	81.14	0.79465	0.196067	120.696	247.598		3
NMX76	061319_NMX76	pathogenic	Y75C	17.2299	10.91	107814	-0.25	-7.81	-8.89	0.46	1.3	120.57	0.14	36.06	0.92	1044.6	183.21	47.83	114.95	0.06	35.17	34.04	5.48	531.24	101.53	0.77215	0.225233	91.7851	195.714		3
NMX76	061319_NMX76	pathogenic	Y75C	11.7312	11.32	103156	0.08	9.2	4.91	0.41	1.33	138.23	1.13	35.91	0.82	1180.8	243.33	67.44	127.33	0.04	36.87	47.29	5.43	564.05	86.27	0.602144	0.158021	132.93	299.26		3
NMX76	091319 NMX76 Copper	pathogenic	Y75C	97.9081	19.88	115217	-0.2	-55.46	-12.03	-0.31	2.08	162.03	3.68	28.58	0.96	1053.48	179.9	52.4	156.78	0.75	34.76	126.89	13.72	546.39	107.84	0.796854	0.096473	178.672	149.32		3
NMX76	091319 NMX76 Copper	pathogenic	Y75C	9.21127	13.14	109792	0.14	-39.67	4	-0.26	1.56	91.97	1.08	27.12	0.97	1009.93	207.91	46.23	88.91	0.7	33.56	57.87	8.23	522.81	106.83	0.733769	0.162402	96.3196	112.254		3
NMX76	091319 NMX76 Copper	pathogenic	Y75C	19.1192	20.77	96476.4	-0.13	-4.4	-2.4	-0.3	2.2	67.75	0	24.38	0.99	955.8	89.81	36.94	63.36	0.73	33.35	163.76	16.64	500.73	99.22	0.25459	0.0824445	186.673	192.11		3
NMX76	091319 NMX76 Copper	pathogenic	Y75C	30.1739	25.07	110864	0.18	-23.55	6.15	0.45	2.47	126.4	3.13	27.62	0.97	1009.51	180.76	46.08	119.68	0.08	33.17	195	18.76	537.47	107.99	0.436782	0.0545079	230.12	351.544		3
NMX76	091319 NMX76 Copper	pathogenic	Y75C	18.4029	13.03	119707	-0.35	-34.49	-17.32	-0.18	1.52	97.95	0.99	26.54	0.98	1048.15	201.85	53.88	95.48	0.63	32.53	60.24	8.97	523.48	112.38	0.758655	0.192873	99.9153	102.019		3
NMX76	091319 NMX76 Copper	pathogenic	Y75C	91.6436	17.59	113243	0.85	-122.8	7.73	0.52	1.9	144.22	0	46.86	0.86	1036.18	212.32	49.94	135.98	0	30.32	92.89	12.83	497.2	107.22	0.976982	0.0237963	125.188	574.444		3
NMX76	091319 NMX76 Copper	pathogenic	Y75C	14.1455	10	127375	0.12	5.75	4.19	0.59	1.19	46.41	0	25.86	0.97	1034.47	197.16	40.15	42.38	0	32.64	16.46	3.32	500.49	121.19	0.807052	0.0355577	35.5659	384.717		3
NMX76	091319 NMX76 Copper	pathogenic	Y75C	5.08839	12.76	116649	-0.01	-28.8	6.56	0.57	1.51	104.58	1.08	32.58	0.96	1021.16	212.27	45.72	100.73	0.01	32.3	61.34	8.79	517.11	112.27	0.830131	0.0723994	96.4875	284.928		3
NMX76	091319 NMX76 Copper	pathogenic	Y75C	22.0496	11.17	129591	0.46	-5.05	2.85	0.45	1.32	81.99	0	22.07	0.98	1081.69	164.94	49.7	80.61	0.01	35.2	36.04	5.14	562.39	117.82	0.781537	0.178765	71.7334	137.308		3
NMX125	091619 NMX125	pathogenic	R406C	10.1573	10.62	73963.1	0	-86.35	-0.71	0.1	1.24	76.46	1.05	19.8	0.97	999.33	193.44	38.03	70.27	0.42	37.21	42.97	6.78	511.16	72.77	0.550181	0.296701	83.1576	82.6296		3
NMX125	091619 NMX125	pathogenic	R406C	0.474672	8.51	74345.4	0.32	-138.87	0.13	0.59	1.02	39.23	0	10.85	0.99	978.46	65.31	21.27	34.38	0	37.77	5.63	2.15	524.29	74.71	0.593053	0.407064	28.064	43.5757		3
NMX125	091619 NMX125	pathogenic	R406C	2.51053	9.67	72948.9	-0.77	-135.12	-25.05	0.39	1.15	61.08	0	15.88	0.98	986.02	197.25	44.06	58.59	0.14	37.37	17.71	3.45	525.67	72.75	0.524945	0.475172	69.0559	47.0078		3
NMX125	091619 NMX125	pathogenic	R406C	4.85307	10.3	66478.9	-1	10.27	-12.44	0.61	1.22	54.96	0	7.47	0.99	954.6	175.62	29.13	53.22	0.01	35.24	18.13	4.02	506.06	68.47	0.831997	0.16812	42.9329	104.112		3
NMX125	091619 NMX125	pathogenic	R406C	6.50739	14.42	78176.4	-0.38	-115.17	-14.27	-0.1	1.61	105.83	1.4	21.08	0.97	1021.91	202.4	44.56	102.24	0.56	37.43	56.69	8.72	540.63	75.23	0.725318	0.195373	109.332	117.421		3
NMX125	091619 NMX125	pathogenic	R406C	9.95459	11.98	66821.6	0.32	30.27	8.16	0.49	1.42	93.54	0	19.91	0.98	956.31	187.56	41.6	91.6	0.08	35.3	39.22	6.73	505.25	68.7	0.786642	0.200257	74.3027	165.524		3
NMX125	091619 NMX125	pathogenic	R406C	3.84657	10.06	68549.8	0.22	-111.27	2.61	0.36	1.2	78.16	1.16	19.31	0.98	955.15	191.11	42.51	74.02	0.14	34.72	24.53	4.54	501.85	70.58	0.515293	0.45672	62.8729	91.1334		3
NMX125	091619 NMX125	pathogenic	R406C	5.55725	13.19	91088.2	0.15	-132.8	-0.57	0.34	1.42	40.3	1.19	20.05	0.98	1006.94	209.26	41.54	38.15	0.21	35.34	40.35	6	531.2	88.83	0.225743	0.195623	120.328	56.1506		3
NMX125	091619 NMX125	pathogenic	R406C	6.81218	11.56	71824.4	-0.09	-102.72	2.33	0.15	1.37	78.65	0.12	19.44	0.98	964.54	177.75	34.51	75.89	0.36	35.48	36.02	5.97	529.71	73.21	0.683296	0.31682	78.4171	70.4231		3
NMX125	091719 NMX125 copper0001_Repaired	pathogenic	R406C	6.22299	10.77	79086.4	0.38	-138.34	5.21	0.22	1.21	70.02	0	21.52	0.99	937.81	191.72	25.14	67.71	0.33	33.78	31.04	6.59	503.45	82.87	0.555548	0.396113	85.6535	50.7975		3
NMX125	091719 NMX125 copper0001_Repaired	pathogenic	R406C	43.4852	24.98	62223.3	-0.01	-101.22	0.99	-0.35	2.73	108.96	5.05	53.04	0.98	832.7	167.33	71.8	101.41	0.91	21.56	100.53	15.19	390.57	73.54	0.506586	0.0502414	177.448	229.1		3
NMX125	091719 NMX125 copper0001_Repaired	pathogenic	R406C	9.10113	10.46	78894.6	0.59	-23.33	15.09	0.59	1.23	73.18	0.05	24.53	0.99	936.19	190.68	34.04	69.94	0.04	32.96	21.58	5.02	479.32	82.9	0.789259	0.171803	55.7499	150.966		3
NMX125	091719 NMX125 copper0001_Repaired	pathogenic	R406C	5.8622	9.83	80158.1	0.28	-110.27	1.44	0.53	1.16	55.02	0	22	0.99	919.19	163.36	38.15	52.32	0.14	33.74	17.03	3.83	431.7	85.77	0.467402	0.341654	65.112	64.053		3
NMX125	091719 NMX125 copper0001_Repaired	pathogenic	R406C	5.35976	9.69	85714.8	0.44	-109.97	15.55	0.36	1.16	53.59	0	19.53	0.99	950.67	184.32	34.62	51.4	0.2	33.19	19.12	4.11	490.1	88.77	0.582568	0.401113	54.8145	48.5238		3
NMX125	091719 NMX125 copper0001_Repaired	pathogenic	R406C	4.7138	10.65	87256.9	0	-75.16	3.98	0.05	1.26	76.14	0	20.29	0.99	993.47	172.01	47.03	72.64	0.44	36.53	35.19	6.37	525	86.35	0.660427	0.291701	74.3246	80.7619		3
NMX125	091719 NMX125 copper0001_Repaired	pathogenic	R406C	3.74272	9.64	75947.1	-0.6	-81.34	-18.29	0.28	1.15	43.89	0	18.71	0.98	958.25	109.78	36.9	41.13	0.27	36.44	19.23	3.96	496.02	78	0.357058	0.22991	66.466	75.6529		3
NMX125	091719 NMX125 copper0001_Repaired	pathogenic	R406C	1.73847	9.06	89362.5	-0.93	-60.55	-40.21	0.59	1.08	49.24	0	19.35	0.99	968.53	163.85	57.89	47.48	0.01	33.89	10.63	2.99	501.6	90.74	0.806044	0.194073	33.3415	106.179		3
NMX125	091719 NMX125 copper0001_Repaired	pathogenic	R406C	9.41311	10.07	88105.3	-1.02	-123.92	-31.09	0.44	1.2	55.69	0	18.93	0.99	964.54	197.4	54.74	51.92	0.15	35.24	18.48	4.13	477.83	89.82	0.513176	0.438694	63.7047	43.8399		3
NMX125	091719 NMX125 copper0001_Repaired	pathogenic	R406C	23.1137	16.21	61083.1	0.05	-6.15	-0.15	-0.44	1.71	115.99	4.57	32.15	0.98	831.77	185.31	66.87	111.33	0.97	21.23	95.85	15.54	396.11	72.22	0.65067	0.00375202	160.783	1789.84		3
NMX125	091819 NMX125 copper0001_Repaired	pathogenic	R406C	0.643633	8.53	102762	0.22	-134.28	0.99	0.62	1.02	26.23	0	8.52	1	1055.12	135.99	29.34	24.27	0.01	38.51	4.36	2.12	635.13	95.75	0.578933	0.421183	19.4256	30.9129		3
NMX125	091819 NMX125 copper0001_Repaired	pathogenic	R406C	4.88507	8.94	95463	0.22	-101.36	4.72	0.38	1.06	54.76	0	17.96	0.98	992.94	86.57	20.24	51.21	0.18	37.39	13.45	3.11	543.97	94.55	0.519209	0.439138	54.224	52.4933		3
NMX125	091819 NMX125 copper0001_Repaired	pathogenic	R406C	3.26267	9.55	98130.1	0.94	-181.92	22.01	0.38	1.13	80.75	0.24	35.71	0.94	1038.64	157.71	56.7	78.25	0.06	31.52	16.86	3.25	519.53	92.94	0.71736	0.236415	59.2582	151.156		3
NMX125	091819 NMX125 copper0001_Repaired	pathogenic	R406C	3.14035	10.37	104078	-0.22	-94.9	-11.79	0.23	1.23	43.06	0.47	22.33	0.97	1053.03	208.06	40.24	38.57	0.24	34.66	27.24	4.47	533.04	97.25	0.193049	0.189591	111.88	89.5001		3
NMX125	091819 NMX125 copper0001_Repaired	pathogenic	R406C	7.37785	9.13	90194.4	0.09	-67.01	-3.68	0.57	1.09	62.94	0	18.53	0.98	1018.23	157.97	37.31	59.68	0.01	38.03	12.2	3.07	534.47	87.07	0.847733	0.151783	40.1291	169.066		3
NMX125	091819 NMX125 copper0001_Repaired	pathogenic	R406C	10.0377	9.69	110315	0.5	-278.69	21.07	0.27	1.16	84.53	0	30.43	0.97	1126.22	184.86	51.74	80.77	0.2	38.68	20.83	3.61	572.11	96.32	0.556712	0.399569	84.4272	84.5211		3
NMX125	091819 NMX125 copper0001_Repaired	pathogenic	R406C	3.57272	9.28	112162	0.63	-130.13	11.36	0.45	1.11	69.19	1.29	20.62	0.96	1070.47	239.21	56.68	64.41	0.02	36.08	12.99	2.95	532.63	103.16	0.575	0.392267	63.1973	71.562		3
NMX125	091819 NMX125 copper0001_Repaired	pathogenic	R406C	11.1366	9.61	106002	0.3	-94.64	-2.42	0.56	1.15	67.33	0.49	22.47	0.97	1105.02	207.85	21.98	63.71	0.02	40.04	15.48	3.4	578.23	94.48	0.785117	0.19465	49.5205	127.55		3
NMX125	091819 NMX125 copper0001_Repaired	pathogenic	R406C	2.53557	9.06	105763	-0.79	4.97	-28.22	0.54	1.08	73.91	0.52	24.9	0.98	1044.08	198.42	42.37	70.22	0.01	35.6	10.16	2.82	504.6	99.68	0.84095	0.159167	46.5977	194.967		3
NMX125	091819 NMX125 copper0001_Repaired	pathogenic	R406C	1.81706	9.2	94094.5	0.63	-152.19	12.56	0.41	1.1	46.8	0.11	15.49	0.99	1024.92	206.21	26.84	45.43	0.15	36.4	11.28	3.4	518.43	90.27	0.518698	0.481422	36.3627	55.1957		3
NMX79	20190614_NMX79_crawling_copper	pathogenic	R122X	0.202983	8.42	44582.4	-1.16	-1343.32	-48.2	0.46	1.01	55.39	0.04	109.33	0.96	683.23	115.83	39.71	53.41	0	5.9	0.78	2.02	265.77	64.2	0.7631	0.237017	35.1132	112.272	1	2	4
NMX79	20190614_NMX79_crawling_copper	pathogenic	R122X	0.27495	8.5	41676.9	-4.75	-428.73	-115.18	0.23	1.02	53.41	0	68.11	0.94	700.27	151.19	86.98	51.8	0	17.34	1.38	2.02	428.4	59.01	0.709517	0.2906	35.9089	90.5868	1	2	4
NMX79	20190614_NMX79_crawling_copper	pathogenic	R122X	0.70185	8.56	31827.8	-0.03	-110.33	-15.28	0.66	1.02	60.22	0	36.43	0.92	645.69	92.72	40.37	56.76	0	20.23	2.42	2.12	336.95	48.88	0.7825	0.216183	36.9052	128.978	1	2	4
NMX79	20190614_NMX79_crawling_copper	pathogenic	R122X	0.384933	8.46	27923.4	-2.99	-186.56	-47.62	0.39	1.01	44.35	0	22.49	0.85	656.73	106.22	69.78	40.8	0	19.15	1.62	2.02	346.51	42.43	0.784767	0.212733	26.3273	94.6876	1	2	4
NMX79	20190614_NMX79_crawling_copper	pathogenic	R122X	0.0272167	8.44	48740.2	0.44	-73.53	21.45	0.81	1.01	49.13	0.08	23.01	0.92	714.64	70.1	14.09	46.05	0	18.59	1.51	2.04	356.16	67.43	0.782733	0.21345	29.2313	108.534	1	2	4
NMX79	20190614_NMX79_crawling_copper	pathogenic	R122X	0.287517	8.46	36003.1	-2.31	-77.43	-47.73	0.87	1.01	29.88	0	19.04	0.96	707.1	74.35	46.07	27.41	0	22.96	1.28	2.03	307.11	50.08	0.742017	0.2581	18.7682	52.2583	1	2	4
NMX79	20190614_NMX79_crawling_copper	pathogenic	R122X	0.0910167	8.5	46606.2	-1.71	-13.91	-29.79	0.55	1.02	43.03	7.95	37.73	0.88	591.36	120.4	57.22	38.34	0	6.51	1.43	2.13	223.2	79.45	0.663933	0.231183	29.6661	80.653	1	2	4
NMX79	20190614_NMX79_crawling_copper	pathogenic	R122X	0.2081	8.44	45152.7	-1.02	-311.1	-47.39	0.59	1.01	42.96	0	34.13	0.9	780.37	90.5	51.84	38.62	0	12.6	1.2	2.02	320.8	56.95	0.780833	0.219283	24.9737	87.1706	1	2	4
NMX78	20190614_NMX78_crawling_copper	pathogenic	R122X	0.0558899	8.42	57631.2	3.33	-171.77	110.49	0.63	1.01	39.74	0	14.34	0.98	799.6	155.77	127.65	33.15	0	24.23	1.04	2.02	374.36	70.91	0.819379	0.180504	20.0261	92.7542	1	2	4
NMX78	20190614_NMX78_crawling_copper	pathogenic	R122X	0.218136	8.48	18860.8	-6.37	-201.95	-112.37	0.16	1.01	34.11	0	37.72	0.88	418.92	87.7	60.5	30.6	0	8.45	0.84	2.01	180.76	43.45	0.737833	0.225779	21.0677	66.6716	1	2	4
NMX78	20190614_NMX78_crawling_copper	pathogenic	R122X	0.0734586	8.43	44686.3	0.61	-118.31	0.4	0.48	1.01	49.29	0	25	0.96	717.05	84.76	20.72	40.78	0	18.59	1.09	2.04	329.71	61.33	0.733536	0.266581	28.0801	75.7019	1	2	4
NMX78	20190614_NMX78_crawling_copper	pathogenic	R122X	0.312386	8.47	40069.3	-2.61	-350.32	-43.67	0.43	1.01	47.39	1.89	24.72	0.94	766.28	137.08	77.62	44.85	0	15.02	1.34	2.01	289.58	51.65	0.761405	0.237761	29.8657	93.002	1	2	4
NMX78	20190614_NMX78_crawling_copper	pathogenic	R122X	0.641125	8.64	33970.2	-2.38	-80.7	-64.66	0.36	1.03	53.73	3.02	48.57	0.86	626.93	111.14	64.57	48.3	0	8.94	1.98	2.19	234.06	53.94	0.662577	0.252046	35.4866	98.3576	1	2	4
NMX78	20190614_NMX78_crawling_copper	pathogenic	R122X	0.68183	8.51	31558	5.18	-48.79	111.66	0.02	1.02	42.23	0.81	13.31	0.96	665.59	135	103.77	37.72	0	8.82	1.28	1.99	393.84	46.86	0.773517	0.223342	25.2062	81.6083	1	2	4
NMX78	20190614_NMX78_crawling_copper	pathogenic	R122X	0.0400047	8.45	34441	-4.63	-43.26	-46.91	0.65	1.01	37.06	0	17.92	0.98	508.48	64.01	24.59	35.15	0	9.69	1.15	2.02	256.29	66.7	0.808311	0.191206	21.8835	91.343	1	2	4
NMX78	20190614_NMX78_crawling_copper	pathogenic	R122X	0.237011	8.58	57393.8	-2.6	-122	1.11	0.44	1.02	52.33	19.59	36.51	0.82	667.93	173.75	95.79	43.94	0	5.59	1.97	2.16	231.55	85.91	0.53983	0.199307	41.9454	106.878	1	2	4
NMX78	20190614_NMX78_crawling_copper	pathogenic	R122X	0.205857	8.47	59631.2	-4.22	-208.11	-79.98	0.36	1.01	51.8	0	24.26	0.93	798.85	117.58	56.36	47.01	0	14.1	1.35	2.03	335.01	73.53	0.782358	0.217759	30.5577	106.096	1	2	4
NMX78	20190614_NMX78_crawling_copper	pathogenic	R122X	0.376961	8.52	29885.5	-3.59	-488.46	-62.88	0.24	1.02	66.28	1.66	77.94	0.86	604.71	137.37	87.97	60.12	0	18.54	1.73	2.15	280.39	48.78	0.780091	0.219309	38.1095	138.577	1	2	4
NMX78	20190615_NMX78_crawling_copper	pathogenic	R122X	0.272767	8.5	34453.3	-1.05	-132.65	13.13	0.64	1.02	35.92	0	32.65	0.97	565.29	86.77	29.43	33.75	0	15.48	1.48	2.03	289.73	60.44	0.740233	0.258817	23.112	64.2941	1	2	4
NMX78	20190615_NMX78_crawling_copper	pathogenic	R122X	0.186667	8.44	43843.7	3.18	-83.32	59.9	0.14	1.01	38.73	0	14.15	0.95	674.72	85.16	52.64	36.85	0	22.57	1.89	2.02	319.08	64.18	0.7394	0.259517	24.5856	71.9391	1	2	4
NMX78	20190615_NMX78_crawling_copper	pathogenic	R122X	0.30205	8.47	47222.2	0.31	-257.04	68.19	0.5	1.01	21.68	0.63	22.73	0.96	745.97	142.74	88.36	19.57	0	12.56	0.87	2.02	287.78	62.78	0.7575	0.2425	13.389	38.8844	1	2	4
NMX78	20190615_NMX78_crawling_copper	pathogenic	R122X	0.50915	8.53	27833.2	-5.2	-222.79	-54.18	0.26	1.02	54.37	0.84	31.27	0.83	664.72	135.23	55.29	50.02	0	11.34	1.6	2.03	269.87	40.79	0.777983	0.21655	32.7939	113.174	1	2	4
NMX78	20190615_NMX78_crawling_copper	pathogenic	R122X	0.113587	8.5	32362.1	-1.56	-129.94	-46.33	0.45	1.02	25.35	2.98	14.42	0.94	658.36	92.52	58.97	21.58	0	4.38	0.74	2.01	290.8	48.97	0.725636	0.244439	14.6452	44.8235	1	2	4
NMX78	20190615_NMX78_crawling_copper	pathogenic	R122X	0.172283	8.51	38464.5	-4.01	-128.29	-109.76	0.21	1.02	27.5	0	26.25	0.94	720.61	135.43	94.32	26.02	0	12.95	0.98	2.01	319.9	52.38	0.730117	0.27	18.492	46.3563	1	2	4
NMX78	20190615_NMX78_crawling_copper	pathogenic	R122X	0.422983	8.5	31637.6	2.75	-242.77	2.42	0.47	1.02	39.71	0.01	45.06	0.88	602.8	122.3	62.86	36.89	0	11.57	1.4	2.05	252.36	52.26	0.775833	0.2219	24.2684	81.3863	1	2	4
NMX78	20190615_NMX78_crawling_copper	pathogenic	R122X	0.270683	8.48	14715.3	-6.68	-270.47	-85.88	0.01	1.01	22.17	0	47.19	0.91	406.61	83.99	50.84	19.49	0	13.85	0.72	1.98	193.57	35.9	0.777017	0.222983	12.8029	42.8081	1	2	4
NMX78	20190615_NMX78_crawling_copper	pathogenic	R122X	0.225667	8.46	29771.2	-2.29	-160.27	-6.39	0.61	1.01	39.93	0	30.25	0.95	590.75	90.17	41.01	37.48	0	16.48	1.38	2.02	330.99	49.63	0.77285	0.22715	24.4528	81.7971	1	2	4
NMX78	20190615_NMX78_crawling_copper	pathogenic	R122X	0.34665	8.52	33177.6	-5.94	-173.56	-72.39	0.3	1.02	43.03	3.77	30.6	0.84	692.41	157.74	70.33	39.7	0	5.99	1.11	2.03	298.15	47.1	0.65535	0.2444	30.958	79.4053	1	2	4
COP1821	103019 COP18210001	pathogenic	R388X	0.0736	8.58	61290	-3.64	-57.15	-38.73	0.69	1.02	16.64	2.02	25.2	0.95	709.81	129.68	27.08	14.65	0	16.02	1.53	2.04	304.14	85	0.426067	0.1519	16.6866	49.6355	1	2	4
COP1821	103019 COP18210001	pathogenic	R388X	0.260083	8.44	57347.3	1.67	-24.33	12.54	0.89	1.01	27.62	0.49	17.36	0.97	687.13	68.06	20.6	24.72	0	15.62	1.1	2.03	302	82.18	0.711783	0.208817	17.6216	58.3184	1	2	4
COP1821	103019 COP18210001	pathogenic	R388X	0.255929	8.75	56362	-0.74	33.42	19.13	0.92	1.02	62.29	3.04	41.8	0.9	624.42	63.9	40.6	53.29	0	10.69	1.17	2.15	295.18	88.9	0.695266	0.187712	37.5739	144.708	1	2	4
COP1821	103019 COP18210001	pathogenic	R388X	0.188217	8.42	49121.1	2.79	-11.26	22.21	0.69	1.01	29.43	0	10.03	0.99	768.61	80.02	39.98	24.74	0	19.48	0.82	2.01	348.21	62.94	0.776433	0.223683	16.2541	54.1856	1	2	4
COP1821	103019 COP18210001	pathogenic	R388X	0.0890116	8.47	58699.7	0.65	-1	-11	0.83	1.01	23.71	2.48	10.42	0.99	708.78	90.48	33.37	20.15	0	19.13	1.01	2.01	303.93	81.49	0.709125	0.291045	14.3989	34.157	1	2	4
COP1821	103019 COP18210001	pathogenic	R388X	0.1086	8.41	35437.4	3.64	-204.5	73.32	0.7	1.01	20.94	0	19.99	1	583.22	80.82	63	16.21	0	19.38	0.49	1.99	289.19	59.8	0.781067	0.21905	10.196	37.6632	1	2	4
COP1821	103019 COP18210001	pathogenic	R388X	0.222536	8.87	41056.5	-7.16	-0.13	-88.89	0.07	1.05	20.51	4.6	21.12	0.98	657.51	128.17	57.01	18.79	0	3.8	1.66	2.02	252.03	61.35	0.318668	0.0708717	30.2047	129.262	1	2	4
COP1821	103019 COP18210001	pathogenic	R388X	0.0386728	8.44	48087.6	-0.3	-33.86	38.04	0.84	1.01	24.94	0	10.8	0.91	694.58	102.34	61.25	21.93	0	19.88	0.78	2	282.08	68.09	0.766824	0.233332	14.6088	45.9887	1	2	4
COP1821	110119_COP18210001	pathogenic	R388X	0.0805833	8.4	36043.1	-0.25	-94.63	44.19	0.54	1.01	17.45	0	9	0.99	624.95	79.75	68.58	15.21	0	23.23	0.98	1.99	313.04	56.72	0.73285	0.267267	10.2205	28.8801	1	2	4
COP1821	110119_COP18210001	pathogenic	R388X	0.524967	8.45	47123.9	0.23	-117.63	8.06	0.6	1.01	16.01	0	14.65	0.99	649.97	107.24	62.78	14.21	0	15.11	0.87	1.99	310.54	71.29	0.62535	0.374767	10.8478	19.8169	1	2	4
COP1821	110119_COP18210001	pathogenic	R388X	0.447267	8.43	50732.8	3.13	-335.54	47.22	0.55	1.01	15.98	0	20.98	1	667.97	125.86	51.88	13.69	0	10.38	0.91	1.98	317.1	74.68	0.630483	0.36965	10.4138	19.2643	1	2	4
COP1821	110119_COP18210001	pathogenic	R388X	0.213183	8.4	37630.9	-2.92	-403.79	-72.28	0.25	1	20.26	0	18.37	0.99	642.96	77.57	69.69	17.67	0	23.57	0.62	2	322	57.59	0.757617	0.2425	11.8409	35.876	1	2	4
COP1821	110119_COP18210001	pathogenic	R388X	0.453251	8.5	39212.8	-4.04	58.23	-84.24	0.53	1.01	45.02	0.9	64.54	0.83	577.69	118.24	64.16	36.33	0	14.01	1.31	2.16	255.15	66.7	0.701901	0.148792	26.2832	120.198	1	2	4
COP1821	110119_COP18210001	pathogenic	R388X	0.36975	8.43	48513.2	2.07	-594.93	70.25	0.81	1.01	43.43	0	42.91	0.96	734.41	129.79	66.57	39.98	0	16.23	0.96	2.03	336.63	65.1	0.721433	0.205833	27.9939	96.133	1	2	4
COP1821	110119_COP18210001	pathogenic	R388X	0.1452	8.4	54417.8	0.22	-103.69	-6.31	0.96	1.01	16.06	0	12.34	0.99	653	50.84	36.79	13.87	0	12.59	0.57	2	302.71	81.97	0.703217	0.2969	9.71706	23.7172	1	2	4
COP1821	110119_COP18210001	pathogenic	R388X	0.240251	8.67	63913.1	2.34	-40.29	86.79	0.78	1.02	21.91	0	10.53	0.98	807.86	88.21	67.81	20.07	0	12.95	0.76	1.99	431.74	77.82	0.597077	0.167793	16.415	61.1815	1	2	4
COP1821	110519_COP18210001	pathogenic	R388X	0.211373	8.61	41545.9	3.3	-22.18	58.08	0.73	1.02	22.32	1.45	10.55	0.99	660.4	50.49	36.23	17.28	0	18.92	0.83	2	367.68	61.96	0.75982	0.240512	11.1237	36.6972	1	2	4
COP1821	110519_COP18210001	pathogenic	R388X	0.432967	8.86	43562.5	2.09	-267.92	50.35	0.68	1.05	18.93	5.82	41.97	0.9	602.72	137.42	48.9	16.41	0	7.81	2.41	2.21	234.83	71.94	0.35405	0.0819	24.4009	94.8415	1	2	4
COP1821	110519_COP18210001	pathogenic	R388X	0.1372	8.44	44300.8	-1.12	59.88	44.81	0.59	1.01	39.16	0.04	55.14	0.82	595.05	97.43	61.91	34.89	0	12.69	0.88	2.07	295.93	73.53	0.75465	0.245117	23.2844	70.634	1	2	4
COP1821	110519_COP18210001	pathogenic	R388X	0.464562	8.55	45849.8	-0.54	-41.48	72.54	0.47	1.02	38.24	0	15.21	0.98	670.02	105.83	87.61	35.78	0	18.04	0.87	1.98	334.36	67.31	0.752522	0.247714	23.3852	73.4088	1	2	4
COP1821	110519_COP18210001	pathogenic	R388X	0.154582	8.56	44648.2	-4.01	-87.75	-24.3	0.54	1.02	22.28	1.45	14.95	0.99	663.05	46.83	11.1	19.45	0	12.87	0.76	2	279.34	66.29	0.747513	0.252751	13.2541	37.7568	1	2	4
COP1821	110519_COP18210001	pathogenic	R388X	0.03355	8.41	24315.3	-1.12	-90.56	-28.78	1.1	1.01	21.3	0	12.36	0.99	526.27	50.41	30.54	18.63	0	18.58	0.85	1.99	271.56	45.44	0.746667	0.25345	12.2819	37.3089	1	2	4
COP1821	110519_COP18210001	pathogenic	R388X	0.345657	8.48	40390.5	-3.24	-62.82	-16.03	0.68	1.02	35.88	0.43	23.55	0.96	618.76	72.43	26.18	32.16	0	15.36	1.09	2.06	303.31	64.48	0.757725	0.242158	20.8982	67.4205	1	2	4
COP1821	110519_COP18210001	pathogenic	R388X	0.400385	8.47	39814.7	3.93	43.24	93.59	0.4	1.01	28.94	0.16	63.09	0.87	568.21	114.41	79.09	27.17	0	12.01	0.83	2.09	263.66	68.98	0.705475	0.294674	18.8645	47.052	1	2	4
COP1821	110519_COP18210001	pathogenic	R388X	0.802858	9.15	39990.8	1.88	52.23	45.6	1.22	1.02	18.64	0	52.29	0.81	514.98	38.55	28.21	17.88	0	10.68	0.43	2.08	274.52	76.34	0.856226	0.145815	10.9322	58.386	1	2	4
NMX218	012220_NMX218_0001	pathogenic	R367X	0.802878	8.52	96441.5	-0.3	-26.5	-20.17	0.64	1.02	67.52	0	12.44	0.99	987.64	112.3	54.69	63.27	0	36.13	5.2	2.25	509.68	96.08	0.825974	0.174148	39.0978	177.889	1	2	4
NMX218	012220_NMX218_0001	pathogenic	R367X	0.39983	8.43	101124	0.22	-171.33	5.1	0.66	1.01	54.42	0	9.36	0.99	1014.34	86.63	35.25	51.35	0	39.06	3.46	2.08	554.29	98.03	0.698415	0.301702	36.2584	86.2686	1	2	4
NMX218	012220_NMX218_0001	pathogenic	R367X	3.69083	8.97	96840.7	0.62	-106.41	26.63	0.54	1.07	35.28	0	11.66	0.99	1015.17	141.39	52.01	34.01	0.04	38.13	10.66	2.51	511.78	93.81	0.537213	0.462904	37.9664	29.4055	1	2	4
NMX218	012220_NMX218_0001	pathogenic	R367X	5.62464	9.36	103873	-0.57	-58.77	-16.16	0.37	1.12	58.51	0.32	12.34	0.99	1038.89	218.74	35.33	55.95	0.2	33.62	13.07	3.11	564.17	98.33	0.501242	0.498875	43.6933	68.254	1	2	4
NMX218	012220_NMX218_0001	pathogenic	R367X	1.10849	8.49	97953.8	0	-61.87	-12.69	0.65	1.02	63.38	0	8.21	0.98	1018.1	56.99	33.1	59.47	0	38.47	3.44	2.06	567.18	94.61	0.737709	0.262412	39.335	116.034	1	2	4
NMX218	012220_NMX218_0001	pathogenic	R367X	3.11187	8.71	84650.2	-0.82	-14.11	-1.93	0.49	1.04	49.18	0.04	13.76	0.99	976.63	106.33	22.69	44.97	0.01	33.88	6.71	2.46	464.17	85.27	0.755893	0.244247	32.2281	84.385	1	2	4
NMX218	012220_NMX218_0001	pathogenic	R367X	2.54811	8.8	105848	-0.29	-23.69	-3.68	0.59	1.05	44.5	0.11	11.84	0.99	1018.38	150.88	31.91	41.31	0.01	36.46	7.64	2.47	516.05	102.23	0.790576	0.209541	28.8708	88.2359	1	2	4
NMX218	012220_NMX218_0001	pathogenic	R367X	0.260764	8.41	100579	-0.43	-9.52	-30.85	0.59	1.01	19.3	0	4.61	0.99	1021.88	92.8	68.41	18.2	0	39.34	3.63	2.11	466.37	96.79	0.769973	0.230144	12.2396	38.1135	1	2	4
NMX218	012220_NMX218_0001	pathogenic	R367X	0.569916	8.47	98654.2	-0.81	-63.13	-32.85	0.63	1.01	60.55	0	9.56	0.99	1021.98	112.59	56.34	58.05	0	36.41	3.69	2.09	533.78	94.94	0.668761	0.331355	42.5407	89.3227	1	2	4
NMX218	012220_NMX218_0001	pathogenic	R367X	9.07881	10.55	96725.1	-0.21	66.04	8.72	0.45	1.16	84.21	13.85	66.28	0.89	991.85	71.01	33.53	80.77	0.17	20.36	12.02	3.14	384.39	95.81	0.593739	0.40878	78.3588	83.7562	1	2	4
NMX218	102919 NMX2180001	pathogenic	R367X	0.351059	8.43	47721.7	-0.67	-163.41	2.12	0.88	1.01	33.32	0	20.84	0.99	624.81	33.41	17.89	31.08	0	19.87	1.12	2.03	300.07	75.16	0.752138	0.245529	20.9907	62.2982	1	2	4
NMX218	102919 NMX2180001	pathogenic	R367X	0.225226	8.41	39900.9	4.81	4.98	132.08	0.11	1.01	17.5	0	9.32	0.99	614.67	119.72	104.03	15.09	0	13.41	0.35	2	338.35	63.78	0.779741	0.220376	9.50104	34.8728	1	2	4
NMX218	102919 NMX2180001	pathogenic	R367X	0.00466721	8.37	25676.4	4.66	-41.87	83.41	0	1	17.12	0	7.4	0.98	560.74	71.95	65.57	15.4	0	18.7	0.34	1.98	463.5	45.02	0.782108	0.218009	9.88355	35.1771	1	2	4
NMX218	102919 NMX2180001	pathogenic	R367X	0.115147	8.4	33948.9	-0.83	-233.55	-30.19	0.68	1.01	20.61	0	17.44	0.99	584.98	45.49	33.55	16.21	0	22.69	0.45	2.01	301.31	57.05	0.79926	0.200857	10.0218	40.8345	1	2	4
NMX218	102919 NMX2180001	pathogenic	R367X	0.193956	8.41	31245.4	-1.7	-121.1	-36.98	0.98	1.01	17.86	0	13.31	0.99	602.36	44.69	35.88	14.57	0	23.94	0.52	2.01	307.37	51.01	0.818545	0.181571	9.06217	39.3676	1	2	4
NMX218	102919 NMX2180001	pathogenic	R367X	0.207327	8.53	55825.7	-2.68	-138.73	-56.14	0.92	1.02	33.07	0	30.96	0.95	666.42	76.59	37.49	28.81	0	16.76	0.88	2.03	316.05	82.5	0.732255	0.267956	19.9874	52.881	1	2	4
NMX218	102919 NMX2180001	pathogenic	R367X	1.65282	9.99	42148.1	7.49	15.04	-28.63	0.55	1.04	52.95	72.62	29.31	0.98	565.63	50.4	44.9	49.48	0	1.9	0.9	2.17	228.87	73.23	0.755191	0.151618	34.9201	152.452	1	2	4
NMX218	103019 NMX2180002	pathogenic	R367X	0.154017	8.42	52256.3	4.07	-115.07	88.71	0.31	1.01	20.08	0	12.63	0.99	696.66	105.53	89.83	17.41	0	20.63	0.63	1.99	381.62	73.76	0.754883	0.245233	11.6806	35.0333	1	2	4
NMX218	103019 NMX2180002	pathogenic	R367X	1.37618	8.83	48259.1	-2.99	14.24	-37.34	0.73	1.03	33.89	0	32.15	0.88	566.78	121.47	26.56	29.02	0	12.84	1.49	2.2	252	84.02	0.665122	0.335349	22.61	41.6799	1	2	4
NMX218	103019 NMX2180002	pathogenic	R367X	0.233158	8.66	43895.4	-1.96	-90.97	-2.21	0.76	1.02	84.65	1.64	38.72	0.95	677.46	78.55	30.95	74.97	0	7.34	1.3	2.09	285.58	64.4	0.814374	0.181951	46.9061	202.097	1	2	4
NMX218	103019 NMX2180002	pathogenic	R367X	0.304054	8.5	56127.9	-5.33	-87.6	-79.65	0.06	1.02	20.76	0	14.23	0.97	758.3	167.79	64.01	18.34	0	13.74	1.1	2	300.4	73.05	0.538622	0.173029	17.3944	51.8542	1	2	4
NMX218	103019 NMX2180002	pathogenic	R367X	0.207156	8.44	57227.3	5.41	-76.86	94.67	0.7	1.01	28.92	0.5	20.51	0.77	634.93	110.01	66.27	24.92	0	11.12	0.7	2	271.7	88.84	0.617201	0.218161	20.4477	56.3941	1	2	4
NMX218	103019 NMX2180002	pathogenic	R367X	0.722838	8.89	51581.7	5.24	-265.52	55.91	0.16	1.05	33.43	0.87	24.69	0.93	680.73	86.96	35.2	30.29	0	11.88	1.92	2.02	307.27	75.12	0.599932	0.399122	23.9108	39.9534	1	2	4
NMX218	103019 NMX2180002	pathogenic	R367X	2.42141	9.76	44214.2	-6.78	-31.18	86.08	0	1.04	85.15	72.67	17.77	0.94	773.11	124.35	108.37	82.26	0	0.16	0.32	2.1	280.72	56.23	0.68383	0.319332	57.5456	134.402	1	2	4
NMX218	103019 NMX2180002	pathogenic	R367X	0.684296	8.54	53711.8	-1.39	-197.73	-58.96	0.55	1.02	22.28	4.65	19.68	0.98	720.4	127.53	73.67	19.95	0	20.36	1.18	2.01	308.86	73.85	0.587352	0.357471	16.1496	29.2816	1	2	4
NMX218	103019 NMX2180002	pathogenic	R367X	0.179659	8.66	49128.4	4.43	-297.95	128.97	0.82	1.03	58.49	4.81	60.64	0.77	581.03	133.8	105.36	46.9	0	8.54	1.52	2.1	210.57	84	0.630051	0.165248	39.1288	134.624	1	2	4
NMX218	110119_NMX2180001	pathogenic	R367X	0.30845	8.45	37071	3.77	13.51	62.29	1	1.01	34.28	0	20.58	0.98	601.21	86.6	44.71	32.74	0	16.41	0.93	2	307.22	60.67	0.771433	0.228683	20.8513	72.808	1	2	4
NMX218	110119_NMX2180001	pathogenic	R367X	0.0107667	8.38	31010.3	6.06	-44.82	128.98	0.01	1	16.52	0	19.38	0.99	524.7	108.66	96.54	12.06	0	13.39	0.35	1.99	172.66	58.19	0.716317	0.283817	8.47046	21.0999	1	2	4
NMX218	110119_NMX2180001	pathogenic	R367X	0.167967	8.39	44164.5	6.81	-190.62	121.53	0	1	14.54	0	10.24	0.99	678.72	105.9	91.34	12.7	0	10.85	0.48	1.98	331.96	63.99	0.775833	0.224283	8.33429	27.7741	1	2	4
NMX218	110119_NMX2180001	pathogenic	R367X	0.241367	8.41	36583.1	3.57	-133.97	51.7	0.2	1.01	20.64	0	12.42	0.99	602.73	70.44	33.05	18.97	0	18.6	0.8	1.99	305.19	59.7	0.779767	0.22035	12.34	42.4446	1	2	4
NMX218	110119_NMX2180001	pathogenic	R367X	0.0355333	8.38	41701.5	-1.31	-88.62	-32.75	0.74	1	43.58	0	7.67	0.99	659.06	43.14	31.17	41.39	0	24.42	0.92	2	468.11	62.21	0.88095	0.119167	23.6077	172.848	1	2	4
NMX218	110119_NMX2180001	pathogenic	R367X	0.844629	8.97	48746	0.51	-28.79	30.27	0.64	1.06	18.88	0.07	26.61	0.97	691.29	117.29	49.42	17.83	0	15.18	3.04	2.09	315.74	69.4	0.203459	0.149935	41.4411	62.6837	1	2	4
NMX218	110119_NMX2180001	pathogenic	R367X	0.0574809	8.72	35774.8	3.76	58.24	-12.51	0.94	1.02	31.61	0.05	52.94	0.99	521.87	59.84	41.52	29.68	0	10.62	1	2.07	248.48	67.45	0.441278	0.138672	34.0794	105.592	1	2	4
NMX311	010620_NMX311_0001	pathogenic	K308X	0.00683413	8.41	37617.9	-1.01	-93.28	-51.88	0.61	1.01	31.95	0	7.68	0.98	687.71	89.13	72.9	29.42	0	27.72	0.99	1.99	335.69	53.78	0.786042	0.214075	18.5703	69.2471		2	4
NMX311	010620_NMX311_0001	pathogenic	K308X	0.0192356	8.38	38536.7	-0.37	-40.56	-16.08	0.46	1	8.71	0	4.49	0.99	680.97	24.59	20.28	7.07	0	27.83	0.26	1.99	532.92	55.63	0.785208	0.214908	4.55378	16.2643		2	4
NMX311	010620_NMX311_0001	pathogenic	K308X	0.0234694	8.38	66227.7	-1.45	-40.08	-46.4	0.39	1	20.47	0	5.27	0.99	798.34	75.37	45.59	12.94	0	21.27	0.3	1.98	478.09	81.55	0.721984	0.278132	9.21268	22.5955		2	4
NMX311	010620_NMX311_0001	pathogenic	K308X	0.204791	8.4	39367.6	-0.25	-57.4	-8.43	0.93	1	42.26	0	6.03	0.99	673.51	35.36	15.06	38.36	0	26.62	0.86	2	327.62	57.47	0.836648	0.163469	23.0801	116.519		2	4
NMX311	010620_NMX311_0001	pathogenic	K308X	0.0170687	8.37	60831.3	0.7	-138.54	6.79	1.04	1	16.64	0	5.57	0.99	818.5	13.12	8.95	12.87	0	33.44	0.27	1.98	447.74	73.06	0.76914	0.230977	8.40387	27.7515		2	4
NMX311	010620_NMX311_0001	pathogenic	K308X	0.199707	8.45	38215.7	5.51	-98.61	123.05	0.15	1.01	20.29	0.97	19.98	0.97	616.06	137.49	85.98	17.82	0	7.62	0.72	2	272.96	61.1	0.754255	0.243012	12.3257	35.0545		2	4
NMX311	010620_NMX311_0001	pathogenic	K308X	0.174543	8.48	60810.9	-0.82	7.78	-22.53	0.84	1.01	39.94	0.94	31.39	0.85	666.49	122.9	39.15	31.54	0	16.39	1.49	2.09	311.77	89.89	0.562187	0.163101	28.547	94.956		2	4
NMX311	010620_NMX311_0001	pathogenic	K308X	0.174396	8.5	42721.3	1.58	-3.43	7.58	1.03	1.01	28.56	0.17	31.04	0.93	576.23	65.91	16.04	25.79	0	15.37	0.8	2.05	283.03	73.17	0.672258	0.192158	18.8871	68.139		2	4
NMX311	010620_NMX311_0001	pathogenic	K308X	0.194911	8.43	47932.8	-1.23	-43.8	-6.79	0.96	1.01	49.29	0	24.35	0.85	731.29	19.66	7.8	41.43	0	25.23	0.69	1.99	380.44	64.45	0.863215	0.136968	24.4289	148.516		2	4
NMX311	011519_NMX311_0001	pathogenic	K308X	0.987615	8.66	42975.6	1.1	-73.35	33.63	0.77	1.04	49.12	0.25	25.55	0.95	685.87	140.68	54.72	45.1	0	18.36	2.24	2.12	304.07	61.9	0.753538	0.212758	31.1896	101.529		2	4
NMX311	011519_NMX311_0001	pathogenic	K308X	0.485636	8.51	36795.8	-3.27	-45.58	-65.72	0.76	1.02	28.69	0.13	17.86	0.91	636.86	85.55	45.38	26.01	0	14.94	0.94	2.01	289.25	57.1	0.763308	0.236858	17.4996	53.4105		2	4
NMX311	011519_NMX311_0001	pathogenic	K308X	0.28875	8.48	57321.1	-1.03	-43.69	-51.77	0.46	1.02	38.29	1.37	16.42	0.96	805.1	159.86	70.71	34.71	0	16.78	1.42	2.03	313.28	70.25	0.744854	0.254796	23.669	67.0211		2	4
NMX311	011519_NMX311_0001	pathogenic	K308X	0.457453	8.52	51098.2	-3.74	-93.08	-81.28	0.2	1.02	32.19	0	13.8	0.98	769.44	139.07	66.99	28.56	0	19.01	1.43	2.01	335.21	65.44	0.759605	0.209541	19.6179	65.1888		2	4
NMX311	011519_NMX311_0001	pathogenic	K308X	0.124731	8.41	47442.3	-0.66	-84.8	-23.94	0.5	1.01	36.44	0	17.66	0.99	766.78	81.69	48.68	34.49	0	15.97	0.9	1.99	351.05	60.85	0.761272	0.238845	22.7799	71.7801		2	4
NMX311	011519_NMX311_0001	pathogenic	K308X	0.143016	8.46	61414.3	2.87	-160.4	12.32	0.42	1.01	46.23	3.91	13.37	0.98	744.07	52.99	14.55	44.29	0	5.1	0.8	1.98	363.64	81.35	0.840314	0.158099	26.5686	138.913		2	4
NMX311	011720_NMX311_0001	pathogenic	K308X	0.370827	8.47	54050.3	-3.34	32.3	-69.21	0.24	1.01	28.94	0	17.36	0.94	721.27	174.3	62.66	23.2	0	13.93	1.05	2.04	311.08	73.92	0.769256	0.22991	15.6889	48.4358		2	4
NMX311	011720_NMX311_0001	pathogenic	K308X	0.181921	8.48	41534	-0.56	-101.4	-33.21	0.48	1.01	19.9	0.06	18.74	0.95	670.11	120.22	83.19	17.63	0	9.04	0.78	2	279.58	61.19	0.695915	0.304202	13.1243	27.9305		2	4
NMX311	011720_NMX311_0001	pathogenic	K308X	0.288934	8.45	51379.4	5.21	-211.51	49.24	0.19	1.01	22.38	1.07	13.01	1	700.57	102.54	31.02	20.61	0	10.79	0.86	1.99	325.32	72.1	0.66056	0.339556	15.3156	30.8889		2	4
NMX311	011720_NMX311_0001	pathogenic	K308X	0.222293	8.45	49569.7	1.26	-171.54	-48.03	0.45	1.01	39.08	0	14.76	0.96	723.83	111.16	81.34	34.75	0	20.37	1.14	2	384.18	67.48	0.796876	0.20324	21.9585	84.8904		2	4
NMX311	011720_NMX311_0001	pathogenic	K308X	0.33348	8.77	51214.9	-5.9	-26.58	-112.79	0.6	1.03	35.01	3.22	16.55	0.93	728.09	100.1	80.58	33.13	0	10.25	0.96	2.02	262.35	69.08	0.688458	0.307753	24.837	52.1016		2	4
NMX311	011720_NMX311_0001	pathogenic	K308X	0.302585	8.44	37753.6	-3.48	-131.14	-79.37	0.64	1.01	29.8	0	15.08	0.99	625.82	115.2	62.94	26.64	0	17.62	0.85	2	291.69	59.33	0.76724	0.232877	17.0869	58.1171		2	4
NMX311	011720_NMX311_0001	pathogenic	K308X	0.451203	8.45	44219.6	-2.05	-72.63	-51.57	0.68	1.01	19.29	0	11.02	0.99	697.53	123.88	45.33	17.43	0	19.23	0.9	2.02	313.64	62.37	0.735202	0.264914	12.2158	31.8944		2	4
NMX311	011720_NMX311_0001	pathogenic	K308X	0.635189	8.49	44884.1	-2.99	-114.58	-40.86	0.25	1.02	35.06	0	16.49	0.99	721.49	83.96	30.79	31.49	0	21.56	1.21	2.03	369.43	61.17	0.770951	0.229188	20.841	67.2762		2	4
NMX311	011720_NMX311_0001	pathogenic	K308X	0.322629	8.47	47963.7	-4.88	-307.3	-95.56	0.38	1.01	20.49	0	25.79	0.99	684.98	121.6	73.75	18.29	0	8.77	0.64	1.98	293.69	68.84	0.637231	0.362901	13.907	25.9837		2	4
NMX311	011720_NMX311_0001	pathogenic	K308X	1.08663	9.73	47006.9	-7.34	-134.88	-60.9	0	1.08	64.55	26.03	24.11	0.97	668.24	109.86	82.03	61.04	0	2.21	1.35	2.05	333.29	69.3	0.723047	0.182618	43.7531	161.012		2	4
NMX311	NMX311 012200001	pathogenic	K308X	0.353583	8.45	49807.4	-3.28	-198.95	-29.99	0.26	1.01	29.08	0	24.04	0.99	657.88	80.64	28.3	26.49	0	16.55	1.4	2.01	298.41	74.52	0.742617	0.2575	17.538	52.3024		2	4
NMX311	NMX311 012200001	pathogenic	K308X	0.0342833	8.4	92006.9	-0.69	-113.72	-12.86	0.8	1.01	10.14	0	7.18	1	834.04	23.05	12.86	8.36	0	28.78	0.76	2.03	361.46	108.51	0.745717	0.2544	5.52158	16.696		2	4
NMX311	NMX311 012200001	pathogenic	K308X	0.0571	8.45	48194.7	0.05	-90.99	-4.11	0.53	1.01	10.8	0	10.05	0.99	628.36	67.54	26.84	9.33	0	16.13	0.69	2	365.42	75.42	0.7356	0.264517	6.21957	17.965		2	4
NMX311	NMX311 1230190001	pathogenic	K308X	0.0465721	8.39	48521.4	1.55	-139.45	10.63	0.42	1	17.07	0	8.57	0.99	739.84	91.36	32.73	15.87	0	10.67	0.59	1.99	350.16	64.48	0.746154	0.253963	10.4484	31.7726		2	4
NMX311	NMX311 1230190001	pathogenic	K308X	0.0375544	8.42	33146.1	0.85	-34.84	13.71	1.34	1.01	18.76	0	12.11	0.99	611.64	31.85	14.3	15.58	0	23.61	1.25	2.08	270.48	53.31	0.726751	0.273365	10.5486	28.9413		2	4
NMX311	NMX311 1230190001	pathogenic	K308X	0.229093	8.43	45474.1	2.83	-0.15	69.33	0.74	1.01	28.59	0.21	25.57	0.96	662.28	92.66	58.34	25.32	0	18.58	1.1	2.06	309.83	67.84	0.762472	0.237644	16.3942	53.9523		2	4
NMX311	NMX311 1230190001	pathogenic	K308X	0.166919	8.43	31077.9	-1.26	-46.26	-22.36	0.69	1.01	22.9	0	10.56	0.96	626.42	70.44	30.86	20.2	0	23.22	1.11	2.01	319.88	48.78	0.742237	0.25788	13.866	38.4097		2	4
NMX311	NMX311 1230190001	pathogenic	K308X	0.0422549	8.47	38312.6	0.81	-405.83	34.61	0.81	1.01	13.68	0	25.7	0.98	621.32	86.17	43.1	12.22	0	16.5	1.26	2.02	279.53	60.66	0.671028	0.329088	9.41814	17.9209		2	4
NMX311	NMX311 1230190001	pathogenic	K308X	0.0405128	8.4	32025.4	5.75	-207.86	9.61	0.47	1	48.95	0	16.82	0.98	626.21	47.22	37.36	43.56	0	7.1	0.77	1.99	291.24	50.32	0.812582	0.187553	27.137	114.682		2	4
NMX311	NMX311 1230190001	pathogenic	K308X	0.914783	8.67	56701.7	-0.46	-71.85	-36.58	0.8	1.03	25.91	6.95	16.95	0.97	760.11	106.33	59.16	23.37	0.01	21.1	2.13	2.16	361.24	73.65	0.408996	0.357134	27.3496	34.1183		2	4
NMX311	NMX311 1230190001	pathogenic	K308X	0.487751	8.86	46252.5	0.32	-146.97	38.78	0.57	1.05	52.33	3.97	48.19	0.83	756.68	138.84	95.35	45.34	0	7.83	1.94	2.14	281.58	59.94	0.386621	0.130431	62.273	163.016		2	4
NMX319	010720_NMX3190001	pathogenic	E302X	0.04865	8.46	59661.3	0.62	-78.55	17.36	0.85	1.01	21.14	0.69	18.66	0.96	733.01	70.47	34.1	18.95	0	16.66	1.12	2.04	322.23	80.16	0.720483	0.279283	13.312	33.4977		2	4
NMX319	010720_NMX3190001	pathogenic	E302X	0.622489	8.56	65553.7	0.08	-42.09	0.96	0.62	1.02	46.15	1.02	13.99	0.98	851.3	73.72	21.93	38.66	0	21.09	1.47	2.05	432.96	75.69	0.751412	0.231064	26.3581	81.6046		2	4
NMX319	010720_NMX3190001	pathogenic	E302X	0.300583	8.43	54994.9	1.04	-115.06	4.95	0.41	1.01	16.69	0	8.88	0.99	768.22	118.43	35.25	15.55	0	12.32	0.6	1.99	333.5	70.39	0.79715	0.202983	10.1087	36.903		2	4
NMX319	010720_NMX3190001	pathogenic	E302X	0.1305	9.7	49903.6	-0.77	45.57	15.8	0.4	1.1	4.34	10.78	23.73	0.93	714.96	47.99	30.7	4.07	0	10.73	1.98	2.19	309.85	68.97	0.06035	0.0147667	32.2057	144.152		2	4
NMX319	010720_NMX3190001	pathogenic	E302X	0.300798	8.5	39319.2	2.9	-119.87	57.3	0.94	1.02	35.28	0.23	34.4	0.92	655.58	85.78	32.88	30.99	0	11.44	0.99	2.03	266.45	59.3	0.526825	0.161036	30.0434	94.1414		2	4
NMX319	010720_NMX3190001	pathogenic	E302X	0.526092	9.15	66514	4.15	10.5	54.67	0.32	1.05	29.37	47.53	23.96	0.91	796.89	149.65	47.18	26.27	0	0.95	1.79	2.07	286.34	81.82	0.267998	0.100382	45.9304	139.121		2	4
NMX319	010720_NMX3190001	pathogenic	E302X	0.300346	8.48	59097.1	1.23	-537.32	82.44	0.69	1.01	23.99	0	22.25	0.97	728.33	134.6	117.83	21.28	0	21.63	1.08	2.01	280.8	79.93	0.667647	0.332535	15.6885	32.4992		2	4
NMX319	010920_NMX319_0001	pathogenic	E302X	0.145583	8.41	47335.7	0.26	-176.6	-12.98	0.54	1.01	14.88	0	14.72	0.99	700.03	33.73	20.53	13.2	0	24.69	0.69	2	346	66.5	0.683683	0.316433	9.49538	21.1896		2	4
NMX319	010920_NMX319_0001	pathogenic	E302X	0.45575	8.45	43626.1	-0.2	-231.28	-2.46	0.43	1.01	43.01	0	14.98	0.96	748.08	137.44	81.53	41.05	0	16.74	1.07	2	333.41	57.35	0.762983	0.23715	27.1358	85.7799		2	4
NMX319	010920_NMX319_0001	pathogenic	E302X	0.218283	8.41	56696.8	1.36	-128.12	45.02	0.8	1.01	11.28	0	8.06	1	782.86	52.21	32.17	10.11	0	22.54	0.66	1.99	413.06	71.21	0.70405	0.296067	6.97555	17.5502		2	4
NMX319	010920_NMX319_0001	pathogenic	E302X	0.393867	8.44	55728.7	-1.39	-69.62	-52.72	0.61	1.01	24.36	0	9.87	0.98	738.58	121.31	68.27	22.18	0	17.29	0.96	1.98	330.53	74.21	0.665483	0.33465	16.1991	34.0674		2	4
NMX319	010920_NMX319_0001	pathogenic	E302X	0.0866789	10.19	38486.7	8.46	45.75	67.37	0.18	1.11	6.29	46.05	53.42	0.76	512.82	52.12	25.33	5.72	0	1.67	2.28	2.2	228.68	73.82	0.0630073	0.00792663	46.9553	348.788		2	4
NMX319	010920_NMX319_0001	pathogenic	E302X	0.888889	8.63	50596.2	0.66	-125.14	39.57	0.59	1.03	26.85	1.45	15.65	0.98	730.49	85.19	57.84	23.77	0	23.66	1.59	2.02	387.51	68.15	0.610571	0.389553	18.5656	31.9227		2	4
NMX319	010920_NMX319_0001	pathogenic	E302X	0.202279	8.63	54563.6	-5.83	-94.84	-105.92	0.02	1.02	32.33	71.21	21.3	0.98	715.53	100.79	68.22	30.5	0	1.03	1.5	2.01	357.86	75.83	0.354608	0.102777	42.3613	150.639		2	4
NMX319	010920_NMX319_0001	pathogenic	E302X	0.298486	9.17	39204.2	5.22	-161.4	55.08	0.48	1.04	34.59	15.09	16.8	0.99	656.07	63	37.21	31.37	0	1.96	0.68	2.03	348.77	58.76	0.72599	0.275669	22.3969	54.8299		2	4
NMX319	010920_NMX319_0001	pathogenic	E302X	0.34645	8.48	63903.6	1.05	-193.65	80.38	0.32	1.01	24.75	0.06	14.44	1	798.45	146.47	84.12	20.91	0	8.61	0.48	1.98	394.58	78.72	0.72066	0.279581	14.2393	38.0829		2	4
NMX319	011020_NMX319_0001	pathogenic	E302X	0.156068	8.55	41796.1	-2.9	-118.28	-66.39	0.98	1.02	29.24	0.91	26.16	0.86	598.19	101.47	61.91	26.18	0	11.99	1.02	2	231.69	69.27	0.485773	0.219192	26.5953	60.4838		2	4
NMX319	011020_NMX319_0001	pathogenic	E302X	0.374977	8.55	54006.9	0.75	-116.36	59.33	0.48	1.02	12.93	3.62	18.06	0.99	699.3	126.95	74.8	11.79	0	9.86	0.91	2.01	381.26	76.6	0.43195	0.206691	13.1531	29.5502		2	4
NMX319	011020_NMX319_0001	pathogenic	E302X	0.409931	8.5	50104.5	-2.35	-186.62	-63.59	0.53	1.02	22.21	0	14.19	0.98	682.57	141.99	68.33	18.77	0	15.24	1.06	1.98	314.95	72.17	0.614472	0.385645	14.6011	25.4132		2	4
NMX319	011020_NMX319_0001	pathogenic	E302X	0.107179	8.43	31921.9	-1.35	-106.13	-55.81	0.91	1.01	19.6	0	12.16	0.98	602.8	76.97	62.54	17.4	0	21.79	0.88	2.01	261.18	52.11	0.754971	0.245145	11.6938	34.9646		2	4
NMX319	011020_NMX319_0001	pathogenic	E302X	0.0977281	8.42	50604.7	-4.22	-173.24	-97.52	0.54	1.01	34.26	0.17	18.63	0.85	648.63	125.03	95.46	30.48	0	16.72	0.56	1.99	236.26	77.31	0.807111	0.169903	19.0328	89.0035		2	4
NMX319	011020_NMX319_0001	pathogenic	E302X	0.3057	8.98	57952.7	4.5	-91.27	106.39	0.5	1.06	50.03	36.6	23.82	0.88	723.13	148.09	99.07	44.74	0	4.98	1.65	2.05	257.86	78.93	0.604874	0.126403	36.0011	181.64		2	4
NMX319	011020_NMX319_0001	pathogenic	E302X	0.33974	8.65	49963.2	1.26	-371.18	0.05	0.64	1.03	14.36	1.58	25.07	0.96	746.09	75.92	36.12	12.89	0	16.37	1.78	2.06	305.02	65.91	0.465654	0.107746	14.1957	58.2908		2	4
NMX319	011020_NMX319_0001	pathogenic	E302X	0.331581	8.56	48085.3	3.99	9.66	2.8	0.43	1.02	39.12	3.71	37.15	0.93	632.45	106.47	31.27	33.86	0	6.76	0.97	2.06	244.38	75.81	0.764929	0.2353	22.5676	70.5316		2	4
NMX319	011020_NMX319_0001	pathogenic	E302X	0.137799	8.39	30484.1	0.28	-90.82	20.13	0.59	1	13.24	0	6.76	0.98	639.62	55.46	29.54	11.63	0	25.92	0.49	1.99	401.95	46.87	0.803077	0.19704	7.3477	29.0589		2	4
NMX319	011020_NMX319_0001	pathogenic	E302X	0.472055	8.5	44423.2	3.64	39.86	50.89	0.93	1.02	16.29	0	20.91	0.99	649.83	77.63	39.87	14.85	0	15.47	1.21	2.06	291.19	67.58	0.749021	0.251096	10.2749	28.5046		2	4
NMX319	011520_NMX319_0001	pathogenic	E302X	0.505004	8.54	53047.8	2.18	-75.52	23.5	0.41	1.02	41.11	1.24	11.1	0.98	790.88	134.39	64.97	38.57	0	6.75	1.16	2.01	394.08	66.05	0.762202	0.237958	25.8481	79.2884		2	4
NMX319	011520_NMX319_0001	pathogenic	E302X	0.383095	8.45	66968	-0.72	-195.47	19.75	0.61	1.01	29.11	0	14.69	1	833	110.25	61.97	25.24	0	22.71	1.3	2.01	367.6	79.06	0.788192	0.211925	16.3093	58.4324		2	4
NMX319	011520_NMX319_0001	pathogenic	E302X	0.281183	8.44	51970.7	-0.75	-288.85	-26.08	0.78	1.01	51.56	0	32.05	0.94	809.36	113.65	62.21	46.45	0	23.41	1.33	2.02	304.91	63.11	0.836531	0.163586	27.251	144.58		2	4
NMX319	011520_NMX319_0001	pathogenic	E302X	0.391912	8.43	43323.1	0.87	-115.04	2.05	0.75	1.01	19.26	0	10.25	0.98	677.61	73.05	42.91	17.16	0	18.3	0.9	2.01	315.18	62.93	0.781641	0.218475	11.2528	38.281		2	4
NMX319	011520_NMX319_0001	pathogenic	E302X	0.0598737	8.41	72587.8	-2.11	-13.64	-67.26	0.27	1.01	53.07	0	11.68	0.98	882.16	113.49	90.47	46.69	0	28.68	1.39	2.01	497.37	80.99	0.789142	0.210975	29.3546	111.511		2	4
NMX319	011520_NMX319_0001	pathogenic	E302X	0.637811	8.5	59030.8	-3.69	-204.72	-75.43	0.41	1.02	54.03	3.03	29.54	0.92	792.48	123.88	64.66	48.33	0	11.08	1.28	2	281.44	73.14	0.636358	0.363759	37.2698	67.6618		2	4
NMX319	011520_NMX319_0001	pathogenic	E302X	0.499459	8.54	59857.3	2.6	-72.08	97.16	0.36	1.01	19.32	4.63	18.39	0.98	764.85	137.27	84.53	18.06	0	3.04	1.04	2.01	297.74	77.1	0.509295	0.149706	18.2616	58.5134		2	4
NMX319	011620_NMX319_0001	pathogenic	E302X	0.638698	8.55	43111.8	1.41	-30.96	20.25	1.14	1.02	59.07	1.6	22.15	0.97	649.02	116.31	46.73	51.28	0	16.59	2.29	2.14	295.85	65.46	0.783587	0.201725	34.0723	121.875		2	4
NMX319	011620_NMX319_0001	pathogenic	E302X	0.359339	8.45	34327.8	4.59	11.87	34.89	0.44	1.01	37.97	2.54	30.77	0.99	530.35	48.88	23.09	35.82	0	12.52	0.98	2.06	249.82	63.88	0.783554	0.216589	23.2534	81.2637		2	4
NMX319	011620_NMX319_0001	pathogenic	E302X	0.219359	8.4	33858.1	-3.36	-70.21	-92.12	0.1	1.01	17.61	0	6.83	0.99	639.97	104.84	91.44	13.85	0	24.16	0.48	1.98	333.85	52.01	0.763306	0.236811	8.85513	29.9317		2	4
NMX319	011620_NMX319_0001	pathogenic	E302X	0.0497243	8.71	44363.7	-4.35	-326.42	-87.28	0.18	1.03	40.12	3.46	47.79	0.98	608.21	92.73	73.93	37.57	0	15.85	1.78	2.07	248.87	71.81	0.731695	0.268666	26.1844	68.5336		2	4
NMX319	011620_NMX319_0001	pathogenic	E302X	0.763889	8.48	42895.4	-1.74	-127.19	-11.53	0.88	1.01	37.15	0.17	19.47	0.99	658.45	40	16.65	35.13	0	20.77	1.38	2.01	352.34	64.06	0.699598	0.300518	24.4906	59.8725		2	4
NMX319	011620_NMX319_0001	pathogenic	E302X	0.197823	8.45	40257.8	0.1	-35.23	7.56	0.99	1.01	36.56	0	19.47	0.9	604.12	104.21	48.67	32.89	0	12.24	1.16	2.03	255.68	65.72	0.766156	0.233961	21.7523	69.3306		2	4
NMX319	011620_NMX319_0001	pathogenic	E302X	0.0211025	8.39	33348.3	-3.79	-266.84	-42.87	0	1	21.05	0	13	1	619.61	42.31	24.74	18.2	0	21.46	0.49	1.98	255.44	52.91	0.782358	0.217759	11.5332	42.1402		2	4
NMX319	011620_NMX319_0001	pathogenic	E302X	0.211908	8.44	32854.4	-3.89	-145.06	-101.44	0.54	1.01	22.41	0.13	12.55	0.99	585.73	113.23	68.97	19.92	0	5.32	0.41	1.99	233.2	55.15	0.74402	0.140133	13.6731	69.555		2	4
NMX319	011620_NMX319_0001	pathogenic	E302X	0.549483	9.02	36896.4	3.66	1.02	31.66	1.54	1.04	36.84	0	22.77	0.87	593.43	37.09	22.29	32.68	0	12.47	1.36	2.11	321.34	61.23	0.80535	0.195798	20.829	81.2196		2	4
NMX319	011820_NMX319_0001	pathogenic	E302X	1.02778	8.82	45108.1	6.81	-40.02	35.51	0.06	1.03	33.57	8.19	10.04	0.94	814.2	153.26	102.81	31.48	0	3.02	0.53	2	411.43	54.49	0.806562	0.194143	20.3138	77.7429		2	4
NMX319	011820_NMX319_0001	pathogenic	E302X	0.387128	8.43	47875	-3.32	-324.01	-104.77	0.58	1.01	35.47	2.36	23.62	0.97	772.45	145.38	97.08	33.25	0	12.06	0.53	1.98	298.78	60.96	0.732585	0.260514	22.3304	64.8397		2	4
NMX319	011820_NMX319_0001	pathogenic	E302X	0.443152	8.51	54649.1	0.42	-64.55	72.16	0.58	1.02	31.03	0	14.18	0.98	876.37	160.73	118.89	28.76	0	23.44	1.1	2.03	305.69	61.65	0.592686	0.165736	24.7276	85.1054		2	4
NMX319	011820_NMX319_0001	pathogenic	E302X	0.530995	8.49	47572	2.02	-35.25	59.15	0.42	1.02	31.33	0	11.84	0.97	765.27	141.55	70.7	28.53	0	15.29	0.97	2	318.76	61.15	0.751271	0.248846	19.5194	55.7321		2	4
NMX319	011820_NMX319_0001	pathogenic	E302X	0.267765	8.41	50693.4	2.01	-296.91	18.57	0.55	1.01	43.11	0	18.24	0.97	733.01	63.18	39.56	38.33	0	24.56	1.14	2	386.71	68.12	0.802827	0.19729	23.5501	98.4529		2	4
NMX319	011820_NMX319_0001	pathogenic	E302X	0.314987	8.47	30525.8	-3.61	-101.56	-90.48	0.24	1.01	33.62	0.06	13.38	0.96	689.36	147.6	74.83	29.42	0	9.34	0.97	1.99	286.15	43.82	0.752238	0.247879	19.9106	58.2467		2	4
NMX319	011820_NMX319_0001	pathogenic	E302X	0.342373	8.43	43993.9	0.27	-50.54	-79.83	0.43	1.01	31.74	0	15.43	0.97	729.73	119.31	99.59	29.53	0	19.46	1.13	2.01	329.81	59.36	0.71175	0.288017	20.9878	50.649		2	4
NMX319	011820_NMX319_0001	pathogenic	E302X	0.164845	8.42	56214.6	-2.52	-124.35	-24.73	0.65	1.01	31.23	0	12.77	0.98	794.03	76.33	44.17	29.15	0	12.04	0.85	1.99	272.42	69.73	0.696844	0.303283	20.7404	48.4598		2	4
NMX319	011820_NMX319_0001	pathogenic	E302X	1.34689	8.68	60390	0.85	-110.04	-9.36	0.57	1.04	30.37	1.57	16.69	0.98	830.01	153.46	42.67	28.23	0	18.61	2.61	2.04	367.81	71.74	0.422874	0.313655	31.7106	47.2581		2	4
NMX252	102819 NMX2520001	pathogenic	Y140X	0.12535	8.42	63018.2	1.36	-104.86	42.97	0.59	1.01	35.02	0	9.45	0.99	773.85	152.74	50.18	31.72	0	23.56	0.81	1.98	394.97	80.15	0.842017	0.1581	18.5808	101.667		2	4
NMX252	102819 NMX2520001	pathogenic	Y140X	0.2068	8.47	49523.5	-5.25	-394.33	-99.48	0.12	1.01	32.98	0	34.58	0.93	749.33	103.92	63.17	29.46	0	8.59	0.77	2	324.28	64.99	0.742267	0.209883	20.0603	69.4236		2	4
NMX252	102819 NMX2520001	pathogenic	Y140X	0.00901667	8.38	56454.2	3.24	-75.96	46.88	0.03	1	19.97	0	8.79	0.99	715.66	52.74	38.12	16.45	0	22.95	0.48	1.99	292.36	77.56	0.779167	0.22095	10.5033	37.4334		2	4
NMX252	102819 NMX2520001	pathogenic	Y140X	0.202433	8.48	51556.4	-1.12	-138.81	-58.91	0.45	1.01	22.75	5.4	16.51	0.99	701.22	129.91	64.92	20.77	0	12.06	0.86	1.99	343.01	72.49	0.438333	0.1944	23.3082	54.2624		2	4
NMX252	102819 NMX2520001	pathogenic	Y140X	0.05885	8.39	57747.2	0.91	-45.39	83.91	0.4	1	74.06	0	22.91	0.9	796.85	136.7	111.64	52.94	0	23.65	1.1	2.1	421.19	71.25	0.7781	0.222017	34.4818	117.622		2	4
NMX252	102819 NMX2520001	pathogenic	Y140X	0.106783	8.4	68942.2	0.68	-89.41	-21.81	0.81	1.01	11.51	0	9.67	0.99	785.39	54.25	44.97	10.35	0	26.45	0.51	1.98	420.65	86.34	0.732383	0.267733	6.9921	19.548		2	4
NMX252	102819 NMX2520001	pathogenic	Y140X	0.487724	8.44	34127.8	1.29	-113.04	20.94	0.44	1.01	28.46	0	10.9	0.99	643.4	132.03	45.38	23.75	0	13.92	0.62	1.99	295.67	52.13	0.751378	0.248744	15.4005	48.9422		2	4
NMX252	102819 NMX2520001	pathogenic	Y140X	0.620752	8.72	40275.3	4.68	-58.52	45.37	0.44	1.03	23.98	2.49	10.61	0.97	719.7	89.99	30.85	21.86	0	11.45	1.03	2.03	270.7	55.05	0.652222	0.34823	16.0906	32.6476		2	4
NMX252	102819 NMX2520002	pathogenic	Y140X	0.273807	8.47	58979.7	-1.43	-327.35	-105.47	0.36	1.01	24.17	0.02	13.74	0.98	798.4	160.66	128.96	22.22	0	16.88	0.6	1.98	320.01	72.65	0.667688	0.332448	16.1405	34.4269		2	4
NMX252	102819 NMX2520002	pathogenic	Y140X	0.16649	8.54	53489.3	5.14	72.68	106.78	0.14	1.01	57.98	0	55.02	0.92	748.49	108.74	95.71	53.89	0	17.27	0.91	2.08	401.46	70.31	0.780839	0.21947	35.0069	121.005		2	4
NMX252	102819 NMX2520002	pathogenic	Y140X	0.126233	8.43	58283.1	-1.24	-25.29	-12.52	0.76	1.01	12.21	0	9.95	0.99	785.82	47.35	25.91	11.14	0	24.63	0.67	2	335.55	72.92	0.6581	0.342017	8.3304	16.5307		2	4
NMX252	102819 NMX2520002	pathogenic	Y140X	0.47994	8.59	49893.6	0.07	-194.41	6.89	1.06	1.02	39.48	0	14.94	0.96	809.59	41.29	26.04	33.88	0	26.06	0.88	2.03	344.95	60.64	0.821556	0.178753	21.027	92.9002		2	4
NMX252	102819 NMX2520002	pathogenic	Y140X	0.0380667	8.41	67441.8	-0.09	18.28	-24.6	0.78	1.01	37.55	0	7	0.95	975.33	41.83	26.9	29.91	0	31.99	0.73	1.99	415.8	68	0.772267	0.22785	19.1543	66.3289		2	4
NMX252	102819 NMX2520002	pathogenic	Y140X	0.180783	8.49	56049.3	3.37	-81.94	62.63	0.55	1.02	31.87	0	14.42	0.97	765.16	111.55	61.1	28.02	0	19.26	1	2.01	344.42	72.15	0.695	0.305117	19.8786	46.5671		2	4
NMX252	102819 NMX2520002	pathogenic	Y140X	0.343902	8.54	52113.6	2.43	-233.92	13.64	0.74	1.02	34.43	1.51	14.67	0.99	721.89	102.17	34.96	32.18	0	19.97	1.09	1.99	357.58	71.02	0.715767	0.284419	22.1979	57.29		2	4
NMX252	102819 NMX2520002	pathogenic	Y140X	0.119167	8.4	58006.4	2.11	-105.39	34.28	0.8	1	15.1	0	5.79	0.99	891.51	63.38	35.07	13.26	0	32.04	0.43	1.99	474.56	63.96	0.765717	0.2344	8.77892	27.8742		2	4
NMX252	102819 NMX2520002	pathogenic	Y140X	0.104271	8.51	55256.8	-2.77	-95.75	-20.26	0.95	1.01	33.75	0	13.48	0.98	745.52	57.48	28.93	30.26	0	17.07	1.2	2.01	370.26	73.23	0.696574	0.2291	21.2774	67.4035		2	4
NMX252	102819 NMX2520002	pathogenic	Y140X	0.284062	8.68	52859.3	1.8	-6.97	12.12	0.84	1.01	56.15	0	13.94	0.95	749.83	29.09	9.34	52.69	0	14.27	0.69	2.01	330.36	69.32	0.80174	0.199031	32.3898	134.243		2	4
NMX252	102919 NMX2520001	pathogenic	Y140X	0.27685	8.42	45822.6	-3.55	-258.36	-96.54	0.65	1.01	20.82	0	18.93	0.99	643.91	119.78	87.28	16.08	0	19.31	0.57	1.98	293.52	69.96	0.6925	0.307617	11.2399	26.9729		2	4
NMX252	102919 NMX2520001	pathogenic	Y140X	0.353067	8.41	56997.6	-0.99	-309.47	-55.7	0.58	1.01	35.53	0	22.75	0.98	772.76	103.32	75.75	32.47	0	28.05	1.31	2.02	410.06	72.56	0.73845	0.261667	21.7144	62.7901		2	4
NMX252	102919 NMX2520001	pathogenic	Y140X	0.334167	8.74	41082.1	0.42	-45.47	39.82	0.51	1.03	10.71	2.57	19.58	0.97	633.06	120.18	53.83	9.02	0	7.86	1.15	2.07	237.42	64	0.21905	0.0498833	21.3212	87.123		2	4
NMX252	102919 NMX2520001	pathogenic	Y140X	0.259679	8.45	46121.4	1.59	-64.72	47.94	0.35	1.01	46.08	4.83	19.24	0.98	700.79	103.08	58.01	42.02	0	9.88	0.6	2	310.31	64.92	0.758802	0.151547	27.8828	137.682		2	4
NMX252	102919 NMX2520001	pathogenic	Y140X	0.26895	8.4	40042	1.35	-106.53	8.57	1.3	1.01	38.4	0	12.93	0.99	634.29	34.44	15.07	35.9	0	23.06	1.14	2.03	325.16	62.03	0.780117	0.202617	23.2037	87.8452		2	4
NMX252	102919 NMX2520001	pathogenic	Y140X	0.138578	8.42	65418.3	4	17.26	31.14	0.61	1.01	85.67	0.03	45.17	0.85	813.14	130.71	75.81	73.69	0	14.87	2.38	2.18	308.62	78.74	0.802665	0.195556	47.2571	182.838		2	4
NMX252	102919 NMX2520001	pathogenic	Y140X	0.928255	8.55	62167.1	-1.8	-82.71	-51.27	0.81	1.02	37.02	0	20.26	0.97	739.8	114.86	45.89	33.49	0	17.65	1.51	2.02	364.41	82.75	0.658022	0.342118	24.6193	50.5322		2	4
NMX252	102919 NMX2520001	pathogenic	Y140X	0.0453468	9.96	44799.3	-0.65	66.57	10.45	0.25	1.09	6.22	32.08	78.91	0.83	566.03	36.72	19.91	5.79	0.24	4.72	1.7	3.54	246.23	77.82	0.0561949	0.0134379	52.7935	209.831		2	4
NMX252	120919_NMX252_0001_retrack	pathogenic	Y140X	0.0260667	8.4	48538.1	0.47	-126.29	-2.23	0.79	1.01	16.19	0	11.29	1	633.7	18.57	8.23	14.32	0	22.58	0.71	2.04	343.39	75.31	0.771783	0.228333	9.17321	31.7147		2	4
NMX252	120919_NMX252_0001_retrack	pathogenic	Y140X	0.220817	8.44	41127.1	-0.19	-431.23	-23.81	0.67	1.01	18.89	0	34.65	1	574.53	54.76	30.64	16	0	19.57	0.77	2.02	273.18	70.37	0.652733	0.347383	12.017	23.4657		2	4
NMX252	120919_NMX252_0001_retrack	pathogenic	Y140X	0.20865	8.4	56943.4	-3.01	-72.03	-98.39	0.23	1.01	19.62	0	6.55	1	743.95	138.38	101.86	17.34	0	20.16	0.67	1.98	409.77	75.27	0.76535	0.234767	11.1549	37.4918		2	4
NMX252	120919_NMX252_0001_retrack	pathogenic	Y140X	0.463233	8.48	66331.8	4.12	-243.17	121.59	0.24	1.01	40.56	0	30.16	0.97	709.14	139.59	101.99	37.41	0	13.43	1.02	2.04	325.47	92.06	0.769283	0.230833	24.7694	79.5081		2	4
NMX252	120919_NMX252_0001_retrack	pathogenic	Y140X	0.0409167	8.43	42089.1	4.13	-67.35	48.45	0.32	1.01	25.14	0	12.08	1	652.36	65.48	30.74	18.41	0	11.59	0.82	1.99	303.77	63.44	0.749283	0.250833	12.4228	36.2786		2	4
NMX252	120919_NMX252_0001_retrack	pathogenic	Y140X	0.0643783	8.55	52251.4	-0.01	-51.73	3.2	0.91	1.02	20.01	2.26	14.28	0.99	667.59	63.09	26.32	17.35	0	17	1.05	2.03	334.33	77.1	0.517579	0.179394	17.083	47.4173		2	4
NMX252	120919_NMX252_0001_retrack	pathogenic	Y140X	0.350278	8.51	44277.3	3.23	-193.63	-9.73	0.44	1.02	38.27	5.9	20.5	0.99	679.59	120.19	73.64	34.73	0	10.76	1.02	2.01	292.48	64.48	0.672891	0.239895	25.3867	73.5825		2	4
NMX252	120919_NMX252_0001_retrack	pathogenic	Y140X	0.0351568	8.49	48708.4	-6.34	-215.63	-145.75	0	1.01	16.62	0	12.67	1	669.87	92.95	77.57	14.38	0	6.55	0.23	1.98	375.59	71.48	0.7412	0.259113	9.60141	28.0363		2	4
NMX252	120919_NMX252_0001_retrack	pathogenic	Y140X	0.234455	8.66	47695.4	1.17	-100.3	99.24	0.46	1.02	17.52	0	10.65	1	688.15	106.14	96.26	15.66	0	10.5	0.53	2.01	339.87	68.16	0.788273	0.212364	10.3524	35.3365		2	4
NMX252	121719_NMX252_0001	pathogenic	Y140X	0.521226	8.51	42036.1	-4.88	-223.51	-146.2	0.19	1.01	34.67	9.04	17.93	0.98	760.76	148.75	113.2	32.42	0	2.6	0.6	2.01	323.07	54.36	0.700955	0.225273	23.6221	70.4234		2	4
NMX252	121719_NMX252_0001	pathogenic	Y140X	0.489099	8.61	60202	-2.61	-38.67	-78.61	0.46	1.03	51.67	6.2	13.72	0.99	829.67	158.62	76.25	48.16	0	10.55	1.24	2.03	341.66	71.64	0.800388	0.199801	30.7716	117.758		2	4
NMX252	121719_NMX252_0001	pathogenic	Y140X	0.20075	8.49	44625.9	3.3	-46.63	37.74	0.61	1.02	51.73	0.33	43.84	0.95	705.34	152.36	57.58	47.53	0	10.23	1.56	2.06	307.34	62.35	0.75345	0.246183	31.2129	97.5442		2	4
NMX252	121719_NMX252_0001	pathogenic	Y140X	0.624616	8.55	65934.8	3.84	-104.68	92.74	0.06	1.02	37.22	2.47	11.86	0.98	835.82	145.13	90.54	33.57	0	14.62	1.22	2.01	406.92	77.6	0.760634	0.159224	22.606	102.838		2	4
NMX252	121719_NMX252_0001	pathogenic	Y140X	0.458033	8.49	54745.7	-0.87	-106.03	-26.76	0.65	1.02	25.79	0	12.56	0.99	808.18	118.44	68.44	22.67	0	22.69	1.15	2.03	420.85	66.63	0.683683	0.2394	17.1099	45.8519		2	4
NMX252	121719_NMX252_0001	pathogenic	Y140X	0.0773197	8.49	52510.9	-0.48	-211.91	-44.13	0.53	1.02	87.7	4.17	38.3	0.9	732.18	131.84	65.25	81.51	0	13.74	1.99	2.12	345.13	71.09	0.75688	0.225203	54.2742	179.537		2	4
NMX252	121719_NMX252_0001	pathogenic	Y140X	0.283421	8.45	44317.1	-3.36	-89.53	-67.05	0.37	1.01	35.27	0.05	37.34	0.94	814.22	136.65	74.81	32.43	0	9.44	1.32	2.06	369.24	53.64	0.724561	0.274193	21.9131	60.3801		2	4
NMX252	121719_NMX252_0001	pathogenic	Y140X	0.745872	8.55	52832.9	-2.58	13.69	-32.62	0.46	1.02	63.04	1.9	26.27	0.96	716.88	178.31	53.51	59.58	0	11.98	2.14	2.06	343.74	72.44	0.717525	0.190829	42.2687	153.305		2	4
NMX252	121719_NMX252_0001	pathogenic	Y140X	0.650793	8.75	71210.6	4.22	-652.65	93.67	0.33	1.03	79.23	13.22	29.18	0.86	842.12	145.12	128.17	76.27	0	7.28	1.27	2.02	309.38	83.31	0.661687	0.0750212	58.2039	503.277		2	4
NMX165	100219_NMX165_copper0001	pathogenic	G544D	0.105696	8.41	70980.2	-1.73	-83.07	-80.16	0.77	1.01	29.4	0	10.74	0.99	862.7	147.67	125.08	27.73	0	29.61	1.61	2.03	339.65	81.01	0.68913	0.310986	19.9344	45.007	1	2
NMX165	100219_NMX165_copper0001	pathogenic	G544D	0.158118	8.47	72646	-0.81	-125.14	-59.46	0.65	1.01	21.91	0	12.3	0.98	855.28	146.82	70.44	19.78	0	18.41	1.02	2	403.84	83.58	0.674362	0.325755	14.3182	31.0649	1	2
NMX165	100219_NMX165_copper0001	pathogenic	G544D	0.0621239	8.45	61846.6	-2.53	-246.85	-36.35	0.42	1.01	15.21	0	11.67	1	831.53	70.86	25.68	12.73	0	28.53	0.91	2	411.29	73.14	0.680913	0.319204	9.15097	20.3671	1	2
NMX165	100219_NMX165_copper0001	pathogenic	G544D	0.446185	8.43	61484.2	1.8	-137.62	55.7	0.51	1.01	13.67	0	8.59	1	816.78	129.9	78.87	11.52	0	22.33	1.18	2.01	391.72	74.02	0.669595	0.330522	8.20373	18.2238	1	2
NMX165	100219_NMX165_copper0001	pathogenic	G544D	0.524911	8.42	76661.8	-1.86	-174.91	-28.47	0.48	1.01	16.8	0	9.2	0.99	910.29	75.26	36.04	14.37	0	18.75	0.96	1.99	552.65	82.8	0.694014	0.306102	9.94123	24.4211	1	2
NMX165	100219_NMX165_copper0001	pathogenic	G544D	0.194039	8.4	81388.6	1.85	-107.1	-0.26	0.35	1.01	28.11	0	6.98	0.97	932.9	83.77	57.37	25.19	0	11.17	0.84	1.98	458.89	85.77	0.732102	0.268015	16.9648	47.6409	1	2
NMX165	100219_NMX165_copper0001	pathogenic	G544D	0.249512	8.41	89688.2	3.87	52.68	141.25	0.31	1.01	45.85	6.41	32.83	0.9	900.56	177.68	144.62	43.14	0	7.55	0.87	2.03	378.32	97.99	0.706399	0.247045	30.284	88.0283	1	2
NMX165	100219_NMX165_copper0001	pathogenic	G544D	0.0928275	8.41	72251.8	0.83	-62.01	27.39	0.94	1.01	51.9	0	9.5	0.98	879.73	60.53	36.69	44.46	0	32.8	1.17	2.03	528.48	80.77	0.755205	0.244912	29.2055	91.4876	1	2
NMX165	100319_NMX165_Copper0001	pathogenic	G544D	0.0151184	8.37	83664.5	0.36	-120.78	21.76	0.79	1	9.9	0	9	1	837.94	44.05	38.34	7.94	0	30.66	0.35	2.05	400.85	98.16	0.721634	0.278482	5.42284	14.4511	1	2
NMX165	100319_NMX165_Copper0001	pathogenic	G544D	0.321788	8.46	78790.5	-1.14	-168.53	-1.43	0.57	1.01	44.45	0	14.71	1	830.29	101.73	70.19	41.04	0	26.82	1.7	2.01	418.07	93.34	0.775924	0.224193	26.0055	93.0581	1	2
NMX165	100319_NMX165_Copper0001	pathogenic	G544D	0.031787	8.43	84986.2	0	-77.53	13.47	0.7	1.01	37.88	0	10.42	1	923.1	63.75	21.69	34.92	0	32.29	1.53	2.02	483.03	90.54	0.764373	0.235744	22.639	74.7141	1	2
NMX165	100319_NMX165_Copper0001	pathogenic	G544D	0.02847	8.38	75901.2	-1.7	-293.81	-31.82	0	1	27.21	0	8.88	1	841.67	42.72	30.93	22.12	0	29.9	0.53	1.98	604.29	88.65	0.79641	0.203707	13.9576	54.0209	1	2
NMX165	100319_NMX165_Copper0001	pathogenic	G544D	0.864134	8.54	85438.2	1.34	-164.68	52.35	0.63	1.02	26.72	0	17.24	0.96	874.53	162.35	79.5	23.71	0	26.87	2.06	2.12	396.53	96.15	0.750204	0.248129	16.7659	44.8525	1	2
NMX165	100319_NMX165_Copper0001	pathogenic	G544D	0.233227	8.4	106195	1.28	-215.33	36.55	0.63	1	35.69	0	14.64	0.99	890.93	63.97	48.1	29.55	0	27.97	0.87	2.03	433.36	117.41	0.776274	0.223843	19.2124	65.3807	1	2
NMX165	100319_NMX165_Copper0001	pathogenic	G544D	0.105433	8.51	97649.2	-4.02	-163.23	-64.16	0.18	1.01	40.7	6.42	16.53	1	874.22	64.81	42.42	38.16	0	3.21	0.89	2	448.62	110.42	0.756655	0.243693	25.5709	77.1753	1	2
NMX165	110419_NMX1650002	pathogenic	G544D	0.681363	8.59	61640.9	-3.49	-50.81	-97.52	0.29	1.03	30.37	0	29.32	0.95	754.17	168.26	101.4	28.03	0	14.22	2.46	2.08	324.9	81.01	0.685197	0.31492	21.6073	42.002	1	2
NMX165	110419_NMX1650002	pathogenic	G544D	0.474622	8.43	70368.9	-5.14	-285.68	-148.34	0.05	1.01	33.73	2.59	19.81	0.99	859.28	190.97	130.73	29.55	0	5.8	0.71	1.99	328.1	80.51	0.759489	0.186088	20.0398	76.9839	1	2
NMX165	110419_NMX1650002	pathogenic	G544D	0.0983571	8.76	67690.9	-1.42	-12.04	38.26	0.36	1.03	22.16	11.06	13.84	0.96	859.9	136.85	54.42	20.46	0	7.03	2.14	2.06	350.99	77.86	0.346929	0.134964	30.7624	72.5213	1	2
NMX165	110419_NMX1650002	pathogenic	G544D	0.572984	8.48	52432.4	3.27	-65.16	99.02	0.04	1.01	28.96	0	10.17	0.99	741.14	113.99	100.63	21.06	0	25.8	1.6	1.99	478.29	69.57	0.652926	0.347191	15.478	31.5364	1	2
NMX165	110419_NMX1650002	pathogenic	G544D	0.188172	8.42	80000.2	-1.63	58.87	-21.57	0.66	1.01	60.2	0	44.87	0.9	949.69	95.1	26.61	54.08	0	19.18	1.54	2.19	457.48	82.86	0.80236	0.19729	34.2222	134.945	1	2
NMX165	110419_NMX1650002	pathogenic	G544D	0.4317	8.43	68411.4	4.53	-83.2	112.11	0.16	1.01	55.56	0.01	10.06	0.98	820.06	114.65	94.19	46.98	0	9.97	0.82	1.98	444.68	82.03	0.646859	0.285983	35.8651	83.1434	1	2
NMX165	110419_NMX1650002	pathogenic	G544D	0.510143	8.51	40351.2	-3.49	-138.69	-74.67	0.45	1.02	17.35	0	12.67	0.99	676.51	130.71	60.64	14.01	0	9.98	1.43	2	364.43	58.66	0.643525	0.356592	9.94434	21.3375	1	2
NMX165	110419_NMX1650002	pathogenic	G544D	0.0103845	8.49	68168.1	-3.42	-92.41	-64.61	0.16	1.02	29.7	0	12.31	0.98	881.19	174.74	86.57	24.77	0	12.83	1.15	1.99	386.18	76.06	0.674845	0.325271	17.8506	39.1111	1	2
NMX165	110419_NMX1650002	pathogenic	G544D	0.0869998	8.42	66938.4	0.82	-46.19	94.32	0.35	1.01	59.68	4.22	7.46	0.99	904.03	151.7	101.41	57.26	0	6.85	0.62	1.98	376.74	72.81	0.860438	0.0798096	32.9333	362.376	1	2
NMX116	092319 NMX116 copper0001	pathogenic	P480L	0.61415	9.03	56728.7	2.3	-87.45	29.19	0.28	1.08	45.02	4.3	23.98	0.96	767.8	148.84	82.51	40.38	0	13.42	9.09	2.26	343.4	71.9	0.494883	0.262983	37.7079	82.5725	1	2
NMX116	092319 NMX116 copper0001	pathogenic	P480L	1.5631	9.36	44923.8	2.54	-115.44	43.11	0.46	1.12	25.08	2.66	31.91	0.93	636.67	125.73	56.88	23.28	0	13.81	6.09	2.22	306.03	69.59	0.370233	0.1406	34.0785	75.8171	1	2
NMX116	092319 NMX116 copper0001	pathogenic	P480L	0.348267	8.61	63810.2	0.8	-26.22	21.39	0.44	1.03	41.46	1.94	20.94	0.98	797.2	158.22	80.25	38.93	0	16.94	3.51	2.09	365.33	78.86	0.622267	0.303933	30.2607	66.1227	1	2
NMX116	092319 NMX116 copper0001	pathogenic	P480L	1.94392	9.06	49109.9	-0.45	-14.23	-24.27	0.65	1.08	41.61	2.75	15.9	0.98	753.04	158.69	49.23	40	0	22.37	4.98	2.16	376.6	64.28	0.6056	0.182733	35.98	99.6659	1	2
NMX116	092319 NMX116 copper0001	pathogenic	P480L	0.886102	9.17	48279.5	0.87	-200.78	5.68	0.58	1.1	37.76	1.74	40.57	0.98	670.21	134.21	53.67	35.16	0.01	13.69	5.76	2.2	326.13	71.21	0.41608	0.375445	37.4296	52.1594	1	2
NMX116	092319 NMX116 copper0001	pathogenic	P480L	0.341963	8.5	57050.7	-2.55	-41	-87.24	0.41	1.02	26.69	3.6	12.21	0.99	757.05	147.14	80.68	24.14	0	9.68	1.22	1.99	309.8	74.09	0.706688	0.293473	16.3844	42.8015	1	2
NMX116	092319 NMX116 copper0001	pathogenic	P480L	0.884883	8.74	63746.5	-0.87	56.08	-28.84	0.64	1.04	34.9	6.04	37.54	0.94	697.66	106.44	56.1	31.07	0.01	12.49	4.01	2.26	294.82	90.64	0.39465	0.1806	37.0506	91.0628	1	2
NMX116	092319 NMX116 copper0001	pathogenic	P480L	1.15313	9.48	60263.6	-0.51	-66.11	-23.86	0.32	1.13	35.63	8.09	33.51	0.97	809.22	159.27	75.23	33.3	0	14.83	12.97	2.45	377.42	73.45	0.259429	0.178504	68.7064	86.7234	1	2
NMX116	092319 NMX116 copper0001	pathogenic	P480L	1.75611	9.08	48960.7	-0.21	-101.18	-28.62	0.65	1.08	34.55	1.38	25.05	0.97	730.38	116.1	60.89	32.7	0	21.94	5.43	2.19	352.83	66.13	0.48721	0.141551	35.9719	107.19	1	2
NMX116	102619_NMX116 (2)_0001	pathogenic	P480L	0.801832	8.57	76933.2	1.97	-259.47	54.4	0.63	1.02	35.48	1.06	17.06	0.98	808.98	120.34	57.1	32.12	0	22.02	1.88	2.05	364.23	93.55	0.616896	0.285455	25.2413	57.9795	1	2
NMX116	102619_NMX116 (2)_0001	pathogenic	P480L	2.54762	8.99	81432.5	0.81	-152.34	9.13	0.46	1.07	34.65	4.47	21.12	0.99	878.15	180.17	67.94	31.79	0	20.52	5.68	2.13	401.89	91.32	0.479758	0.447843	37.555	30.763	1	2
NMX116	102619_NMX116 (2)_0001	pathogenic	P480L	0.335167	8.41	83454.3	0.71	-150.51	4.65	0.66	1.01	24.39	0	6.48	1	965.88	37.1	23.65	22.45	0	31.64	1.18	2.01	480.44	84.91	0.739767	0.26035	14.9242	43.8177	1	2
NMX116	102619_NMX116 (2)_0001	pathogenic	P480L	2.09543	9.06	87231.8	-0.05	5.63	1.1	0.42	1.08	27.43	9.61	15.5	0.99	962.65	215.55	75.95	25.78	0.02	19.96	7.62	2.37	446.81	89.29	0.449167	0.166783	32.702	66.5048	1	2
NMX116	102619_NMX116 (2)_0001	pathogenic	P480L	0.390044	8.49	89939.3	-0.12	-35.42	-5.48	0.58	1.01	23.36	6.28	11.05	0.97	871.93	97.91	38.11	21.05	0	15.81	1.71	2.05	335.32	101.5	0.515501	0.200774	21.1012	50.655	1	2
NMX116	102619_NMX116 (2)_0001	pathogenic	P480L	0.464607	8.58	87742.4	-2.1	-32.36	-84.87	0.28	1.02	34.34	0.16	14.03	0.98	897.02	174.94	94.94	31.68	0	13.89	1.69	2.02	395.32	96.31	0.667757	0.327348	22.3567	51.183	1	2
NMX116	102619_NMX116 (2)_0001	pathogenic	P480L	2.22436	8.65	77193.1	2.09	-85.29	77.02	0.28	1.03	23.28	0	9.13	0.99	932.12	172.28	107.82	21.81	0	28.41	2.5	2.02	438.49	81.45	0.627036	0.373155	15.0933	33.0977	1	2
NMX116	102619_NMX116 (2)_0001	pathogenic	P480L	13.9552	12.01	96945.5	2.55	-9.89	132.87	0.15	1.22	42.96	0	12.72	0.98	1053.72	226.28	168.98	37.84	0	14.48	5.76	2.24	359.53	90.44	0.720084	0.284815	42.8435	24.5012	1	2
NMX116	102619_NMX116_0001	pathogenic	P480L	2.41712	8.65	92239.8	-0.07	-127.29	4.19	0.49	1.03	34.15	0	11.67	0.98	929.15	114.54	63.15	29.95	0	24.35	3.21	2.19	520.65	98.74	0.780483	0.218817	21.132	61.516	1	2
NMX116	102619_NMX116_0001	pathogenic	P480L	0.35005	8.53	97888.2	-1.62	-292.43	-17.74	0.37	1.02	18.73	7.36	15.75	0.97	901.84	90.51	36.77	16.91	0	9.71	1.52	2.07	408.16	106.72	0.45	0.13905	19.4045	58.7791	1	2
NMX116	102619_NMX116_0001	pathogenic	P480L	0.4332	8.43	103907	-1.99	-93.88	-102.02	0.24	1.01	20.11	0	7.65	1	962.24	179.12	133.88	15.31	0	21.5	1	1.99	542.73	106.16	0.724767	0.27535	10.126	28.9492	1	2
NMX116	102619_NMX116_0001	pathogenic	P480L	0.167733	8.39	105444	-0.05	-65.69	-64.55	0.32	1	29.14	0	5.56	1	984.6	165.47	130.38	23.57	0	29.57	0.87	1.98	562.3	105.3	0.778683	0.221433	14.9782	53.7552	1	2
NMX116	102619_NMX116_0001	pathogenic	P480L	2.23097	8.91	89710.2	0.65	-98.19	-49.09	0.33	1.06	24.19	0.76	10.4	0.99	897.46	169.8	91.64	21.23	0	22.57	3.6	2.04	458.02	98.2	0.734947	0.264504	18.3186	29.353	1	2
NMX116	102619_NMX116_0001	pathogenic	P480L	1.26611	9.37	103102	2.49	-46.84	30.57	0.48	1.1	28.99	9.62	23.17	0.91	934.03	155.65	76.23	25.48	0	19.38	6.59	2.23	464.32	108.51	0.436547	0.193679	25.7096	73.6337	1	2
NMX116	111419_NMX1160001	pathogenic	P480L	0.505509	8.51	62375.8	-3.38	-298.74	-81.34	0.27	1.02	15.84	0.67	15.75	0.98	840.95	156.09	64.85	14.11	0	14.54	1.23	2.02	435.02	72.97	0.677929	0.26038	10.9184	25.7796	1	2
NMX116	111419_NMX1160001	pathogenic	P480L	0.164536	8.4	49034.5	-0.29	-192.36	42.9	0.7	1.01	25.77	0	8.77	0.99	778.88	85.11	77.98	24.17	0	24.82	1.02	1.99	421.97	61.9	0.732936	0.267181	16.3355	45.6327	1	2
NMX116	111419_NMX1160001	pathogenic	P480L	0.696231	8.49	56734.4	2.31	-86.66	51.13	0.54	1.02	34.99	0	8.75	0.98	875.3	149.17	52.2	30.49	0	28.57	1.8	2	415.4	63.76	0.646392	0.353725	22.8339	44.4827	1	2
NMX116	111419_NMX1160001	pathogenic	P480L	1.19177	8.91	48700.5	-1.01	-50.36	-12.21	0.38	1.07	31.14	0.93	15.69	0.98	809.85	179.64	58.12	29.3	0.01	21.38	5.28	2.18	366.33	59.22	0.556848	0.312887	23.9297	51.0479	1	2
NMX116	111419_NMX1160001	pathogenic	P480L	0.97268	8.78	66757.4	2.21	11.17	27.77	0.34	1.05	71.9	0.56	51.1	0.91	906.12	177.92	56.13	67.71	0.01	22.71	6.25	2.39	359.78	72.33	0.719484	0.280633	48.2956	117.461	1	2
NMX116	111419_NMX1160001	pathogenic	P480L	0.79716	8.65	51184.1	-2.22	-109.17	-66.41	0.29	1.03	17.49	0.76	13	0.97	814.85	164.4	118.21	15.88	0	21.83	2.23	2.05	390.15	61.82	0.657343	0.209308	13.6006	33.1532	1	2
NMX116	111419_NMX1160001	pathogenic	P480L	2.30363	9.11	51843.7	-2.21	-36.71	-94.98	0.46	1.07	33.33	2.87	13.7	0.98	818.29	165.87	116.28	28.93	0	13.9	3.27	2.1	384.35	62.32	0.796448	0.204093	20.2899	62.5774	1	2
NMX116	111419_NMX1160001	pathogenic	P480L	0.124571	8.49	46768	4.08	-77.09	125.51	0.09	1.02	18.01	0.73	8.46	0.99	761.21	151.16	127.96	15.36	0	16.92	1.27	2	361.75	60.4	0.659541	0.252574	12.0609	29.304	1	2
NMX116	111419_NMX1160001	pathogenic	P480L	0.0898936	8.5	46081.7	1.71	-116.31	83.31	0.46	1.02	32.98	0	14.84	0.99	756.63	145.68	94.88	31.38	0	14.05	1.91	2.02	300.57	59.98	0.649038	0.350962	24.8718	43.429	1	2
NMX171	092619 NMX171	pathogenic	C180Y	0.3872	8.48	55557.7	-3.17	-697.79	-43.54	0.18	1.01	32.67	0.73	29.4	0.94	836.73	132.8	107.63	30.38	0	8.59	0.85	2.02	296.16	65.27	0.578217	0.20345	25.9713	75.5046	1	2
NMX171	092619 NMX171	pathogenic	C180Y	0.7133	8.72	47182.9	-2.09	-18.65	-28.15	0.47	1.04	30.31	1.94	48.08	0.91	777.44	132.01	66.63	28.7	0	14.38	2.37	2.11	341.25	59.89	0.4481	0.228333	30.4661	65.8938	1	2
NMX171	092619 NMX171	pathogenic	C180Y	1.38773	8.9	74722	2.07	-121.75	0.74	0.67	1.05	67.44	0	36.19	0.77	832.03	128.77	47.26	59.36	0.02	15.3	3.16	2.17	332.8	89.37	0.675295	0.322454	41.2519	97.6888	1	2
NMX171	092619 NMX171	pathogenic	C180Y	0.4148	8.48	50969.4	-0.84	9.24	-34.87	0.88	1.01	50.31	0	13.41	0.96	784.52	140.22	54.49	46.06	0	24.55	1.5	2.02	330.63	63.89	0.733567	0.26655	31.0047	87.4597	1	2
NMX171	092619 NMX171	pathogenic	C180Y	0.107233	8.4	72532.8	2	-69.93	88.87	0.21	1.01	24.89	0	9.57	0.99	853.37	142.74	119.99	23.48	0	29.67	0.8	2	461.89	83.61	0.73595	0.264167	15.7571	44.9862	1	2
NMX171	092619 NMX171	pathogenic	C180Y	0.0635333	8.4	69632.2	0.1	-198.4	17.3	0.77	1.01	14.4	0	10.61	0.99	840.29	50.33	28.09	13.08	0	27.4	0.67	2	451.37	81.55	0.747733	0.252383	8.90025	25.4459	1	2
NMX171	092619 NMX171	pathogenic	C180Y	0.523343	8.63	80912	3.23	14.25	43.3	0.11	1.02	19.75	1.27	13.83	0.8	986.35	169.93	149.08	15.72	0	7.57	1.64	2.03	371.7	80.72	0.253433	0.0768176	31.8479	99.5861	1	2
NMX171	092619 NMX171	pathogenic	C180Y	0.306916	9.06	67037.2	-0.57	-31.72	-13.06	0.73	1.07	20.79	3.18	15.57	0.94	869.46	112	30.93	19.01	0	17.76	2.59	2.06	390.36	75.65	0.239087	0.0965984	37.9504	102.853	1	2
NMX171	092619 NMX171	pathogenic	C180Y	0.851981	8.77	71830.9	-0.51	40.72	14.86	0.7	1.03	39.69	0	28.4	0.74	867.39	58.1	26.66	35.96	0.02	27.26	3.16	2.23	469.12	81.21	0.372697	0.117295	46.1179	160.058	1	2
NMX171	100319_NMX171_Copper0001	pathogenic	C180Y	0.335756	8.42	97383.6	2.88	-54.8	92.86	0.34	1.01	50.29	0	14.03	0.98	939.12	168.62	110.1	42.6	0	20.1	1.33	2	450.98	102	0.74557	0.254546	28.14	84.9526	1	2
NMX171	100319_NMX171_Copper0001	pathogenic	C180Y	0.300268	8.41	96199.8	0.63	-56.71	-15	0.71	1.01	19.18	0	6.66	0.99	983.45	94.41	50.5	17.08	0	32.55	1.42	2.01	478.56	96.17	0.641141	0.358975	13.0186	24.3299	1	2
NMX171	100319_NMX171_Copper0001	pathogenic	C180Y	0.268348	8.49	94263.4	2.03	-243.14	77.37	0.36	1.02	41.82	0.15	24.03	0.96	938.99	155.39	92.13	37.05	0.01	18.71	2.33	2.09	379.48	98.88	0.663411	0.335873	27.3888	56.2244	1	2
NMX171	100319_NMX171_Copper0001	pathogenic	C180Y	0.0760589	8.39	104484	-2.02	-692.1	-74.59	0.22	1	43.73	0	28.36	0.9	1101.85	122.5	106.94	39.66	0	23.01	0.92	2.03	292.81	93.21	0.80116	0.198957	24.8712	99.1778	1	2
NMX171	100319_NMX171_Copper0001	pathogenic	C180Y	0.00256697	8.42	85918.6	-0.99	-110.01	-86.98	0.48	1.01	28.84	0	12.79	1	968.96	160.19	142.64	27.29	0	31.82	1.11	2	383.76	87.2	0.756405	0.243712	18.3108	55.128	1	2
NMX171	100319_NMX171_Copper0001	pathogenic	C180Y	0.494337	8.51	101188	1.1	-564.25	-53.7	0.67	1.02	222.18	0.75	51.7	0.83	1118.11	178.86	42.85	208.63	0	21.37	3.44	2.22	440.73	89.09	0.785595	0.214588	131.074	492.376	1	2
NMX171	100319_NMX171_Copper0001	pathogenic	C180Y	1.00531	8.54	100845	-2.38	65.27	-53.21	0.36	1.02	148.18	3.49	39.27	0.88	1016.17	110.15	75.08	141.16	0	23.3	3.34	2.17	361.28	97.67	0.729843	0.230359	95.8634	309.083	1	2
NMX171	100319_NMX171_Copper0001	pathogenic	C180Y	0.103279	8.55	95867.5	-2.26	-156.06	-81.06	0.2	1.02	53.58	5.2	10.3	0.98	1020.49	154.02	88.83	49.11	0	15.38	1.9	2.02	437.31	92.43	0.681449	0.245104	35.1785	102.545	1	2
NMX171	100319_NMX171_Copper0001	pathogenic	C180Y	0.292578	8.82	103067	2.57	-86.78	39.13	0.68	1.01	52.9	0	13.99	0.97	918.1	43.08	28.52	49.01	0	16.16	0.91	2.03	386.36	110.38	0.755899	0.0929501	32.9917	259.008	1	2
NMX171	10042019_NMX171_Copper0001	pathogenic	C180Y	1.06232	8.52	73831.5	2.15	-65.83	88.54	0.27	1.02	52.15	0	11.55	0.98	970.53	172.78	129.28	48.79	0	32.84	1.98	2.01	455.67	74.83	0.7519	0.248217	31.5383	101.009	1	2
NMX171	10042019_NMX171_Copper0001	pathogenic	C180Y	0.318	8.43	74380.1	-0.23	-79.08	-50.06	0.56	1.01	19.77	0	7.49	1	920.42	126.91	97.62	17.1	0	31.32	1.3	2.01	458.42	79.44	0.667383	0.332733	12.4048	26.5142	1	2
NMX171	10042019_NMX171_Copper0001	pathogenic	C180Y	0.345617	8.51	80899.1	-0.75	-81.87	-57.58	0.49	1.02	36.01	3.48	50.33	0.87	726.11	182.23	81.43	28.85	0	12.48	1.64	2.12	337.74	110.24	0.478817	0.149883	31.0842	93.153	1	2
NMX171	10042019_NMX171_Copper0001	pathogenic	C180Y	0.447263	10	90378.1	-2.59	-157.63	-45.49	0.32	1.13	155.42	6.7	50.25	0.74	1022.11	139.39	81.22	144.42	0	18.25	5.18	2.26	393.08	86.89	0.782006	0.219873	89.201	339.589	1	2
NMX171	10042019_NMX171_Copper0001	pathogenic	C180Y	0.0708833	8.45	99398.2	2.5	-7.13	34.34	0.27	1.01	49.78	0.28	22.38	0.94	1006.51	170.71	55.32	42.18	0	11.6	1.19	2.02	482.41	97.18	0.773683	0.2094	27.4988	99.8171	1	2
NMX171	10042019_NMX171_Copper0001	pathogenic	C180Y	1.15557	8.99	73758	0.45	15.56	-20.69	0.49	1.07	69.72	9.06	32.39	0.95	879.87	150.87	71.81	65.12	0.01	16.61	6.95	2.33	354.61	82.42	0.649664	0.350628	48.044	96.7154	1	2
NMX171	10042019_NMX171_Copper0001	pathogenic	C180Y	0.182183	8.44	94337.9	1.55	-155.03	44.22	0.63	1.01	75.72	0	49.68	0.85	930.17	124.57	74.51	71.96	0	16.07	2.18	2.09	376.03	99.81	0.774883	0.225233	46.8671	158.23	1	2
NMX171	10042019_NMX171_Copper0001	pathogenic	C180Y	0.516511	8.55	80460	1.81	-214.3	64.02	0.7	1.02	68.19	3.59	40.11	0.95	905.5	150.9	96.04	63.5	0	25.5	2.74	2.14	423.94	89.17	0.687428	0.142086	46.9232	219.927	1	2
NMX271	121019_NMX271_0001_retrack	pathogenic	L426P	0.100967	8.41	32039	-1.25	-153.87	-18.18	1	1.01	24.57	0	15.07	0.99	624.21	43.86	29.63	21.79	0	22.91	0.67	2	290.77	50.49	0.747383	0.252733	14.6835	42.7793		2
NMX271	121019_NMX271_0001_retrack	pathogenic	L426P	0.110667	8.44	29589.5	-2.52	-44.58	-90.71	0.22	1.01	22.08	0	15.14	0.97	588.06	93.08	71.47	20.08	0	11.29	0.53	1.99	338.84	49.77	0.773683	0.226433	13.189	43.6306		2
NMX271	121019_NMX271_0001_retrack	pathogenic	L426P	0.158267	8.4	34118.2	-0.4	-115.94	-14.85	1.02	1.01	12.29	0	7.69	0.99	602.5	26.01	18.76	10.75	0	23.45	0.51	2	290.05	55.67	0.76035	0.239767	6.90667	22.9443		2
NMX271	121019_NMX271_0001_retrack	pathogenic	L426P	0.189783	8.55	33139	2	-453.08	82.51	0.49	1.02	19.43	0	25.2	0.96	643.57	126.25	79.73	18.45	0	12.04	0.84	2.01	313.61	50.75	0.3975	0.0548833	23.6323	164.969		2
NMX271	121019_NMX271_0001_retrack	pathogenic	L426P	0.208167	8.43	31621.5	1.27	-98.34	26.5	0.56	1.01	45.53	0	9.5	0.98	629.64	51.79	25.59	42.74	0	25.35	0.94	2	409.83	49.39	0.794517	0.2056	26.683	104.771		2
NMX271	121019_NMX271_0001_retrack	pathogenic	L426P	0.0155833	8.4	54620.4	2.68	-79.47	50.41	0.23	1.01	20.27	0	8.27	0.99	758.83	51.24	39.06	18.13	0	20.28	0.99	1.98	426.19	70.78	0.677017	0.3231	13.2774	28.2952		2
NMX271	121719_NMX271_0001_retrack	pathogenic	L426P	0.28335	8.59	49837.1	3.37	-49.29	52.55	0.68	1.02	7.33	0	10.16	0.95	793.31	101.89	38.57	6.67	0	19.19	1.03	2.02	325.17	61.81	0.304167	0.0877333	11.6469	35.6603		2
NMX271	121719_NMX271_0001_retrack	pathogenic	L426P	0.3344	8.47	41179.9	1.26	-274.19	34.05	0.7	1.01	48.99	0	21.69	0.94	749.1	128.84	60.07	46.16	0	20.27	1.2	2.04	305.17	54.14	0.802383	0.197267	28.9898	116.077		2
NMX271	121719_NMX271_0001_retrack	pathogenic	L426P	0.247633	8.44	45944.8	2.18	-49.64	58.33	0.51	1.01	29.01	0	10.05	0.96	732.2	103.88	64.89	27.63	0	12.28	0.82	1.99	257.45	61.88	0.727733	0.263817	18.7379	53.0259		2
NMX271	121719_NMX271_0001_retrack	pathogenic	L426P	0.09695	8.41	44253.3	3.08	-77.73	-14.48	0.46	1.01	20.65	0	8.22	0.94	822.48	105.4	76.24	18.13	0	10.65	0.74	1.99	327.51	52.92	0.748683	0.251433	12.2916	35.5041		2
NMX271	121719_NMX271_0001_retrack	pathogenic	L426P	0.23269	8.45	34913.6	8.38	-146.86	128.88	0	1.01	37.8	0.86	15.04	0.96	656.84	120.78	94.95	35.28	0	4.42	0.46	1.98	279.88	52.36	0.674887	0.21327	25.5382	84.5944		2
NMX271	121719_NMX271_0001_retrack	pathogenic	L426P	0.095351	8.47	49534.3	1.07	15.85	44.45	0.74	1.01	79.68	0	17.09	0.95	847.34	111.58	87.58	73.21	0	29.59	1.43	2	320.44	57.48	0.774588	0.225588	47.5026	161.438		2
NMX271	122319_NMX271_0001_retrack	pathogenic	L426P	0.46305	8.47	31845.1	-0.36	-83.67	-24.79	0.85	1.01	28.24	0	17.6	0.99	571.76	60.47	23.46	25.33	0	20.58	1.24	2.04	294.14	54.77	0.698817	0.301317	17.7255	42.9686		2
NMX271	122319_NMX271_0001_retrack	pathogenic	L426P	0.24153	8.79	34958.4	-0.88	-110.94	92.53	0.48	1.02	28.82	0	15.35	0.89	656.89	115.21	108.85	25	0	14.47	0.59	2.01	243.31	52.34	0.566421	0.263332	21.4547	48.7739		2
NMX271	122319_NMX271_0001_retrack	pathogenic	L426P	0.391517	8.43	42724.2	-0.35	-63.35	6.12	0.84	1.01	26.85	0	11.63	1	677.76	77.77	36.06	22.55	0	19.11	0.66	1.98	321.14	61.98	0.7906	0.209517	13.8802	55.262		2
NMX271	122319_NMX271_0001_retrack	pathogenic	L426P	0.141322	8.5	29253.6	5.2	-83.64	-3.83	0.64	1.01	26.17	0.92	23.32	0.97	573.79	68.4	44.79	23.8	0	9.88	0.78	2.02	251.4	50.17	0.585314	0.184682	20.7155	63.2164		2
NMX271	122319_NMX271_0001_retrack	pathogenic	L426P	0.01525	8.38	32395	-1.66	-90.62	-35.65	0.18	1	12.83	0	8.51	0.99	603.98	37.7	33.36	10.5	0	24.41	0.97	2.01	341.08	52.77	0.80845	0.191667	6.44944	27.6007		2
NMX271	122319_NMX271_0001_retrack	pathogenic	L426P	0.0804833	8.38	32507	4.98	-48.81	124.45	0	1	18.45	0	6.95	0.99	615.52	111.59	91.6	15.21	0	10.89	0.26	1.98	246.43	51.92	0.790483	0.20965	9.49364	36.7512		2
NMX271	122319_NMX271_0001_retrack	pathogenic	L426P	0.0211667	8.39	31057.6	5.83	-191.43	95.54	0	1	24.71	0	11.82	0.98	613.4	80.23	63.3	22.67	0	10.23	0.66	1.98	206.51	49.83	0.792983	0.20715	14.4358	54.1562		2
NMX241	010220_NMX241_0001	pathogenic	R235Q	0.0185688	8.38	32372	2.99	-49.5	50.21	0.11	1	16.95	0	5.66	0.99	655.34	39.58	32	15.16	0	25.05	0.4	1.98	374.66	48.57	0.832364	0.167753	9.18107	44.8236		2
NMX241	010220_NMX241_0001	pathogenic	R235Q	0.222076	8.42	44705	0.58	-61.68	68.28	0.5	1.01	21.7	0	11.45	0.99	751.44	121.01	83.8	16.97	0	20.13	0.64	1.99	391.41	58.51	0.707933	0.292184	11.7397	29.6405		2
NMX241	010220_NMX241_0001	pathogenic	R235Q	0.0506559	8.4	38462.6	3.46	-211.79	94.8	0.13	1	14.71	0	10.87	1	623.22	100.33	89.43	12.85	0	21.84	0.59	1.98	328.6	60.68	0.817595	0.182521	7.73629	35.7708		2
NMX241	010220_NMX241_0001	pathogenic	R235Q	0.0972065	8.49	48628.9	1.55	59.84	-10.73	0.91	1.01	71.01	1.27	48.74	0.89	653.87	70.52	35.94	65.9	0	9.58	1.33	2.13	213.98	73.06	0.748146	0.252016	44.3428	129.865		2
NMX241	010220_NMX241_0001	pathogenic	R235Q	0.263143	8.54	40819.7	-0.61	15.1	26.8	0.97	1.02	37.47	0	23.01	0.87	645.37	47.05	34.04	34.5	0.01	20.58	1.21	2.13	360.84	62.24	0.732143	0.266171	23.1304	65.9854		2
NMX241	010220_NMX241_0001	pathogenic	R235Q	0.188152	9.08	51750.5	-1.7	-11.22	33.74	0.41	1.03	45.96	0	10.19	0.97	772.37	83.05	78.01	43.75	0	9.69	1.12	2.05	297.98	65.87	0.710007	0.291546	31.8403	72.5167		2
NMX241	123019_NMX241_0001	pathogenic	R235Q	0.180317	8.42	41006.7	3.49	-751.79	139.93	0.57	1.01	60.21	2.21	57.17	0.96	674.73	149.83	125.15	55.36	0	7.59	1.27	2.04	201.26	59.85	0.808817	0.191317	34.7773	142.312		2
NMX241	123019_NMX241_0001	pathogenic	R235Q	0.328167	8.41	52602.6	2.32	-55.35	-3.84	0.43	1.01	16.34	0	8.03	0.99	753.16	78.01	45.61	15.09	0	15.09	0.82	1.99	366.05	68.66	0.752267	0.24785	9.75669	31.2641		2
NMX241	123019_NMX241_0001	pathogenic	R235Q	0.175117	8.4	43763.7	1.22	-86.54	29.14	0.86	1.01	20.01	0	9.82	0.99	726.92	76.13	44.62	16.24	0	24.15	0.78	2	336.64	59.23	0.78215	0.217983	10.5619	36.6175		2
NMX241	123019_NMX241_0001	pathogenic	R235Q	0.277167	8.43	42195.1	2.89	-205.75	67.43	0.43	1.01	15.01	0	11.01	0.98	733.05	132.89	58.31	13.53	0	6.41	0.79	1.99	340.67	56.61	0.731783	0.268333	9.57597	24.2999		2
NMX241	123019_NMX241_0001	pathogenic	R235Q	0.785983	8.51	53695.7	-1.2	-143.45	-36.87	0.65	1.02	31.22	0	14.35	0.99	754.4	135.06	70.98	29.07	0	21.44	1.37	2	330.99	69.98	0.686667	0.31345	20.477	47.888		2
NMX241	123019_NMX241_0001	pathogenic	R235Q	0.837522	8.59	47324.7	-1.67	-85.39	-49.11	0.99	1.03	22.54	0	18.64	0.99	707.41	131.02	60.14	18.17	0	19.17	1.6	2.1	298.22	66.19	0.790326	0.208891	12.3108	40.3925		2
NMX241	123019_NMX241_0001	pathogenic	R235Q	0.483984	8.52	43728.9	-1.68	-51.34	-26.34	0.87	1.02	17.28	0	18.05	0.96	680.35	65.13	23.86	15.14	0	19.93	1.41	2.06	320.08	63.45	0.595844	0.378503	12.1648	20.8551		2
NMX241	123019_NMX241_0001	pathogenic	R235Q	0.376307	8.5	31721.7	0.84	-63.48	-4.35	1.01	1.01	18.65	0	11.01	0.99	623.01	33.64	13.75	17.48	0	19.76	1.12	2	352.19	50.13	0.658987	0.340047	12.7935	26.6224		2
NMX241	123019_NMX241_0001	pathogenic	R235Q	0.316388	8.45	47749.9	4.35	-48.58	57.01	0.45	1.01	27.43	0	14.33	0.99	690.1	51.67	31	25.81	0	5.55	0.88	2.01	260.27	68.04	0.802358	0.197881	16.288	64.4038		2
NMX241	NMX241 1231190001	pathogenic	R235Q	0.0552731	8.44	40595.8	-0.77	-430.64	44.9	0.5	1.01	36.47	0	39.75	0.99	629.15	86.34	56.26	32.59	0	14.78	0.93	1.99	312.39	63.46	0.791642	0.208474	20.3842	78.9055		2
NMX241	NMX241 1231190001	pathogenic	R235Q	0.361892	8.5	35480.3	-3.03	-88.68	-82.89	0.46	1.02	18.18	0	14.61	0.98	556.59	100.05	71.55	15.89	0	16.99	1.11	2.01	305.86	62.83	0.749137	0.250979	11.0295	30.4035		2
NMX241	NMX241 1231190001	pathogenic	R235Q	0.0619365	8.53	32909	-0.32	-60.18	-40.74	0.66	1.02	32.73	0.1	23.15	0.99	503.43	65.4	44.65	31.17	0	15.57	1.4	2.05	292.27	64.39	0.745346	0.254859	20.5505	62.2051		2
NMX241	NMX241 1231190001	pathogenic	R235Q	0.164803	8.41	28105.2	0.05	-430.46	19.77	0.75	1.01	29.95	0	21.72	0.98	602.27	43.52	27.11	22.77	0	24.78	0.88	2.01	316.98	45.89	0.812361	0.187755	14.1753	59.9416		2
NMX241	NMX241 1231190001	pathogenic	R235Q	0.109446	8.47	29238	-1.12	-217.81	-29.84	0.83	1.01	31.69	0.71	25.83	0.98	517.58	87.91	25.46	28.55	0	15.83	1.07	2.01	271.99	55.68	0.689014	0.232294	20.5456	61.981		2
NMX241	NMX241 1231190001	pathogenic	R235Q	0.135235	8.49	24969.1	-5.43	-126.46	-131.72	0.57	1.01	46.75	38.67	20.63	0.94	492.74	89.43	70.75	43.77	0	0.79	0.49	1.99	209.9	49.85	0.740464	0.190454	29.8003	113.98		2
NMX350	012720_NMX350_0001	pathogenic	S42P	0.715017	8.52	82993.3	-1.76	-223.85	-55.47	0.5	1.02	19.91	0	11.14	0.99	941.36	145.36	64.33	18.15	0	28.07	2	2.03	501.08	86.79	0.608567	0.39155	13.9377	24.7043		2
NMX350	012720_NMX350_0001	pathogenic	S42P	0.832583	8.68	78302	1.54	-73.13	69.07	0.37	1.04	24.81	0	11.32	0.99	925.58	169.96	102.93	21.93	0	30.36	3.47	2.2	446.74	83.26	0.832983	0.16655	15.7169	53.0433		2
NMX350	012720_NMX350_0001	pathogenic	S42P	0.816567	8.63	75716.9	-0.05	-52.75	-4.1	0.59	1.03	30.2	0	8.34	0.99	929.59	160.06	53.63	27.35	0	32.04	2.9	2.03	480.06	80.1	0.6025	0.397617	20.4344	37.8228		2
NMX350	012720_NMX350_0001	pathogenic	S42P	1.22833	8.65	71309.1	0.87	-48.07	27.78	0.38	1.04	22.93	0	11.03	0.99	880.85	169.4	94.2	20.47	0	27.49	3.19	2.07	424.75	79.62	0.529283	0.470833	21.9868	18.7508		2
NMX350	012720_NMX350_0001	pathogenic	S42P	0.489117	8.77	73736.8	1.46	-64.37	49.23	0.59	1.05	24.66	1.24	12.17	0.99	903.68	162.47	62.12	22.96	0	28.71	5.15	2.2	463.51	80.25	0.738933	0.154767	18.8746	58.2519		2
NMX350	012720_NMX350_0001	pathogenic	S42P	0.500767	8.55	70280.9	-3.76	-142.43	-111.8	0.17	1.02	28.84	1.21	12.29	0.99	889.99	180.54	116.31	26.89	0	17.95	1.75	2	417.06	77.74	0.525	0.4481	23.2524	32.7726		2
NMX350	012720_NMX350_0001	pathogenic	S42P	0.05935	8.4	70582	1.15	-67.8	22.65	0.77	1.01	32	0	15.37	0.99	864	31.27	13.29	27.36	0	30.36	1.35	2.03	491.39	80.36	0.733217	0.2669	18.8282	50.7858		2
NMX350	012720_NMX350_0001	pathogenic	S42P	1.10967	8.8	78686.3	1.13	-67.56	39.59	0.65	1.05	26.45	0	14.52	1	877.86	132.91	72.33	24.22	0	29.32	4.92	2.22	417.97	88.16	0.766067	0.23405	18.7978	41.9712		2
NMX350	012720_NMX350_0001	pathogenic	S42P	0.233359	8.46	77323.3	2.81	-150.8	35.32	0.34	1.01	31.47	0.64	9.16	0.99	930.02	106.84	40.52	28.7	0	12.46	2.12	2.01	510.39	81.76	0.664129	0.336004	21.0156	43.8782		2
NMX350	012820_NMX350_0001	pathogenic	S42P	1.83087	8.93	60419.5	-0.27	-61.04	-16.57	0.57	1.07	33.6	0	15.38	0.97	848	183.66	77.34	31.13	0	26.79	4.78	2.22	407.09	70.21	0.652983	0.130117	26.4518	106.476		2
NMX350	012820_NMX350_0001	pathogenic	S42P	1.29082	8.74	56448.5	-1.7	-67.5	-39.39	0.63	1.05	52.64	0	16.76	0.98	824.65	150.84	45.7	46.95	0	27.86	4.38	2.21	421.13	67.47	0.8256	0.174517	30.5658	124.436		2
NMX350	012820_NMX350_0001	pathogenic	S42P	0.533917	8.6	56932.2	-1.39	-116.15	-11.35	0.75	1.03	37.79	0	14.63	0.98	803.96	120.93	48.2	33.67	0	24.28	2.1	2.07	360.32	69.7	0.519883	0.12285	33.0674	134.152		2
NMX350	012820_NMX350_0001	pathogenic	S42P	0.774117	8.53	68905.3	-2.72	-105.93	-95.71	0.36	1.02	30.5	0	12.62	0.99	812.49	159.84	111.51	28.67	0	25.08	2.09	2.01	354.81	83.46	0.565117	0.435	23.8838	34.8734		2
NMX350	012820_NMX350_0001	pathogenic	S42P	0.8724	8.58	81048.2	-2.91	-141.44	-91.39	0.17	1.03	37.14	0	15.97	0.99	889.56	147.4	103.07	34.82	0	26.41	2.53	2.01	403.48	89.57	0.582617	0.4175	28.0686	44.238		2
NMX350	012820_NMX350_0001	pathogenic	S42P	0.837983	8.52	65202.6	-1.38	-53.76	-35.4	0.77	1.02	27.12	0	11.22	0.99	799.98	133.02	52.41	24.88	0	27.86	2.04	2.11	387.39	80.16	0.807733	0.192383	15.9891	62.217		2
NMX350	012820_NMX350_0001	pathogenic	S42P	0.499571	8.58	59975.5	1.87	-50.46	47.68	0.29	1.03	46.38	10.5	19	0.97	792.19	173.17	99.26	43.56	0.01	11.52	3.75	2.19	331.89	74.45	0.663935	0.249272	33.7306	84.8874		2
NMX350	012820_NMX350_0001	pathogenic	S42P	1.55932	8.75	72940.6	0.25	-169.92	6.37	0.39	1.05	42.89	4.64	20.74	0.99	852.18	192.1	83.48	39.31	0	15.99	3.59	2.09	375.52	84.27	0.473145	0.457761	37.8264	46.7719		2
NMX350	012820_NMX350_0001	pathogenic	S42P	0.495637	8.54	72040.5	-0.67	-120.9	-63.16	0.35	1.02	52.33	0.77	12.74	0.98	910.08	178.84	102.93	45.92	0	13.99	1.61	2.03	376.83	77.91	0.661851	0.154842	35.4863	144.888		2
NMX350	012820_NMX350_0001	pathogenic	S42P	0.422248	8.5	78259.8	4.31	-85.2	72.89	0.03	1.01	28.85	11.48	8.85	0.99	862.91	160.74	78.34	25.99	0	12.95	1.17	1.99	435.1	89.17	0.507204	0.207451	25.0663	64.0056		2
NMX350	022020_NMX3500001	pathogenic	S42P	0.260413	8.62	62475.6	-7.52	-432.33	5.1	0.02	1.02	30.61	38.2	26.71	0.98	796.42	135.96	116.58	28.26	0	2.21	0.73	2.01	435.48	77.24	0.374229	0.150765	37.1813	95.1823		2
NMX350	022020_NMX3500001	pathogenic	S42P	0.128733	8.46	57977.2	2.77	-96.68	40.79	0.41	1.01	33.33	0	10.23	0.98	809.31	115.69	42.07	31.22	0	12.9	1.53	2	383.32	70.45	0.69095	0.309167	22.1248	51.5367		2
NMX350	022020_NMX3500001	pathogenic	S42P	0.47335	8.44	54268.5	0.51	-112.6	25.77	0.74	1.01	24.55	0	10.58	0.99	791.89	87.05	38.18	22.13	0	29.08	1.57	2.03	409.1	67.39	0.725117	0.275	14.808	41.4282		2
NMX350	022020_NMX3500001	pathogenic	S42P	0.233117	8.59	54665	-2.21	-31.27	-56.87	0.3	1.02	26.96	2.97	12.29	0.97	783.99	142.86	90.39	24.79	0	5.36	1.54	2.07	235.35	68.58	0.495233	0.126067	25.631	95.9926		2
NMX350	022020_NMX3500001	pathogenic	S42P	0.877701	8.61	45381.2	2.45	-78.42	50.46	0.23	1.03	41.91	3.13	11.42	0.97	794.69	165.49	97.35	39.88	0	15.95	1.81	2	323.32	56.3	0.661133	0.306423	28.9104	67.774		2
NMX350	022020_NMX3500001	pathogenic	S42P	0.218028	9.27	42141	-1.8	-6.02	-11.94	0.88	1.07	24.4	0	16.59	0.86	727.62	29.06	15.59	23.14	0.04	25.9	4.68	2.37	394.24	57.18	0.220995	0.0934475	54.477	118.773		2
NMX236	010220_NMX236_0001	pathogenic	C354R	0.151518	8.41	58318.6	0.74	-140.31	-29.69	0.54	1.01	33.34	0	9.55	0.97	814.52	80.88	58.06	29.89	0	23.93	1.2	1.99	379.36	70.41	0.706149	0.293968	20.9476	51.3733		2
NMX236	010220_NMX236_0001	pathogenic	C354R	0.561649	8.46	47702.5	3.61	-51.16	99.99	0.36	1.01	55.13	0	8.15	0.98	825.19	171.52	90.21	52.18	0	22.23	1.18	1.99	348.13	56.84	0.807828	0.192289	31.8425	137.594		2
NMX236	010220_NMX236_0001	pathogenic	C354R	0.0165686	8.42	67068.9	0.26	-67.94	27.21	0.83	1.01	48.91	0	8.97	0.99	869.36	76.1	57.92	46.86	0	31.88	2.16	2.03	432.12	75.86	0.734736	0.265381	31.6136	89.0448		2
NMX236	010220_NMX236_0001	pathogenic	C354R	0.249579	8.41	60898.7	1.76	-29.23	74.09	0.75	1.01	25.38	0	10.01	0.98	827.08	127.04	92.78	23.97	0	27.4	0.95	2.02	353.57	72.35	0.717467	0.28265	16.4251	43.0998		2
NMX236	010220_NMX236_0001	pathogenic	C354R	0.0551564	8.46	54289.7	-1.85	-155.69	-84.24	0.56	1.01	38.52	0	13.18	0.99	787.83	155.91	84.21	35.42	0	10.19	1.2	2	317.35	67.76	0.71735	0.282766	25.0856	61.6261		2
NMX236	010220_NMX236_0001	pathogenic	C354R	0.0520727	8.44	54842.4	0.73	-140.29	60.46	0.63	1.01	18.71	0	7.82	0.99	839.4	107.35	79.64	17.25	0	26.52	1.15	2.01	433.4	64.28	0.678529	0.321588	12.421	27.4283		2
NMX236	010220_NMX236_0001	pathogenic	C354R	0.379244	8.73	58139.8	0.34	-73.58	20.97	0.43	1.04	31.54	1.83	10.66	0.99	872.74	144.86	80.45	30.02	0.01	23.4	4.26	2.17	396.74	65.59	0.511493	0.348024	27.3506	46.0738		2
NMX236	010220_NMX236_0001	pathogenic	C354R	1.44004	9.88	46254.2	-2.64	-23.39	-40.08	0.42	1.04	71.58	66.79	5.94	0.93	743.66	44.04	32.55	69.51	0	0.41	0.9	2.12	231.17	61.15	0.759659	0.243853	47.0647	138.416		2
NMX236	021720_NMX2360001	pathogenic	C354R	0.0611	8.4	28432.6	-1.95	-274.56	-40.17	0.92	1.01	69	0	51.32	0.98	553.61	74.42	34.63	65.38	0	18.49	1.43	2.03	344.94	50.53	0.804283	0.195833	40.3274	168.228		2
NMX236	021720_NMX2360001	pathogenic	C354R	0.310833	8.41	57533.2	-2.08	-155.24	-26.83	0.5	1.01	28.79	0	9.65	0.99	844.73	52.79	24.9	21.44	0	23.01	1.02	1.99	478.47	66.99	0.81035	0.189767	13.4451	55.5546		2
NMX236	021720_NMX2360001	pathogenic	C354R	1.70481	9.07	45518	1.65	-190.83	10.12	0.43	1.08	40.9	9.56	31.66	0.99	681.37	136.36	68.2	38.4	0	8.97	4.42	2.23	332.94	65.83	0.661142	0.150586	32.5215	112.191		2
NMX236	021720_NMX2360001	pathogenic	C354R	1.24272	8.76	55430.2	-2.12	-40.77	-21.73	0.62	1.05	58.06	14.98	15.17	0.99	771.63	130.55	44.67	53.45	0	14.03	4.29	2.17	422.57	70.67	0.654396	0.221187	42.7542	115.145		2
NMX236	021720_NMX2360001	pathogenic	C354R	0.283679	8.47	43530.3	5.53	-129.64	87.22	0	1.01	39.2	6.67	10.03	0.99	709.42	111.06	46.2	33.96	0	3.58	0.8	1.98	308.57	60.34	0.679266	0.237321	24.6654	72.5033		2
NMX236	123019_NMX236_0001	pathogenic	C354R	0.747571	8.56	48656.1	3.49	-93.24	102.48	0.31	1.02	30.41	0	12.64	0.99	786.38	144.35	102.46	27.01	0	19.7	1.73	1.99	349.44	60.86	0.592686	0.407431	21.6736	34.7589		2
NMX236	123019_NMX236_0001	pathogenic	C354R	0.421949	8.49	55484	3.68	-217.53	101.97	0.29	1.02	29.53	0	11.53	0.99	822.41	151.09	111.57	27.81	0	26.27	1.6	2.02	366.05	66.32	0.68853	0.311586	19.3655	46.4651		2
NMX236	123019_NMX236_0001	pathogenic	C354R	0.197823	8.41	57515.2	3.78	-61.21	68.35	0.17	1.01	19.57	0	7.64	0.99	834.01	104.55	65.16	16.76	0	23.2	1.05	1.98	489.5	67.81	0.755922	0.244195	10.8844	34.9225		2
NMX236	123019_NMX236_0001	pathogenic	C354R	4.83141	9.13	59588	-0.35	-35.29	-12.74	0.54	1.09	40.54	0	15.75	0.99	837.69	115.81	53.9	37.73	0.09	27.62	7.99	2.46	378.69	69.96	0.536963	0.463154	42.162	32.5848		2
NMX236	123019_NMX236_0001	pathogenic	C354R	0.229227	8.41	65630.1	1.24	-111.95	38.73	0.71	1.01	20.43	0	6.84	0.99	902.19	75.93	56.09	18.44	0	33.92	1.42	2.03	490.88	71.53	0.809744	0.190372	11.6119	47.488		2
NMX236	123019_NMX236_0001	pathogenic	C354R	0.210175	8.42	69434.7	1.16	-79.85	34.58	0.36	1.01	41.92	0	10.52	1	864.21	92.76	48.53	37.72	0	29.44	1.32	2	501.62	79.05	0.810445	0.189672	23.0355	100.466		2
NMX236	123019_NMX236_0001	pathogenic	C354R	0.326455	8.4	56339.1	-1.59	-300.11	-78.86	0.31	1.01	30.65	0	8.4	0.98	855.59	131.57	118.13	28.92	0	33.54	1.03	1.98	562.86	64.75	0.747937	0.252179	19.1129	58.0011		2
NMX236	123019_NMX236_0001	pathogenic	C354R	0.314503	8.41	71183.8	1.92	-107.27	79.11	0.55	1.01	10.19	0	5.28	0.99	916.99	127.81	116.86	9.14	0	31.99	0.89	1.99	356.3	76.32	0.710316	0.2898	6.17515	16.3999		2
NMX236	123019_NMX236_0001	pathogenic	C354R	0.61869	8.51	69058.2	-0.38	-4.49	44.83	0.64	1.01	42.98	0	9.89	0.96	863.66	108.76	96.09	41.02	0	25	1.64	1.99	397.07	78.62	0.776268	0.223957	25.9227	93.2947		2
NMX128	091919 NMX128 copper_Repaired	pathogenic	R190Q	0.00746754	8.37	82331	-1.88	-27.42	-53.8	0.02	1	31.2	0	2.49	0.99	905.82	77.3	58.95	22.98	0	27.1	0.39	1.98	323.95	89.35	0.841048	0.159069	13.7305	71.8574		2
NMX128	091919 NMX128 copper_Repaired	pathogenic	R190Q	0.00268365	8.37	84225	-2.44	-297.4	-124.67	0.34	1	17.56	0	8.69	0.99	919.64	183.85	176.05	15.14	0	21.75	0.39	1.98	379.46	90.04	0.786158	0.213958	9.57381	35.5845		2
NMX128	091919 NMX128 copper_Repaired	pathogenic	R190Q	0.0215025	8.4	95100	-0.66	-1369.01	-8.31	0.4	1	33.72	0	36.69	0.98	1020.58	34.4	11.56	29.74	0	27.69	0.58	2	442.75	91.64	0.787825	0.212291	18.781	70.4136		2
NMX128	091919 NMX128 copper_Repaired	pathogenic	R190Q	0.308003	8.43	91448.6	-0.39	-176.64	-22.96	0.63	1.01	21.67	0	9.87	1	982.83	125.74	26.64	16.55	0	34.87	1.83	2.05	565.22	91.48	0.74307	0.257047	11.6191	30.813		2
NMX128	091919 NMX128 copper_Repaired	pathogenic	R190Q	0.0264698	8.37	88345.4	-1.1	60.25	-44.54	0.95	1	76.07	0	12.35	0.96	954.37	83.41	74.49	74.23	0	32.16	0.94	2.02	414.23	91.01	0.961062	0.0390546	38.7903	946.139		2
NMX128	091919 NMX128 copper_Repaired	pathogenic	R190Q	0.191806	8.43	86533.1	-1.79	52.34	-55.63	0.76	1.01	79.88	0	31.65	0.94	890.01	112.61	85.52	75.27	0	25.38	1.53	2.05	438.57	95.83	0.834381	0.165503	44.7476	229.204		2
NMX128	091919 NMX128 copper_Repaired	pathogenic	R190Q	1.86462	11.61	101313	-3.95	-190.41	-88.22	0.22	1.16	108.98	65.03	32.21	0.72	931.17	124.55	75.86	95.62	0	0.53	1.72	2.27	366.89	106.96	0.714615	0.291538	63.4413	172.464		2
NMX128	091919 NMX128 copper_Repaired	pathogenic	R190Q	0.238033	8.5	85883	-5.21	-168.63	-146.94	0.01	1.01	24.79	4.45	13.93	0.98	862.52	183.73	154.62	22.76	0	10.67	0.82	1.99	328.63	97.95	0.46465	0.247244	23.5413	47.8096		2
NMX128	092319 NMX128 copper0001	pathogenic	R190Q	4.98337	9.03	56728.7	2.3	-87.45	29.19	0.28	1.08	43.98	4.3	23.98	0.96	767.8	158.02	64.93	40.65	0	13.42	9.09	2.26	343.4	71.9	0.50035	0.498817	46.8854	34.4687		2
NMX128	092319 NMX128 copper0001	pathogenic	R190Q	1.02133	9.36	44923.8	2.54	-115.44	43.11	0.46	1.12	36.49	2.66	31.91	0.93	636.67	120.54	40.02	34.45	0	13.81	6.09	2.22	306.03	69.59	0.654167	0.34595	25.2021	51.9146		2
NMX128	092319 NMX128 copper0001	pathogenic	R190Q	2.7567	8.61	63810.2	0.8	-26.22	21.39	0.44	1.03	38.14	1.94	20.94	0.98	797.2	96.1	35.56	35.63	0	16.94	3.51	2.09	365.33	78.86	0.503217	0.4969	39.5262	31.6669		2
NMX128	092319 NMX128 copper0001	pathogenic	R190Q	0.0566667	9.06	49109.9	-0.45	-14.23	-24.27	0.65	1.08	42.12	2.75	15.9	0.98	753.04	133.32	107.48	39.74	0	22.37	4.98	2.16	376.6	64.28	0.815233	0.15155	24.2007	132.011		2
NMX128	092319 NMX128 copper0001	pathogenic	R190Q	1.43138	9.17	48279.5	0.87	-200.78	5.68	0.58	1.1	67.17	1.74	40.57	0.98	670.21	201.46	60.87	60.55	0.01	13.69	5.76	2.2	326.13	71.21	0.52845	0.321317	54.263	99.1903		2
NMX128	092319 NMX128 copper0001	pathogenic	R190Q	3.68354	8.5	57050.7	-2.55	-41	-87.24	0.41	1.02	44.71	3.6	12.21	0.99	757.05	169.62	88.37	40.52	0	9.68	1.22	1.99	309.8	74.09	0.78806	0.212297	29.9277	79.7685		2
NMX128	092319 NMX128 copper0001	pathogenic	R190Q	2.28815	8.74	63746.5	-0.87	56.08	-28.84	0.64	1.04	47.76	6.04	37.54	0.94	697.66	192.01	73.8	43.34	0.01	12.49	4.01	2.26	294.82	90.64	0.79095	0.177733	30.2115	109.38		2
NMX128	092319 NMX128 copper0001	pathogenic	R190Q	0.774317	9.48	60263.6	-0.51	-66.11	-23.86	0.32	1.13	33.48	8.09	33.51	0.97	809.22	180.94	36.34	30.45	0	14.83	12.97	2.45	377.42	73.45	0.515	0.485117	25.1502	36.0682		2
NMX128	092319 NMX128 copper0001	pathogenic	R190Q	0.0736167	9.08	48960.7	-0.21	-101.18	-28.62	0.65	1.08	12.44	1.38	25.05	0.97	730.38	32.56	19.67	9.44	0	21.94	5.43	2.19	352.83	66.13	0.810483	0.18965	5.90964	24.5082		2
NMX128	092319 NMX128 copper0001	pathogenic	R190Q	0.733732	40.25	68809.5	-2.77	85.72	-62.66	0.96	1.15	38.23	0	64.73	0.64	654.72	162.97	111.7	35.73	0	10.05	0	3	267.08	103.32	0.620412	0.379722	27.9532	48.4361		2
NMX128	101019_NMX128	pathogenic	R190Q	0.702633	8.5	93539.8	-2.16	-106.71	-31.05	0.25	1.02	31.75	0	16.31	0.98	1002.73	176.16	67.61	29.75	0	17.89	1.88	2.04	446.01	91.81	0.718933	0.281183	21.6383	50.4862		2
NMX128	101019_NMX128	pathogenic	R190Q	0.609017	8.47	97040.5	-1.31	-122.21	-42.46	0.57	1.01	15.6	0	6.59	1	1050.58	154.69	49.57	13.28	0	30.32	1.63	2.01	506.72	90.81	0.600233	0.399883	10.1055	18.0366		2
NMX128	101019_NMX128	pathogenic	R190Q	0.0502667	8.41	105522	-0.73	-529.67	-68.67	0.46	1.01	28.12	0	23.31	0.96	1022.52	178.8	144.72	24.86	0	34.21	1.02	2	488.25	101.49	0.785483	0.21465	15.6602	58.494		2
NMX128	101019_NMX128	pathogenic	R190Q	0.340183	8.41	90895.8	-0.77	-185.48	-20.62	0.14	1	51.47	0	4.68	0.98	1019.35	31.23	21.49	48.62	0	41.72	0.9	2.03	277.64	87.65	0.864482	0.135674	28.3655	177.633		2
NMX128	101019_NMX128	pathogenic	R190Q	0.53338	8.56	114611	-1.02	-550.69	-2.24	0.56	1.02	65.62	0.11	44.73	0.85	1092.46	136.55	61.99	61.44	0	23.63	3.92	2.15	421.03	103.31	0.679654	0.320506	44.1921	97.9714		2
NMX128	101019_NMX128	pathogenic	R190Q	0.0600479	8.43	105445	0.76	-31.71	-26.33	0.42	1.01	42.83	0.27	17.62	0.9	980.42	115.3	66.59	39.51	0	17.8	1.2	2.06	565.49	107.01	0.78688	0.213268	24.8072	93.7359		2
NMX128	101019_NMX128	pathogenic	R190Q	0.302239	8.41	107200	-4.66	-545.52	-148.48	0	1.01	70.1	0	21.24	0.93	1157.72	205.44	175.37	66.15	0	15.57	0.73	1.98	563.57	91.05	0.878439	0.121692	37.8877	270.118		2
NMX128	101019_NMX128	pathogenic	R190Q	0.191783	8.69	93504	4.98	-47.22	108.35	0.11	1.03	27.41	2.12	7.66	0.96	950.04	200.51	81.83	23.57	0	10.67	1.67	2	345.38	96.74	0.527467	0.171989	23.1602	66.0098		2
NMX191	092619 NMX191	pathogenic	R190W	0.50755	8.49	54867.7	-2.34	-178.1	-66.19	0.56	1.02	19.91	0	10.18	0.98	804.69	145.34	74.87	18.67	0	23.1	0.91	1.98	359.03	67.07	0.63785	0.362267	13.9186	27.0166		2
NMX191	092619 NMX191	pathogenic	R190W	0.422	8.46	47741.5	-0.07	-75.1	-5.82	0.93	1.01	43.57	0	18.33	0.98	718.65	52.49	22.43	42.04	0	19.15	1.19	2.04	351.68	65.32	0.809167	0.19095	26.3844	108.347		2
NMX191	092619 NMX191	pathogenic	R190W	0.06945	8.44	52273.9	-0.58	61.79	14.92	0.85	1.01	57.24	0	41.8	0.87	757.03	89.05	48.94	51.38	0	20.98	1.94	2.14	384.7	68.15	0.661317	0.24785	38.4723	104.658		2
NMX191	092619 NMX191	pathogenic	R190W	0.486767	8.44	57256.8	0.87	-209	42.49	0.68	1.01	23.85	0	12.59	0.98	786.29	121.09	64.95	20.83	0	25.29	0.99	1.99	362.24	71.63	0.699767	0.30035	14.3362	35.9522		2
NMX191	092619 NMX191	pathogenic	R190W	0.322708	8.59	55657.3	1.39	67.8	96.65	0.51	1.02	54.19	1.62	55.03	0.9	725.48	154.75	97.21	50.63	0	8.1	1.48	2.1	245.48	75.44	0.503329	0.167024	50.8563	149.903		2
NMX191	092619 NMX191	pathogenic	R190W	0.543167	8.48	62467.3	0.23	-252.68	-3.08	0.61	1.01	24.89	0	14.93	1	788.65	145.79	38.64	20.37	0	17.67	1.07	1.98	330.77	77.88	0.6356	0.364517	15.2433	29.3058		2
NMX191	100919_NMX191_copper0002	pathogenic	R190W	0.0972167	8.44	59539.4	1.14	-246.05	-7.11	0.72	1.01	73.28	0.51	52.84	0.75	702.71	93.82	37.77	62.44	0	9.31	1.25	2.04	289.71	83.39	0.777983	0.198333	38.1144	165.33		2
NMX191	100919_NMX191_copper0002	pathogenic	R190W	0.229442	8.6	58764.3	-4.13	-81.05	-15.74	0.43	1.02	46.07	4.6	36.37	0.83	650.29	62.16	33.28	41.97	0	8.68	1.41	2.06	257.71	89.44	0.679677	0.248236	30.217	86.3584		2
NMX191	100919_NMX191_copper0002	pathogenic	R190W	0.422067	8.43	57504.7	1.41	-63.41	7.46	0.46	1.01	24.92	0	5.98	0.96	828.2	93.22	49.6	22.74	0	27.13	1.12	1.99	400.11	68.33	0.67845	0.321667	16.3593	36.1854		2
NMX191	100919_NMX191_copper0002	pathogenic	R190W	0.246233	8.41	61007.6	-3.46	-175.61	-20.42	0.44	1.01	31.29	0	21.09	0.99	781.32	109.91	45.19	28.48	0	12.91	0.87	2	325.48	76.82	0.7294	0.270717	19.2476	53.3328		2
NMX191	100919_NMX191_copper0002	pathogenic	R190W	0.244483	8.44	40009.7	2.27	-343.33	-7.51	0.52	1.01	57.89	0	36.83	0.93	715.49	93.37	36.76	53.83	0	16.4	1.05	2.01	331.31	55.04	0.807617	0.1925	33.5159	139.017		2
NMX191	100919_NMX191_copper0002	pathogenic	R190W	0.257004	8.44	59621.8	2.68	-36.26	50.58	0.77	1.01	61.87	1.71	43.91	0.9	739.78	119.07	39.47	56.14	0	10.62	1.29	2.07	324.74	79.7	0.727294	0.215972	39.0481	128.428		2
NMX191	100919_NMX191_copper0002	pathogenic	R190W	0.396787	8.47	48084.4	1.53	-97.01	12.08	0.76	1.01	62.38	0	22.21	0.91	755.85	109.74	50.05	53.7	0	22.5	1.67	2.04	386.36	62.5	0.721341	0.276745	37.6787	95.8422		2
NMX191	110419_NMX1910001	pathogenic	R190W	0.259733	8.43	52660.5	1.26	-214.36	38.53	0.77	1.01	13.52	0	9.37	0.99	805.21	98.55	49.31	12.34	0	25.04	1.03	2	332.79	64.32	0.701183	0.298933	8.46811	21.4326		2
NMX191	110419_NMX1910001	pathogenic	R190W	0.30445	8.43	62306.3	0.25	-98.64	41.66	0.83	1.01	21.69	0	10.36	1	782.29	78.45	64.27	20.13	0	24.97	1.18	2	349.99	78.35	0.675117	0.325	14.6173	31.5765		2
NMX191	110419_NMX1910001	pathogenic	R190W	0.0822551	9.85	58421.4	0.08	4.57	45.41	0.42	1.05	74.48	97.37	7.45	0.95	752.67	35.6	17.97	71.68	0	0	0.28	2.07	294.26	76.31	0.805453	0.198244	43.3769	185.378		2
NMX191	110419_NMX1910001	pathogenic	R190W	0.429917	8.43	52088	3.85	-78.2	100.25	0.19	1.01	23.13	0	11.06	0.99	770.48	140.48	80.89	21.03	0	12.05	0.89	1.99	366.44	66.46	0.725233	0.274883	14.93	37.1259		2
NMX191	110419_NMX1910001	pathogenic	R190W	0.00218333	8.43	50773.6	-0.02	-21.76	-11.75	0.75	1.01	17.73	0	6.75	0.99	831.32	61.22	34.01	16.01	0	26.91	1.29	2.01	446.61	60.06	0.6556	0.344517	12.5355	22.6173		2
NMX191	110419_NMX1910001	pathogenic	R190W	0.0124667	8.42	53401.1	-6.62	-130.98	-151.87	0	1.01	21.24	4.04	16.85	0.99	703.74	147.6	128.31	17.9	0	6.89	0.49	1.98	255.49	74.63	0.59215	0.262383	15.3204	33.6329		2
NMX191	110419_NMX1910001	pathogenic	R190W	6.38303	10.26	43881	4.06	56.51	92.32	0.19	1.09	88.59	17.75	35.48	0.84	647.91	123.74	80.13	83.19	0	6.05	2.2	2.31	223.3	66.68	0.845638	0.157718	54.5709	234.775		2
NMX225	010220_NMX225_0001	pathogenic	C180R	0.198217	8.44	52332.7	0.29	-97.39	-3.12	0.91	1.01	18.36	0	9.81	0.99	758.29	44.65	22.34	17.07	0	25.95	1.2	2.02	380.9	67.85	0.640483	0.35965	13.0221	24.2689		2
NMX225	010220_NMX225_0001	pathogenic	C180R	0.130383	8.39	45613.8	2.1	-125.17	50.95	0.82	1	19.04	0	9.85	0.99	724.78	48.99	37.68	16.7	0	22.95	0.72	1.99	363.39	61.87	0.70155	0.298567	11.7946	28.2126		2
NMX225	010220_NMX225_0001	pathogenic	C180R	0.122233	8.42	57014.2	1.72	6.79	37.12	0.86	1.01	23.75	0.24	13.99	0.99	766.82	87.52	53.56	18.8	0	25.31	1.08	2.01	374.18	73.11	0.73595	0.264167	12.5136	36.2877		2
NMX225	010220_NMX225_0001	pathogenic	C180R	0.13061	8.46	44947.9	-2.55	-86.08	-50.77	0.83	1.01	26.99	1.07	13.89	0.99	740.7	97.38	49.4	21.44	0	23.42	1.09	2.01	294.53	59.67	0.717543	0.28259	14.6821	38.6039		2
NMX225	010220_NMX225_0001	pathogenic	C180R	0.161452	8.46	40080.7	-5.81	-0.58	-76.06	0.71	1.01	22.73	2.66	12.29	0.95	625.18	57.32	29.56	19.58	0	7.61	0.81	2.02	256.52	63.18	0.701773	0.191064	13.6553	52.3077		2
NMX225	010220_NMX225_0001	pathogenic	C180R	0.19375	8.39	35836.8	-2.01	-75.48	-32.48	0.43	1	10.9	0	4.98	0.98	648.23	38.91	32.37	8.3	0	26.49	0.49	1.99	299.46	54.36	0.75405	0.246067	5.36306	17.2971		2
NMX225	010220_NMX225_0001	pathogenic	C180R	0.275583	8.5	39697.6	-0.87	-18.27	-30.28	0.95	1.01	22.51	1.25	18.41	0.97	651.94	50.97	25.1	19.63	0	15.54	0.86	2.02	311.03	60.04	0.725641	0.24971	13.8248	38.4528		2
NMX225	010220_NMX225_0001	pathogenic	C180R	0.00326667	8.37	47155.9	-3.6	-154.85	-96.71	0	1	22.31	0	7.15	0.98	741.14	102.25	91.21	21.52	0	17.57	0.27	1.98	324.06	62.55	0.805717	0.1944	13.3211	55.4866		2
NMX225	010220_NMX225_0001	pathogenic	C180R	0.188481	8.48	57995.9	3.62	-115.48	-1.41	0.46	1.01	23.13	8.24	11.51	0.99	766.49	74.47	57.67	21.52	0	13.89	1.34	2	368.74	74.39	0.497685	0.187232	21.0803	58.9204		2
NMX225	010620_NMX225_0001_retrack	pathogenic	C180R	0.251196	8.42	27001.2	-0.48	-28.23	9.73	0.55	1.01	18.46	0	10.79	0.99	584.53	71.76	43.48	17.26	0	19.98	0.89	2.01	351.86	45.42	0.763306	0.236811	11.5561	35.6328		2
NMX225	010620_NMX225_0001_retrack	pathogenic	C180R	0.0182021	8.38	38097.5	-1.89	-47.34	-48.68	0.12	1	19.32	0	4.05	0.98	697.74	61.7	54.97	16.96	0	26.75	0.41	1.99	428.94	53.68	0.796876	0.20324	10.5763	41.9681		2
NMX225	010620_NMX225_0001_retrack	pathogenic	C180R	0.0315537	8.4	23967.6	-0.95	-120.01	-33.83	0.6	1.01	25.97	0	10.78	0.98	604.59	46.59	39.39	23.79	0	25.69	0.71	1.99	264.06	38.98	0.795326	0.204791	15.0441	57.7294		2
NMX225	010620_NMX225_0001_retrack	pathogenic	C180R	1.27112	8.94	21879.4	-9.08	-34.26	-128.82	0	1.05	22.25	4.47	19.93	0.96	530.47	103.25	74.68	19.73	0	7.15	0.89	2	236.55	40.56	0.74475	0.25582	14.4462	35.0837		2
NMX225	010620_NMX225_0001_retrack	pathogenic	C180R	0.124831	8.42	20545.5	-2.29	-93.41	-41.71	1.25	1.01	14.53	0	17.49	0.98	452.68	46.04	26.8	12.26	0	15.96	0.56	2.03	237.14	44.65	0.750438	0.209308	8.30772	28.7824		2
NMX225	010620_NMX225_0001_retrack	pathogenic	C180R	0.258163	8.39	35406.2	-0.19	-55.24	-36.86	0.48	1	17.99	0	4.26	0.99	650.48	66.86	47.79	16.05	0	26.02	0.55	1.97	416.03	53.51	0.791759	0.208358	9.95539	39.2194		2
NMX225	010620_NMX225_0001_retrack	pathogenic	C180R	2.53756	9.74	33935.4	3.44	-18.86	63.43	0.97	1.06	36.57	19.19	17.53	0.98	645.53	58.79	25.28	33.93	0	7.17	1.21	2.17	272.63	51.68	0.888847	0.113809	21.1921	132.603		2
NMX225	010620_NMX225_0001_retrack	pathogenic	C180R	1.33564	9.72	44223.9	-1.23	-79.45	-61.92	0.52	1.07	77.2	23.89	34.6	0.71	598.9	95.1	74.05	65.16	0	1.2	1.17	2.1	211.62	72.58	0.792603	0.209817	42.6415	149.458		2
NMX225	010620_NMX225_0001_retrack	pathogenic	C180R	0.347184	8.67	26960.4	9.01	-133.85	122.38	0	1.01	28.07	0	13.77	0.99	567.47	80.65	46.48	26.74	0	4.48	0.53	2	183.88	46.76	0.741675	0.259092	18.6457	49.8522		2
NMX225	011720_NMX225_0001	pathogenic	C180R	0.11685	8.47	49285.8	-2.36	-66.89	-1.39	0.57	1.01	37.47	0.17	19	0.95	696.16	88.11	54.04	35.62	0	10.7	1.07	2.01	300.29	69.61	0.657617	0.2775	27.3329	63.5853		2
NMX225	011720_NMX225_0001	pathogenic	C180R	0.0543833	8.5	53195.7	-4.2	-8.55	-108.94	0.49	1.01	23.34	46.37	23.78	0.86	642.92	142.66	97.84	20.43	0	3.03	0.78	2.02	296.73	81.72	0.38	0.117017	26.5987	88.1833		2
NMX225	011720_NMX225_0001	pathogenic	C180R	0.677312	8.48	51979.5	2.83	-66.32	59.31	0.59	1.01	20.94	2.26	10.88	0.99	694.68	159.94	50.85	19.19	0	14.25	1.03	2.01	299.47	73.65	0.68117	0.267662	14.7249	34.2362		2
NMX225	011720_NMX225_0001	pathogenic	C180R	0.268662	8.57	55124.7	1.22	7.4	58.41	0.83	1.02	24.09	3.44	17.66	0.97	649.24	120.3	50.88	22.03	0	10.9	1.55	2.05	280.09	83.56	0.570301	0.250926	19.8004	42.7971		2
NMX225	011720_NMX225_0001	pathogenic	C180R	0.250764	8.76	56407.7	3.05	-66.22	11.6	0.41	1.04	54.26	6	37.19	0.91	715.06	86.65	33	50.74	0	4.04	2.45	2.06	301.67	77.44	0.657437	0.260851	39.1569	95.8409		2
NMX225	011720_NMX225_0001	pathogenic	C180R	0.506697	8.55	52365.3	-2.93	-77.66	-67.09	0.7	1.02	31.37	0.21	17.53	0.98	704.19	131.13	68.48	28.78	0	19.83	1.26	2.02	318.82	73.16	0.788183	0.211946	18.7163	66.1871		2
NMX225	011720_NMX225_0001	pathogenic	C180R	0.114234	9.64	47793	2.53	-206.77	86.31	0.48	1.11	9.37	14.47	61.35	0.94	619.02	111.82	69.45	8.86	0	10.89	3.7	2.2	278.61	76.11	0.152487	0.0486381	29.96	88.1697		2
NMX225	011720_NMX225_0001	pathogenic	C180R	0.0372397	9.11	45494.9	-4.24	-16.96	-32.42	0.33	1.06	13.43	17.87	21.28	0.9	633.29	91.14	58.74	12.14	0	1.15	1.49	2.08	255.57	70.68	0.161813	0.0325561	36.7508	190.23		2
NMX225	011720_NMX225_0001	pathogenic	C180R	0.133645	9.22	34696.2	6.31	4.98	59.68	1.1	1.07	13.34	17.84	30.78	0.86	550.72	53.95	24.42	11.98	0	7.15	1.78	2.13	236.2	62.05	0.22741	0.0660117	27.2207	87.7652		2
NMX225	011720_NMX225_0001	pathogenic	C180R	0.350939	8.55	31993	-5.86	-139.98	-71.96	0.09	1.01	17.36	0	19.04	0.99	583.51	73.35	33.73	15.51	0	5.49	0.62	2	303.63	53.92	0.773236	0.227092	10.3642	33.0227		2
NMX225	123019_NMX225_0001	pathogenic	C180R	0.32185	8.41	53298.6	-1.88	-101.55	-3.65	0.41	1.01	14.05	0	4.61	0.99	784.81	46.39	34.12	11.51	0	27.72	1.12	1.99	446.02	66.77	0.7169	0.283217	7.80083	20.9076		2
NMX225	123019_NMX225_0001	pathogenic	C180R	0.603983	8.48	44470.3	2.12	-111.1	27.03	0.52	1.02	22.67	0	13.37	0.99	745.36	118.94	55	20.51	0	19.14	1.33	2.01	338.64	58.67	0.75965	0.240483	14.0765	40.8318		2
NMX225	123019_NMX225_0001	pathogenic	C180R	0.394367	8.47	64824.8	2.88	-112.61	88.58	0.5	1.01	15.21	0	10.49	0.99	803.83	131.3	93.21	13.09	0	24.85	0.95	2	385.16	79.3	0.592617	0.4075	10.6266	16.6757		2
NMX225	123019_NMX225_0001	pathogenic	C180R	0.715989	8.61	51860.7	-2.43	-659.68	-19.81	0.41	1.02	42.26	0.64	51.62	0.89	725.38	141.47	72.84	38.43	0	9.67	1.09	2.06	365.45	70.39	0.61268	0.147171	32.1337	127.32		2
NMX225	123019_NMX225_0001	pathogenic	C180R	0.23925	8.41	52923.6	0.33	-64.11	-1.94	0.82	1.01	31.09	0	9.31	0.99	760.34	27.49	11.38	28.02	0	27.47	1.41	2.01	415.83	68.44	0.754767	0.24535	18.3448	57.7703		2
NMX225	123019_NMX225_0001	pathogenic	C180R	0.238555	8.51	58950.2	2.16	83.18	44.68	0.52	1.02	82.41	0.78	80.36	0.85	833.12	80.96	47.09	79.71	0	19.01	1.95	2.24	309.53	69.56	0.838899	0.161257	47.9837	244.65		2
NMX225	123019_NMX225_0001	pathogenic	C180R	0.1163	8.44	44841.6	-2.57	-153.63	-35.69	0.96	1.01	12.96	0	18.46	1	659.83	72.9	31.55	10.98	0	19.63	0.91	2.01	304.39	66.8	0.729517	0.2706	7.71787	19.7618		2
NMX225	123019_NMX225_0001	pathogenic	C180R	0.150833	8.45	41250.9	2.6	-680.41	83.2	0.86	1.01	120.22	0.64	62.95	0.86	622.59	111.12	64.05	112.01	0	12.53	1.73	2.2	298.02	65.04	0.812617	0.177983	68.2285	317.805		2
NMX225	123019_NMX225_0001	pathogenic	C180R	0.779633	8.46	52282.1	-0.44	-1.36	-4.38	0.7	1.01	37.02	0	7.72	0.99	785.14	98.03	47.27	33.38	0	28.32	1.56	2.04	374.04	65.49	0.882383	0.117733	19.4675	137.58		2
NMX225	123019_NMX225_0001	pathogenic	C180R	0.185903	8.52	53741.8	-3.04	-182.6	-71.75	0.78	1.02	45.71	0.39	59.34	0.84	719.65	126.88	87.66	39.01	0	15.88	1.68	2.15	298.07	73.53	0.475645	0.182025	40.6829	108.025		2
COP1815	09232019 COP1815	pathogenic	R292H	1.4948	8.78	79258.9	0.84	-183.17	26.25	0.45	1.05	42.01	1.33	11.23	0.98	1021.7	202.82	53.17	40.72	0.02	33.26	7.4	2.24	474.26	76.29	0.52155	0.465717	36.5045	46.5624	1	1
COP1815	09232019 COP1815	pathogenic	R292H	0.7279	8.59	47863.3	0.12	-141.44	17.33	0.75	1.03	44.46	0.64	22	0.99	685.98	127.62	39.99	42.39	0	23.55	3.59	2.14	367.93	68.67	0.655833	0.3275	31.2444	66.8795	1	1
COP1815	09232019 COP1815	pathogenic	R292H	0.234133	8.52	82782.6	1.91	-145.98	74.91	0.31	1.02	28.4	0	8.73	1	963.09	182.01	98.42	26.74	0	30.12	2.96	2.04	509.66	84.55	0.598817	0.401317	21.701	34.2437	1	1
COP1815	09232019 COP1815	pathogenic	R292H	2.19418	8.85	48828.3	0.85	-91.33	24.56	0.53	1.06	56.39	1.09	20.37	0.97	758.99	129.84	39.41	54.6	0.06	25.81	7.69	2.57	404.87	63.24	0.569517	0.398817	45.4291	72.0383	1	1
COP1815	09232019 COP1815	pathogenic	R292H	0.076	8.44	71925.7	-0.24	-101.08	6.78	0.62	1.01	40.2	0	6.33	0.98	955.09	81.01	48.97	36.74	0	35.4	2.13	2.02	481.11	74.05	0.719883	0.280233	25.0523	66.7632	1	1
COP1815	09232019 COP1815	pathogenic	R292H	25.3412	13.91	66954.4	-3.13	-69.26	-50.79	0.23	1.37	67.77	30.36	22.5	0.98	895.28	177.49	134.91	64.63	0	4.96	8.61	2.4	350.45	73.53	0.694887	0.310981	69.07	53.4501	1	1
COP1815	09232019 COP1815	pathogenic	R292H	2.50508	8.83	53948.6	0.6	-9.59	19.87	0.52	1.06	42.39	0	9.11	0.98	843.47	75.49	29.84	40.19	0	34.25	7.97	2.55	475.2	62.88	0.77095	0.229167	28.6562	78.9726	1	1
COP1815	09232019 COP1815	pathogenic	R292H	1.7915	8.82	66911.2	-0.35	-86.01	-13.69	0.55	1.06	62.62	0.4	10.22	0.99	922.54	178.69	31.64	60.71	0.04	33.79	6.6	2.34	497.51	71.32	0.593779	0.40634	47.0848	80.6133	1	1
COP1815	09232019 COP1815	pathogenic	R292H	20.8851	13.04	205542	1.23	79.75	22.54	0.48	1.15	145.03	42.06	49.46	0.79	1287.84	113.26	89.13	137.98	0	4.72	4.43	2.49	540.12	156.99	0.896962	0.113606	93.3093	478.07	1	1
COP1815	09232019 COP1815	pathogenic	R292H	0.77818	8.51	80213.8	-0.2	-308.36	7.63	0.56	1.02	39.41	0	24.03	0.99	882.9	61.53	33.31	36.27	0	33.09	2.06	2.07	459.77	89.34	0.645	0.15628	28.7986	113.244	1	1
COP1815	09232019 COP1815	pathogenic	R292H	1.0849	8.86	76132.4	-0.35	-261.31	-25.34	0.57	1.06	54.11	0.93	29.69	0.99	889.94	116.55	53.83	49.13	0.07	31.78	6.77	2.52	438.9	84.13	0.46072	0.30728	50.5707	84.0613	1	1
COP1815	100219_COP1815_copper0001	pathogenic	R292H	1.38253	8.53	87182.9	0.7	-32.82	12.31	0.59	1.02	26.04	0	7.76	0.99	1010.25	171.04	35.96	24.65	0	34.72	2.94	2.09	476.95	84.88	0.7606	0.239517	17.2047	48.3017	1	1
COP1815	100219_COP1815_copper0001	pathogenic	R292H	1.06055	8.76	101148	-0.64	-144.02	-25.84	0.66	1.04	60.07	2.62	22.98	0.96	1015.64	182.3	59.83	51.76	0.01	31.46	6.44	2.44	445.84	97.91	0.623843	0.376375	44.1719	64.3084	1	1
COP1815	100219_COP1815_copper0001	pathogenic	R292H	1.40195	8.94	95016	0.1	-7.99	26.25	0.61	1.04	6.29	0	4.99	1	1021.57	76.62	47.06	5.21	0	37.87	1.49	2.02	559.97	91.45	0.13845	0.0408333	16.408	71.9865	1	1
COP1815	100219_COP1815_copper0001	pathogenic	R292H	0.90105	8.49	93994.2	1.01	-77.95	38.66	0.63	1.02	35.4	0	8.68	0.99	1024.63	109.81	69.11	30.46	0	36.86	2.94	2.05	504.01	90.24	0.631667	0.36845	23.185	42.9174	1	1
COP1815	100219_COP1815_copper0001	pathogenic	R292H	1.3762	8.65	98137.6	-1.49	-150.88	-46.98	0.62	1.04	42.72	0	12.7	0.99	1026.48	157.81	56.44	40.12	0	35.32	4.44	2.08	538.08	94.05	0.564883	0.435233	32.3577	50.1809	1	1
COP1815	100219_COP1815_copper0001	pathogenic	R292H	0.6686	8.49	94849.2	0.12	-97.45	5.14	0.75	1.02	32.43	0	9.41	0.99	995.06	63.93	20.83	31.11	0	38.43	3.11	2.11	550.44	93.73	0.63965	0.360483	23.4351	44.7218	1	1
COP1815	100219_COP1815_copper0001	pathogenic	R292H	0.0809833	8.39	87229.4	1.64	-245.13	39.57	0.64	1	14.04	0	7.03	1	983.38	69.03	41.65	12.28	0	32.69	1.28	2	507.12	87.22	0.670117	0.33	9.01465	18.9032	1	1
COP1815	100219_COP1815_copper0001	pathogenic	R292H	2.29518	11.25	90345.6	0.84	-130.4	9.24	0.36	1.27	9.61	6.72	37.72	0.95	972.77	166.98	49.62	8.11	0.14	29.3	14.76	3.28	453.47	91.45	0.0694009	0.0280883	69.4411	117.099	1	1
COP1815	100219_COP1815_copper0001	pathogenic	R292H	0.365867	8.64	84254.6	-1.09	-151.49	-38.02	0.73	1.03	36.9	0	40.38	0.95	910.12	116.72	50.21	34.12	0.02	28.74	6.17	2.35	402.77	91.08	0.623675	0.376523	28.5371	43.3535	1	1
COP1815	100219_COP1815_copper0001	pathogenic	R292H	1.23882	8.53	93246.8	1.11	-269.52	36.17	0.55	1.02	21.93	0	8.01	0.99	1045.22	116.18	46.33	18.61	0	36.48	2.25	2	540.92	87.71	0.606076	0.394122	14.085	25.5635	1	1
COP1815	100519_COP1815_copper0001	pathogenic	R292H	1.62296	9.12	79820.6	0.01	-67.09	9.44	0.6	1.09	37.39	0.96	16.96	0.99	941.53	173.14	54.98	34.98	0.01	30.25	8.8	2.48	455.2	83.38	0.615672	0.384445	34.0135	36.5181	1	1
COP1815	100519_COP1815_copper0001	pathogenic	R292H	1.39138	8.62	88336	2.02	-230.49	60.28	0.47	1.03	46.62	0	22.68	0.97	917	185.95	80.59	40.85	0	24.21	3.85	2.12	464.51	94.61	0.659844	0.33909	29.1347	63.7667	1	1
COP1815	100519_COP1815_copper0001	pathogenic	R292H	3.52183	9.62	72749.6	-0.89	-37.82	-30.79	0.46	1.15	50.64	2.32	19.34	0.99	957.68	178.29	61.66	48.04	0.04	33.1	17.54	3.58	466.92	74.68	0.620672	0.266931	48.1836	67.9193	1	1
COP1815	100519_COP1815_copper0001	pathogenic	R292H	2.65058	9.33	78680.2	-0.51	-55.4	-7.35	0.43	1.12	73.95	3.54	27.29	0.96	906.11	211.01	61.83	68.93	0.05	25.11	12.87	3.2	439.42	85.52	0.572217	0.302769	65.5574	103.761	1	1
COP1815	100519_COP1815_copper0001	pathogenic	R292H	1.78437	9.01	75858.1	1.4	-52.82	44.65	0.17	1.08	79.24	5.75	35.69	0.95	926.75	209.55	86.52	74.81	0.16	20.11	21.89	3.59	440.71	80.64	0.40338	0.395396	104.748	82.3375	1	1
COP1815	100519_COP1815_copper0001	pathogenic	R292H	0.79581	8.66	82982.9	0.17	-72.81	6.63	0.62	1.04	45.82	0	13.4	0.99	946.19	164.29	41.37	42.35	0.02	32.19	6.01	2.23	466.23	86.29	0.582218	0.417899	34.5937	53.1479	1	1
COP1815	100519_COP1815_copper0001	pathogenic	R292H	1.94718	8.76	76018.9	-0.13	-123.18	3.69	0.57	1.05	39.75	0	17.47	0.99	934.94	172.54	47.49	36.11	0.1	33.69	7.87	2.7	445.74	79.98	0.523994	0.476122	38.0935	33.9116	1	1
COP1815	100519_COP1815_copper0001	pathogenic	R292H	2.74627	9.12	76326.4	0.32	-83.32	4.61	0.59	1.09	42.55	0.7	15.19	0.98	930.06	184.06	42.96	40.33	0.03	29.68	7.97	2.48	455.89	80.73	0.699598	0.296935	31.8696	60.7176	1	1
COP1815	100519_COP1815_copper0001	pathogenic	R292H	1.08292	8.8	88862.5	1.88	-248.98	47.42	0.36	1.05	43.16	0	22.43	0.98	961.5	171.18	75.12	39.72	0	22.43	3.69	2.06	465.13	90.8	0.575594	0.301341	32.8696	69.0378	1	1
NMX166	091919 NMX166	pathogenic	R551C	0.537146	8.57	103575	-0.8	-195.49	-31.09	0.47	1.03	24.85	0.79	8.15	0.99	1071.94	225.17	67.99	23.07	0	32.53	2.88	2.06	522.9	95.02	0.547447	0.432317	19.9464	28.0944	1	1
NMX166	091919 NMX166	pathogenic	R551C	2.80556	9.76	104539	-0.71	2	-21.72	0.32	1.15	42.06	5.62	18.67	0.97	1003.43	192.94	104.71	38.54	0.02	20.15	9	2.41	455.78	102.42	0.506487	0.275843	31.9486	81.056	1	1
NMX166	091919 NMX166	pathogenic	R551C	4.00076	11.49	109568	1.14	-169.99	24.57	0.26	1.36	30.6	19.44	34.84	0.93	1063.59	209.18	84.95	27.17	0.02	21.56	33.38	3.39	466.83	101.13	0.200774	0.0768086	77.6669	150.758	1	1
NMX166	091919 NMX166	pathogenic	R551C	0.380165	8.72	112004	-2.35	-159.45	-47.49	0.24	1.04	44.94	0.79	15.81	0.98	1067.86	180.06	58.57	40.25	0	20.92	4.74	2.16	589.78	103.27	0.622479	0.377679	33.747	50.9622	1	1
NMX166	091919 NMX166	pathogenic	R551C	1.01202	8.76	116493	1.34	-96.64	21	0.29	1.04	30.9	2.15	10.78	0.94	1144.52	118.62	42.33	27.37	0.01	20.54	3.63	2.1	522.35	100.23	0.37421	0.141917	34.5938	101.622	1	1
NMX166	091919 NMX166	pathogenic	R551C	0.0215525	8.38	107395	1.5	-152.98	63.37	0.03	1	10.84	0	4.12	1	1069.76	111.95	101.75	8.4	0	41.96	0.97	1.99	619.76	98.7	0.641858	0.358258	6.68676	11.4621	1	1
NMX166	091919 NMX166	pathogenic	R551C	0.930009	8.97	96608.7	0.72	-98.64	8.44	0.4	1.07	21.47	0	12.21	0.98	1027.81	160.2	74.21	20.38	0.01	34.69	6.37	2.15	522.71	92.4	0.302652	0.269198	36.4199	34.7521	1	1
NMX166	091919 NMX166	pathogenic	R551C	0.418518	8.68	98679.2	-0.31	-36.05	-30.35	0.66	1.03	40.24	0	10.93	0.98	1003.99	108.41	50.76	37.64	0	33.35	4.46	2.11	462.86	96.74	0.474881	0.312876	38.3795	62.0526	1	1
NMX166	091919 NMX166	pathogenic	R551C	1.04361	8.85	109272	0.85	-53.67	25.79	0.47	1.05	54.54	1.7	16	0.98	1033.93	223.38	79.79	50.85	0.01	29.31	8.13	2.33	488.51	104.02	0.486653	0.364183	55.7814	65.0886	1	1
NMX166	091919 NMX166	pathogenic	R551C	0.0676271	8.56	91857.1	2.51	-47.81	51.42	0.44	1.01	22.78	0	5.2	1	1035.26	83.72	44.77	21.44	0	24.72	1.35	2.03	484.18	87.26	0.752129	0.248271	13.7002	44.8439	1	1
NMX166	092019 NMX166 copper	pathogenic	R551C	0.316454	8.42	77420.2	2.44	-97.45	45.68	0.44	1.01	33.67	0	7.45	0.99	932.12	115.58	41.87	28.68	0	31.34	1.8	2	410.31	81.66	0.758188	0.241928	18.6649	60.0469	1	1
NMX166	092019 NMX166 copper	pathogenic	R551C	0.823546	8.46	77224.8	-0.29	-148.29	-9.55	0.67	1.01	28.29	0	8.77	0.99	958.6	64.41	31.86	23.59	0	37.22	2.76	2.05	515.77	79.2	0.637808	0.362309	17.6612	34.0057	1	1
NMX166	092019 NMX166 copper	pathogenic	R551C	6.95701	10.22	72427.9	0.27	19.48	5.55	0.68	1.22	51.58	0	16.05	0.99	930.41	110.31	48.15	49.94	0.01	33.95	19.57	3.85	466.29	76.51	0.83283	0.167286	41.7294	90.8104	1	1
NMX166	092019 NMX166 copper	pathogenic	R551C	0.271748	8.43	77115.3	-0.19	-81.59	1.17	0.65	1.01	31.66	0	7.23	0.99	945.6	76.28	35.58	27.43	0	32.68	2.84	2.04	467.72	80.18	0.655676	0.34444	20.452	40.7154	1	1
NMX166	092019 NMX166 copper	pathogenic	R551C	0.0808261	8.51	82620.2	-0.37	-53.49	-10.26	0.62	1.02	17.97	0	6.16	0.99	1022.37	63.75	33.78	14.63	0	41.24	3.57	2.08	534.02	79.46	0.376227	0.23086	20.2863	30.2997	1	1
NMX166	092019 NMX166 copper	pathogenic	R551C	4.46839	8.89	76888.4	-0.65	-125.03	-12.84	0.59	1.06	45.43	0	11.42	0.99	955.72	100.74	27.81	43.48	0.09	37.05	7.95	2.56	510.52	79.08	0.54518	0.454936	35.3609	53.1951	1	1
NMX166	092019 NMX166 copper	pathogenic	R551C	5.03614	10.46	88182.4	0.39	-51.68	3.27	0.18	1.25	45.9	2.84	18.52	0.9	1044.64	214.33	63.52	39.51	0.24	32.21	32.15	4.81	520	82.93	0.313853	0.265148	77.6223	57.1351	1	1
NMX166	092019 NMX166 copper	pathogenic	R551C	8.65928	9.9	81978.3	0.25	-42.06	11.11	0.26	1.18	61.12	1.76	15.23	0.98	990.8	197.13	42.08	57.01	0.28	36	22.39	4.25	499.93	81.37	0.57125	0.411115	62.6482	51.6147	1	1
NMX166	092019 NMX166 copper	pathogenic	R551C	8.97076	10.27	76300.6	-0.59	-156.1	-20.03	0.23	1.23	34.98	0	18.17	0.99	985.65	135.47	63.33	33.35	0.29	36.67	20.36	3.49	501.79	76.11	0.386692	0.219806	58.3206	49.1186	1	1
NMX166	092019 NMX166 copper	pathogenic	R551C	2.20168	8.81	83177.4	-1.88	-159.05	-30.67	0.32	1.05	33.07	0	10.1	0.99	1004.29	121.34	56.46	30.37	0.04	16.59	4.64	2.28	525.65	81.44	0.515652	0.484619	32.9221	27.6398	1	1
NMX166	092319 NMX166 copper0001	pathogenic	R551C	1.1234	8.92	49732.9	-0.95	-46.31	-72.58	0.36	1.07	54.28	0.41	15.7	0.97	854.39	173.44	113.32	52.62	0	29.47	5.46	2.1	518.15	57.31	0.742017	0.257267	34.115	106.159	1	1
NMX166	092319 NMX166 copper0001	pathogenic	R551C	0.970633	9.19	65531.6	-0.36	-14.16	-19.14	0.58	1.1	51.46	1.49	24.81	0.97	899.4	162.09	56.8	48.57	0.01	27.84	7.94	2.27	438.35	71.6	0.505483	0.230233	44.7726	112.639	1	1
NMX166	092319 NMX166 copper0001	pathogenic	R551C	1.16677	8.98	55131.7	-2.44	-22.54	-63.79	0.27	1.07	72.77	1.58	17.53	0.98	868.74	178.7	73.32	70.08	0	26.48	7.04	2.16	425.78	62.3	0.779767	0.22035	46.2612	154.338	1	1
NMX166	092319 NMX166 copper0001	pathogenic	R551C	0.157183	8.62	80760.6	0.49	-18.41	27.79	0.37	1.03	37.09	0.01	12.28	0.99	920.65	136.15	82.55	35.68	0	30.56	4.45	2.1	507.48	86.31	0.721183	0.27845	23.5739	67.064	1	1
NMX166	092319 NMX166 copper0001	pathogenic	R551C	0.443517	8.53	70758.4	-0.82	-134.39	-32.16	0.43	1.02	35.21	0	8.76	0.96	946.39	110.4	53.02	33.62	0	37.04	2.26	2.09	460.65	73.51	0.427733	0.109767	39.8535	150.968	1	1
NMX166	092319 NMX166 copper0001	pathogenic	R551C	0.220133	8.4	84449.1	-0.39	2.44	-49.26	0.52	1.01	55.48	0	6.14	0.99	906.19	120.99	94.83	52.66	0	30.58	1.86	2.02	411.03	91.62	0.769767	0.23035	33.8954	115.347	1	1
NMX166	092319 NMX166 copper0001	pathogenic	R551C	0.530133	8.53	72896.9	0.26	-220.69	10.03	0.66	1.02	53.35	0	17.39	0.99	908.04	99	48.3	51.16	0	33.22	3.61	2.09	447.6	78.94	0.686183	0.313933	36.5476	83.0684	1	1
NMX166	092319 NMX166 copper0001	pathogenic	R551C	0.47495	8.47	47263.4	-1.34	-6.89	-47.74	0.45	1.01	53.93	0	14.63	0.98	794.92	114.14	69.45	51.86	0	29.56	2.46	2.03	388.93	58.4	0.789283	0.210833	32.457	124.474	1	1
NMX166	092319 NMX166 copper0001	pathogenic	R551C	0.635767	8.49	64911.2	0.13	-20.02	1.65	0.67	1.02	46.75	0	7.65	0.98	943.22	81.76	54.57	45.82	0	38.18	3.09	2.09	470.1	67.67	0.784883	0.215233	29.849	104.019	1	1
NMX166	092319 NMX166 copper0001	pathogenic	R551C	1.2282	9.89	65549.1	-0.87	-81.27	-23.08	0.33	1.17	29.77	3.94	29.79	0.96	906.72	160.63	69.34	26.7	0.09	25.17	23.78	3.2	439.39	71.08	0.199886	0.100596	74.0898	118.209	1	1
NMX166	111419_NMX1660001	pathogenic	R551C	0.728317	8.47	75971.8	-0.85	-108.48	-31.12	0.8	1.01	25.82	0	7.89	0.99	1014.6	89.06	39.68	24.68	0	39.94	3.12	2.07	512.54	73.61	0.586433	0.413683	20.1972	31.03	1	1
NMX166	111419_NMX1660001	pathogenic	R551C	0.41645	8.42	78690.8	0.91	-140.82	46.27	0.65	1.01	23.15	0	8.01	0.99	975.58	107.98	84.53	22.17	0	38.1	2.56	2.07	504.43	79.3	0.661433	0.338683	16.2713	33.6847	1	1
NMX166	111419_NMX1660001	pathogenic	R551C	1.90728	8.79	70217.1	-1.14	-23.96	-34.7	0.63	1.05	34.34	0	10.79	0.98	983.69	130.79	42.18	31.71	0	38.02	7.85	2.47	533.82	70.19	0.77285	0.227267	23.7933	58.6085	1	1
NMX166	111419_NMX1660001	pathogenic	R551C	4.2067	8.82	75812.4	-0.31	-70.18	-9.29	0.65	1.06	33.8	0	10.3	0.99	973.28	105.32	55.5	31.07	0	37.41	7.93	2.48	512.23	76.59	0.778683	0.221433	23.4952	57.7084	1	1
NMX166	111419_NMX1660001	pathogenic	R551C	0.441283	8.45	75897.8	-0.46	-82.91	11.25	0.65	1.01	59.44	0	12.15	0.98	968.63	116.31	26.78	55.65	0	30.63	3.21	2.08	461.7	77.22	0.77215	0.227983	35.2076	124.836	1	1
NMX166	111419_NMX1660001	pathogenic	R551C	0.431167	8.45	83349.6	0.34	-88.37	5.21	0.66	1.01	22.95	0	8.75	0.99	964.65	79.22	37.3	21.24	0	35.32	3.65	2.11	486.77	84.95	0.60405	0.3881	16.9	28.4142	1	1
NMX166	111419_NMX1660001	pathogenic	R551C	0.728517	8.5	72360.4	-0.48	-100.07	-12.57	0.61	1.02	54.57	0	15.43	0.96	995.98	103.14	61.92	49.77	0	38.05	4.08	2.14	467.49	71.61	0.772733	0.225833	32.9107	107.757	1	1
NMX166	111419_NMX1660001	pathogenic	R551C	0.244433	8.42	79648.8	0.1	-58.17	-26.9	0.51	1.01	23.33	0	5.04	0.98	995.68	109.27	74.5	21.93	0	36.52	2.32	2.04	459.04	78.66	0.734283	0.265833	15.2586	40.3341	1	1
NMX166	111419_NMX1660001	pathogenic	R551C	0.852933	8.53	63117.5	0.1	-34.43	-12.78	0.72	1.02	47.33	0	9.47	0.99	887.72	80.43	33.74	45.12	0	34.67	4	2.2	450	69.96	0.7469	0.19965	31.054	109.82	1	1
NMX136	091919 NMX136	pathogenic	V84D	0.127817	8.4	88043	-0.54	-109.06	-10.16	0.67	1	48.27	0	6.49	1	932.46	34.53	21	44.67	0	35.62	1.9	2.03	364.7	92.84	0.7819	0.218217	28.3617	103.08	1	1
NMX136	091919 NMX136	pathogenic	V84D	0.387433	8.43	103739	1.7	-55.42	3.82	0.4	1.01	34.54	0	10.18	0.99	931.9	154.23	51.08	31.31	0	21.63	1.69	2.01	452.26	109.53	0.718817	0.281317	21.3829	56.6542	1	1
NMX136	091919 NMX136	pathogenic	V84D	0.0828667	8.58	90915	-0.8	-131.92	-54.89	0.34	1.03	33	1.01	19.11	0.99	921.02	180.48	81.49	29.96	0	17.88	2.98	2.13	453.15	97.22	0.638217	0.2	24.4345	71.8389	1	1
NMX136	091919 NMX136	pathogenic	V84D	0.0752667	8.43	91330.4	-1.61	-33.23	-20.68	0.39	1.01	19.14	0	6.26	1	932.64	76.77	36.99	17.69	0	17.23	0.71	1.99	473.37	96.24	0.673217	0.1731	12.9398	51.8742	1	1
NMX136	091919 NMX136	pathogenic	V84D	0.0305262	8.42	96106.3	0.68	-302.28	116.16	0.36	1.01	55.13	0.01	29.39	0.89	886.08	149.75	137.47	46.08	0	15.41	1.04	2.03	371.07	106.8	0.678781	0.177643	33.4548	131.587	1	1
NMX136	091919 NMX136	pathogenic	V84D	0.822429	8.74	88935.4	-2.14	-112.96	-74.09	0.26	1.05	31.75	0	15.27	0.99	937.39	159.14	95.14	29.79	0.01	30.39	6.16	2.2	444.07	93.37	0.519319	0.479792	32.9875	26.3905	1	1
NMX136	092319 NMX136 copper0001	pathogenic	V84D	0.0996783	8.59	63365.1	-0.09	-222.44	40.33	0.43	1.03	67.86	1.1	49.98	0.85	774.05	158.68	73.94	59.88	0	11.01	3.54	2.13	338.36	80.69	0.500892	0.188955	61.6998	153.329	1	1
NMX136	092319 NMX136 copper0001	pathogenic	V84D	0.385862	8.41	58251.8	3.2	-141.76	85.01	0.11	1.01	26.49	0	16.12	0.99	723.72	125.21	80.45	24.48	0	19.43	1.26	2	384.61	79.2	0.771273	0.228843	15.5415	54.5919	1	1
NMX136	092319 NMX136 copper0001	pathogenic	V84D	0.438818	8.47	58575.5	0.68	-159.18	-3.7	0.52	1.01	24.98	0	13.21	1	787.3	72.2	38.84	22.64	0	26.67	1.95	2.03	422.13	73.19	0.734486	0.265631	14.8528	44.1696	1	1
NMX136	092319 NMX136 copper0001	pathogenic	V84D	0.168453	8.46	62116.4	-1.77	-83.49	-23.71	0.75	1.01	56.25	0	10.25	0.99	797.92	95.73	18.52	53.31	0	26.89	2.45	2.06	431.88	76.53	0.661627	0.213242	40.7021	123.719	1	1
NMX136	092319 NMX136 copper0001	pathogenic	V84D	4.66534	9.33	57953.9	-0.51	-47.55	-3.54	0.28	1.11	42.01	2.4	17.81	0.99	801.51	152.88	80.35	39.12	0	20.32	8.05	2.16	399.35	71.11	0.531185	0.469033	28.6094	50.9947	1	1
NMX136	092319 NMX136 copper0001	pathogenic	V84D	0.146867	8.39	71625.8	1.83	-84.72	86.3	0.77	1	23.64	0	7.06	1	811.96	138.26	123.95	20.13	0	26.62	0.87	2	355.22	86.74	0.772473	0.227643	12.8696	44.7751	1	1
NMX136	092319 NMX136 copper0001	pathogenic	V84D	0.795693	8.47	72867.1	-1.74	-93.32	-54.15	0.67	1.01	44.46	0	10.35	0.98	856.29	118.27	64.58	41.44	0	29.88	3.11	2.08	446.37	83.72	0.619839	0.237878	34.1989	85.091	1	1
NMX136	092319 NMX136 copper0001	pathogenic	V84D	0.116814	9.28	55599.9	1.73	-78.41	32.3	0.21	1.09	14.99	18.3	17.17	0.97	773.82	130.81	93.57	13.81	0	5.82	4.49	2.15	343.62	70.7	0.147867	0.0583401	48.6686	113.383	1	1
NMX136	092319 NMX136 copper0001	pathogenic	V84D	0.377444	8.41	77152.1	-0.22	-181.9	-10.93	0.7	1.01	22.19	0	8.72	1	850.03	72.31	23.18	20.13	0	30.86	1.33	2.02	479.93	89.26	0.761639	0.238478	12.8814	43.2564	1	1
NMX136	092319 NMX136 copper0001	pathogenic	V84D	0.10576	9.32	50809.3	9.33	-32.85	163.49	0	1.05	7.81	19.1	12.08	0.99	664.52	106.83	97.39	7.31	0	1.23	0.5	2.04	356.8	75.14	0.0843132	0.0138068	44.5966	257.158	1	1
NMX136	101019_NMX136	pathogenic	V84D	0.0247029	8.37	108977	-0.51	-90.61	-22.65	0.56	1	9.71	0	1.3	1	1120.86	67.52	61.18	8.69	0	44.16	0.16	1.97	472.88	95.58	0.808428	0.191689	5.3527	22.7619	1	1
NMX136	101019_NMX136	pathogenic	V84D	2.58585	11.95	116127	-1.41	-57.12	-67.01	0.35	1.28	74.45	23.61	16.22	1	1084.59	198.55	123.24	71.61	0	20.34	18.64	2.59	482.02	105.27	0.529756	0.473659	89.1013	51.5407	1	1
NMX136	101019_NMX136	pathogenic	V84D	0.46027	8.43	120749	1.96	-200.65	72.72	0.32	1.01	20.75	0	5.86	1	1146.09	150.29	93.83	17.71	0	32.31	1.59	2	607.49	103.65	0.626506	0.37361	13.6033	24.582	1	1
NMX136	101019_NMX136	pathogenic	V84D	0.320587	8.4	120339	0.42	-107.31	-14.41	0.65	1	22.51	0	5.15	0.99	1121.36	41.48	33.11	21.22	0	40.16	1.15	2	497.54	105.5	0.715433	0.284683	14.5029	38.0949	1	1
NMX136	101019_NMX136	pathogenic	V84D	4.67805	9.42	118725	0.8	-97.91	26.02	0.59	1.08	21.58	0	6.36	0.97	1180.28	132.43	79.97	19.43	0	44.19	4.22	2.08	484.27	98.9	0.508455	0.492729	24.2737	14.3816	1	1
NMX136	101019_NMX136	pathogenic	V84D	4.29765	9.01	119101	-0.6	-75.31	-22.86	0.4	1.08	42.93	1.78	12.77	0.99	1132.4	224.53	74.8	41.19	0.03	36.82	12.32	2.41	564.22	103.43	0.617952	0.38217	39.783	43.4402	1	1
NMX136	101019_NMX136	pathogenic	V84D	0.942273	8.49	116378	0.42	-190.2	-18.43	0.58	1.02	29.17	1.4	5.93	0.99	1119.28	199.01	60.73	27.37	0	35.86	2.05	2	580.36	102.23	0.616337	0.383788	20.8601	37.8247	1	1
NMX136	101019_NMX136	pathogenic	V84D	1.54725	8.65	115398	1.9	-84.31	27.55	0.28	1.02	32.58	2.51	6.48	0.98	1111.59	179.24	54.68	29.84	0	9.32	1.35	2.01	516.44	102.14	0.810861	0.189586	19.6407	73.4069	1	1
COP1813	20190607_COP1813_crawling_copper	pathogenic	R406H	0.561583	8.61	74109.3	-2.28	-410.85	-45.86	0.48	1.03	65.72	0	41.09	0.96	907.56	170.77	45.17	61.62	0.01	27.67	5.64	2.13	463.55	80.36	0.596433	0.402617	49.3647	79.919	1	1
COP1814	20190607_COP1813_crawling_copper	pathogenic	R406H	1.50148	8.86	44390.4	0.29	-21.35	1.77	0.9	1.06	48.97	0	20.73	0.94	706.79	77.97	17.44	45.72	0	26.34	5.15	2.33	380.54	61.97	0.673683	0.210833	35.6621	102.887	1	1
COP1815	20190607_COP1813_crawling_copper	pathogenic	R406H	2.16878	8.68	76523.8	1.26	-201.96	31.15	0.47	1.04	39.12	0	16.41	0.99	894.9	162.41	57.1	35.15	0.04	28.32	4.69	2.26	438.73	84.13	0.549167	0.45095	29.2451	42.3242	1	1
COP1816	20190607_COP1813_crawling_copper	pathogenic	R406H	3.78145	9.08	85414.3	-0.44	-3.27	7.52	0.51	1.08	66.2	2.05	24.53	0.9	947.36	168.41	42.18	60.62	0.03	25.68	10.52	2.85	498.92	88.6	0.61535	0.167017	52.4223	169.844	1	1
COP1817	20190607_COP1813_crawling_copper	pathogenic	R406H	2.72302	8.74	74079.9	0.11	-208.06	3.47	0.58	1.05	46.82	0	17.95	0.99	853.75	98.36	25.64	43.02	0.06	32.22	6.52	2.44	440.15	85.37	0.52655	0.473567	37.1423	49.5381	1	1
COP1818	20190607_COP1813_crawling_copper	pathogenic	R406H	0.308533	8.5	71774.8	-1.44	-263.12	-47.04	0.58	1.02	40.43	0	20.57	0.98	911.42	120.85	71.06	38.71	0	34.16	3.82	2.11	436.12	77.5	0.661183	0.338933	30.1144	55.4528	1	1
COP1819	20190607_COP1813_crawling_copper	pathogenic	R406H	4.72412	8.96	62903.1	-0.11	-21.57	-11.03	0.62	1.07	40.86	0	14.22	0.98	845.11	98.09	31.22	36	0.02	32.34	8.57	2.78	464.24	73.29	0.725117	0.273933	28.4817	56.0403	1	1
COP1820	20190607_COP1813_crawling_copper	pathogenic	R406H	1.32933	8.88	74757.6	-0.83	-8.16	-22.56	0.62	1.06	57.3	0	15.16	0.98	867.19	158.08	44.12	54.11	0	31.17	8.36	2.39	487.08	84.82	0.696067	0.25285	40.6491	102.096	1	1
COP1821	20190607_COP1813_crawling_copper	pathogenic	R406H	0.722333	8.46	76984.1	-0.03	-50.05	-0.04	0.64	1.01	36.27	0	9.72	0.97	919.05	70.5	28.67	29.7	0	35.56	2.7	2.12	512.49	82.36	0.757383	0.231667	20.1298	62.4088	1	1
COP1822	20190607_COP1813_crawling_copper	pathogenic	R406H	1.44735	8.57	67928.8	-0.98	-375.32	-35.08	0.71	1.03	34.68	0	26.12	0.98	859.43	105.2	36.49	33.14	0.03	31.96	4.15	2.27	461.21	77.74	0.650755	0.349368	23.864	50.4199	1	1
COP1823	20190607_COP1813_crawling_copper	pathogenic	R406H	0.511142	11.72	25444.5	-1.13	-4.39	26.9	0.54	1.19	65.43	0	14.98	0.87	582.29	53.76	47.08	62.28	0	21.53	5.11	2.4	348.64	42.96	0.795961	0.208914	43.5013	132.313	1	1
COP1824	20190607_COP1813_crawling_copper	pathogenic	R406H	2.31667	8.76	75047.4	-0.09	54.74	0.01	0.6	1.05	61.99	0	48.53	0.97	862.15	174.4	74.24	60.43	0	29.88	6.86	2.38	395.23	85.62	0.800833	0.199283	40.9027	138.872	1	1
COP1825	20190607_COP1813_crawling_copper	pathogenic	R406H	7.68382	9.6	53764.6	-0.66	18.75	-12.36	0.7	1.14	59.18	0	33.15	0.96	752.19	149.69	29.53	57.02	0.03	27.94	12.71	3.77	404.77	70.24	0.762733	0.22845	45.0354	99.2313	1	1
COP1826	20190607_COP1813_crawling_copper	pathogenic	R406H	0.701667	8.47	59062.1	-0.7	-225.65	-10.76	0.75	1.01	44.55	0	19.39	0.98	811.39	64.44	29.01	40.84	0	30.04	3.13	2.06	416.21	71.68	0.671667	0.32845	29.6959	63.6001	1	1
COP1827	20190607_COP1813_crawling_copper	pathogenic	R406H	1.73757	8.63	64171.3	-0.06	-38.22	10.13	0.61	1.03	58.13	0	11.3	0.98	843.49	88.09	40.06	52.29	0	32.17	4.69	2.19	444.02	74.83	0.7569	0.243217	36.143	102.507	1	1
COP1828	20190607_COP1813_crawling_copper	pathogenic	R406H	5.56562	9.57	53319	0.62	-79.82	12.71	0.59	1.15	71.66	0.41	36.57	0.96	776.76	147.64	34.29	68.12	0.01	28.2	12.67	3.16	425.28	67.42	0.778933	0.220483	50.337	131.118	1	1
COP1829	20190607_COP1813_crawling_copper	pathogenic	R406H	1.61352	9.47	47524	0.28	-29.87	-7.87	0.57	1.13	42.95	0	22.61	0.94	747.94	121.78	54.08	41.06	0.02	27.8	10.74	2.59	383.93	61.7	0.53715	0.146067	42.5364	124.697	1	1
COP1830	20190607_COP1813_crawling_copper	pathogenic	R406H	0.740917	8.55	68652.2	0.59	-331.45	11.43	0.7	1.02	28.57	0	18.07	0.98	848.05	77.12	20.01	25.56	0	31	3.75	2.15	437.6	79.63	0.569517	0.43	21.0316	31.5898	1	1
COP1831	20190607_COP1813_crawling_copper	pathogenic	R406H	4.05133	9.28	63717.4	1.29	-45.02	24.73	0.38	1.11	55.91	0	17.37	0.97	866.71	172.49	47.47	53.75	0.03	28.66	11.13	2.84	406.77	72.31	0.79595	0.203217	38.8243	112.409	1	1
COP1832	20190607_COP1813_crawling_copper	pathogenic	R406H	0.532485	8.75	51007.2	1.3	-14	22.1	0.76	1.03	31.62	0	9.79	0.97	811.42	39.65	13.68	29.43	0	30.25	2.98	2.12	459	61.83	0.342982	0.0917997	41.7375	164.671	1	1
COP1833	20190607_COP1813_crawling_copper	pathogenic	R406H	0.26869	8.89	49947.8	-0.48	-15	-31.02	0.75	1.04	26.3	0	12.15	0.94	786.63	83	33.19	24.48	0	30.2	3.63	2.11	431.1	62.49	0.219854	0.114501	54.3874	109.358	1	1
COP1834	20190607_COP1813_crawling_copper	pathogenic	R406H	2.98102	11.98	49929	0.37	-199.15	-30.34	0.39	1.09	84.44	0	14.62	0.9	809.22	51.38	46.96	81.66	0	32.47	1.13	2.28	466.35	60.66	0.830368	0.177936	46.0029	244.167	1	1
COP1835	20190607_COP1813_crawling_copper	pathogenic	R406H	2.10155	8.61	69214.9	0.42	-42.92	12.8	0.73	1.03	48.13	0	13.4	0.98	879.88	113.26	37.03	43.78	0.01	32.93	4.91	2.25	457.62	77.39	0.6656	0.3306	31.6361	68.7207	1	1
COP1836	20190607_COP1813_crawling_copper	pathogenic	R406H	0.801033	8.46	79851.5	-0.11	-54.04	-2.55	0.65	1.01	48.91	0	8.57	0.98	966.76	105.34	37.5	45.69	0	36.96	4.02	2.09	487.76	81.23	0.68785	0.312267	32.6707	74.3666	1	1
COP1837	20190607_COP1813_crawling_copper	pathogenic	R406H	0.0646167	8.4	84018	-0.6	-122.85	-4.63	0.65	1	22.32	0	5.04	0.99	967.58	39.9	15.44	21.12	0	36.98	1.04	2	584.08	85.41	0.794883	0.205233	13.5621	50.4038	1	1
COP1838	20190607_COP1813_crawling_copper	pathogenic	R406H	3.28435	8.73	86157.3	-0.3	-104.82	-14.02	0.57	1.04	43.32	0	13.97	0.99	963.97	134.7	50.52	39.87	0	33.01	5.99	2.27	520.46	87.93	0.72965	0.27035	30.3435	65.5865	1	1
COP1839	20190607_COP1813_crawling_copper	pathogenic	R406H	0.0322	8.38	62872.6	4.69	-296.02	90.67	0	1	55.04	0	18.89	0.99	782.42	98.58	80.75	53.55	0	24.38	0.86	1.98	323.43	79.06	0.787383	0.212733	33.9099	126.223	1	1
COP1840	20190607_COP1813_crawling_copper	pathogenic	R406H	0.592967	8.46	83486.7	-0.37	-7.42	-17.99	0.69	1.01	43.64	0	7.28	0.99	910.81	83.3	39.68	41.44	0	32.63	2.5	2.03	467.98	90.16	0.7675	0.232617	26.2419	91.5598	1	1
COP1841	20190607_COP1813_crawling_copper	pathogenic	R406H	0.840717	8.48	73523.7	-0.46	-87.42	-1.48	0.75	1.01	70.08	0	15.33	0.99	902.5	75.64	26.13	66.62	0	34.56	4.69	2.18	495.57	80.19	0.71035	0.289767	46.0825	116.929	1	1
COP1842	20190607_COP1813_crawling_copper	pathogenic	R406H	3.05683	8.74	79580.8	0.58	-55.61	1.64	0.63	1.05	63.59	0.36	16.53	0.96	940.39	130.06	25.68	58.06	0	34.83	6.64	2.37	485.26	83.2	0.742983	0.2556	41.425	106.721	1	1
COP1843	20190607_COP1813_crawling_copper	pathogenic	R406H	0.2806	8.44	72583.8	-0.42	-57.72	-26.76	0.71	1.01	44.88	0	9.81	0.98	921.48	76.56	40.81	42.19	0	35.7	2.64	2.07	508.37	77.48	0.706183	0.293933	30.3072	70.7139	1	1
COP1844	20190607_COP1813_crawling_copper	pathogenic	R406H	1.7829	9.37	92904.8	1.52	-137.61	38.71	0.46	1.12	101.41	1.93	40.01	0.92	985.12	217.37	54.12	96.15	0.03	28.67	18.71	2.97	494.14	93.38	0.779494	0.215651	69.6321	194.147	1	1
NMX321	NMX321 012200001	pathogenic	R406L	0.65155	8.56	73655.1	2.31	-104.98	71.74	0.29	1.02	16.58	0	7.87	1	902.02	168.28	89.55	15.33	0	28.16	1.79	2.01	505.79	80.28	0.590483	0.40965	12.2154	19.8098		1
NMX321	NMX321 012200001	pathogenic	R406L	0.1964	8.46	76469.8	2.64	-203.75	122.95	0.32	1.01	20.72	0	9.22	0.99	947.98	184.94	146.92	18.89	0	12.92	1	2	441.9	79.31	0.6431	0.357017	14.3923	26.9786		1
NMX321	NMX321 012200001	pathogenic	R406L	0.117133	8.56	80814	-2.4	-179.68	-91.33	0.28	1.02	22.89	2.22	14.76	0.99	925.47	191.87	103.13	20.25	0	13.19	2.65	2.05	407.02	85.9	0.51405	0.4794	18.7543	22.1235		1
NMX321	NMX321 012200001	pathogenic	R406L	0.267267	8.47	79643.1	2.22	-83.01	87.97	0.38	1.01	24.59	0	8.19	1	933.9	165.53	128.26	21.86	0	31.18	1.48	2.01	401.27	83.85	0.68095	0.319167	15.7845	34.8246		1
NMX321	NMX321 012200001	pathogenic	R406L	0.207417	9.08	85436.5	-1.44	-64.07	-6.61	0.58	1.07	17.12	2.36	13.46	0.99	972.61	182.35	39.06	16.05	0	26.76	3.92	2.11	410.8	86.32	0.195833	0.0814333	38.3929	104.778		1
NMX321	NMX321 012200001	pathogenic	R406L	0.783252	8.5	67762	-0.55	-38.03	-4.74	0.85	1.02	25.01	0	6.89	0.98	954.74	174.06	20.6	23.36	0	35.74	2.25	2.03	457.69	69.8	0.645987	0.354134	17.2604	34.4853		1
NMX321	NMX321 012200001	pathogenic	R406L	0.0532953	8.49	80821.4	3.65	-323.52	92.91	0.41	1.01	33.74	0	14.64	0.93	929.13	81.08	57.95	31.83	0	5.67	0.6	2	470.03	85.62	0.772599	0.225865	20.4054	71.1369		1
NMX321	NMX321 012200001	pathogenic	R406L	1.80493	8.88	74714.3	-2.67	-254.95	-71.88	0.46	1.05	56.79	0	37.32	0.98	876.58	172.5	77.46	53.92	0	16.66	4.04	2.09	391.89	83.75	0.533578	0.466805	48.0308	60.5965		1
NMX321	NMX321 1230190001	pathogenic	R406L	0.31412	8.51	66159.5	-0.4	-94.56	-18.04	0.78	1.02	26.75	0	12.76	0.99	816	109.35	61.25	25.47	0	27.33	3.15	2.1	378.75	79.74	0.618889	0.381228	20.1144	34.1473		1
NMX321	NMX321 1230190001	pathogenic	R406L	0.17252	8.45	53819.1	-0.78	-66.11	-13.3	0.83	1.01	22.71	0	8.16	0.99	766.32	75.48	39.14	20.6	0	27.98	1.73	2.02	366.67	69.09	0.648759	0.351358	15.4863	30.0297		1
NMX321	NMX321 1230190001	pathogenic	R406L	0.302652	8.44	59887.8	1.7	-109.55	42.49	0.78	1.01	12.75	0	7.86	1	804.84	106.55	43.93	11.47	0	27.27	2.08	2.04	407.63	73.16	0.543047	0.45707	10.0083	13.2054		1
NMX321	NMX321 1230190001	pathogenic	R406L	0.990416	8.5	59385	0.6	-63.35	4.61	0.85	1.02	25.72	0	12.14	0.98	806.91	68.4	34.19	23.25	0	28.89	2.69	2.05	429.04	72.42	0.596736	0.40338	18.4839	30.2818		1
NMX321	NMX321 1230190001	pathogenic	R406L	0.513267	8.45	78700.6	-1.66	-55.65	-97.2	0.58	1.01	64.28	0.6	57.25	0.88	949.55	205.14	124.89	60.95	0	25.62	1.92	2.1	319.32	81.83	0.799443	0.200682	38.481	150.412		1
NMX321	NMX321 1230190001	pathogenic	R406L	0.580168	8.49	68880.8	3.51	-22.3	114.18	0.5	1.02	33.57	0	12.11	0.99	856.09	196.18	107.39	31.44	0	18.14	1.85	2.04	352.84	79.17	0.619006	0.381111	24.5903	42.5588		1
NMX321	NMX321 1231190001	pathogenic	R406L	0.40195	8.53	64980.6	0.79	-46.43	17.59	0.69	1.02	37.18	0	14.68	0.99	872.19	158.16	45.94	32.47	0	27.12	4.68	2.16	413.24	73.26	0.768217	0.2319	22.169	66.5678		1
NMX321	NMX321 1231190001	pathogenic	R406L	0.142617	8.42	61117.4	-0.68	-70.87	-31.01	0.78	1.01	46.64	0	10.03	0.99	810.85	82.8	39.61	43.47	0	28.54	2.94	2.06	431.13	74.11	0.708683	0.291433	30.3371	75.3804		1
NMX321	NMX321 1231190001	pathogenic	R406L	1.60258	8.57	68732.5	-0.82	-140.85	-28.57	0.43	1.03	34.86	0	11.03	0.99	880.32	100.58	63.37	29.68	0	34.07	3.75	2.09	399.2	76.79	0.60215	0.397983	22.872	39.9724		1
NMX321	NMX321 1231190001	pathogenic	R406L	0.133783	8.43	57659	0.03	-13.79	-22.59	0.82	1.01	64.43	0	14.71	0.98	836.16	63.15	31.17	60.15	0	29.2	2.44	2.07	407.85	67.9	0.7731	0.227017	38.619	133.436		1
NMX321	NMX321 1231190001	pathogenic	R406L	0.17645	8.41	42329.1	-0.5	-256.96	-24.49	1.15	1.01	36.59	0	24.58	0.98	719.16	56.66	35.43	34	0	28.98	1.97	2.09	354.87	58.12	0.75285	0.247267	22.8245	68.0102		1
NMX321	NMX321 1231190001	pathogenic	R406L	0.2951	8.49	72030.9	-1.36	-73.93	-33.2	0.76	1.02	29.9	0	12.43	0.99	857.36	144.02	54.73	25.46	0	27.61	2.54	2.06	374.26	82.65	0.59595	0.404167	20.7471	32.4021		1
NMX321	NMX321 1231190001	pathogenic	R406L	0.5695	8.46	64448.9	-1.03	-101.31	-32.91	0.75	1.01	36.52	0	11.85	0.99	859.51	101.12	44.76	33.45	0	31.73	2.72	2.07	437.9	73.74	0.651317	0.348817	24.9962	49.2141		1
NMX321	NMX321 1231190001	pathogenic	R406L	0.346715	8.58	69462.6	-0.64	-38.88	-14.8	0.59	1.03	25.04	1.39	12.24	0.99	866.43	152.16	65.63	23.71	0	26.62	3.3	2.14	441.13	78.85	0.746861	0.253258	15.2839	48.5586		1
NMX321	NMX321 1231190001	pathogenic	R406L	0.30485	8.44	69483.3	-3.37	-232.64	-42.33	0.31	1.01	22.11	0.6	13.63	0.99	874.94	64.42	36.48	20.44	0	18.1	1.99	2.01	428.51	78.16	0.548817	0.451317	18.2289	23.1281		1
NMX321	NMX321 1231190001	pathogenic	R406L	0.108583	8.45	46216.9	-0.72	-8.35	-19.39	1	1.01	45.02	0	12.24	0.98	754.37	76.88	21.48	41.41	0	27.53	1.97	2.07	346.07	60.26	0.770233	0.229883	27.2083	88.9691		1
NMX119	092319 NMX119 copper0001	pathogenic	E283K	8.59935	9.76	95668.7	0.24	-135.16	4.25	0.45	1.14	72.87	0	19.18	0.99	980.27	168.96	31.99	69.56	0.18	36.66	16.91	4.49	510.64	96.02	0.503042	0.446002	82.7868	62.5934		1
NMX119	092319 NMX119 copper0001	pathogenic	E283K	0.791392	8.66	104025	-0.95	-252.08	-44.75	0.33	1.04	47.6	0	19.71	1	965.47	181.34	78.95	45.81	0.01	31.46	5.57	2.19	535.33	105.93	0.616022	0.352058	35.5672	67.8977		1
NMX119	092319 NMX119 copper0001	pathogenic	E283K	1.87462	9.14	93831	0.63	-153.47	15.18	0.38	1.09	61.55	0	17.57	0.99	975.15	164.65	44.42	58.55	0.2	33.94	15.88	3.25	488.83	94.69	0.524228	0.424933	66.3879	55.8865		1
NMX119	092319 NMX119 copper0001	pathogenic	E283K	1.74697	8.95	73468.9	0.5	-23.18	7.01	0.39	1.07	30.42	0	9.77	0.99	960.31	139.68	55.61	29.13	0	34.7	7.8	2.34	538.6	75.24	0.660677	0.179538	23.8984	74.3134		1
NMX119	092319 NMX119 copper0001	pathogenic	E283K	0.839381	8.63	86162.8	-0.78	-123.83	-17.34	0.33	1.03	41.54	0.76	12.08	1	945.81	186.92	57.81	39.5	0.03	31.03	7.83	2.4	541.79	89.55	0.587085	0.403147	31.6872	51.8343		1
NMX119	092319 NMX119 copper0001	pathogenic	E283K	0.790459	8.78	92826.4	-0.91	-238.98	-7.75	0.44	1.05	40.46	0.72	15.99	1	975.12	187.32	45.61	38.2	0.02	33.05	6.99	2.18	562.03	93.63	0.585785	0.393146	30.6793	51.4543		1
NMX119	092319 NMX119 copper0001	pathogenic	E283K	0.639725	8.65	87987.4	-0.11	-35.1	-17.7	0.45	1.04	62.16	0.78	16.54	0.99	944.56	187.67	56.93	59.64	0.04	33.52	9.02	2.57	570.12	91.59	0.715683	0.249912	40.227	123.459		1
NMX119	092319 NMX119 copper0001	pathogenic	E283K	1.33391	9.06	93521	-0.66	-147.16	-30.29	0.45	1.08	51.64	0.36	18.4	0.99	968.42	188.32	60.35	46.65	0.08	33.21	11.52	2.96	516.29	94.96	0.524345	0.438151	41.5017	56.8036		1
NMX119	092319 NMX119 copper0001	pathogenic	E283K	7.31832	9.38	85294.3	-0.11	-103.11	-2.56	0.58	1.1	58.77	0	13.61	0.99	971.15	178.18	29.77	54.27	0.01	35.53	10.52	3.38	521.81	86.33	0.795209	0.190372	39.6145	119.579		1
NMX119	092319 NMX119 copper0001	pathogenic	E283K	0.498158	8.74	92704.7	0.59	-27.59	23.62	0.43	1.05	55.33	0.7	15.65	0.99	969.01	186.04	53.83	53.24	0.02	31.24	10.24	2.76	510.24	94.09	0.792476	0.200973	36.4457	121.177		1
NMX119	092519 NMX119 (2) copper0001	pathogenic	E283K	1.65932	8.65	112675	-1.51	-8.38	-36.59	0.39	1.03	39.96	0	11.74	1	1033.1	142.69	44.76	32.72	0.01	33.35	6.9	2.34	523.6	107.23	0.7456	0.254517	23.6145	59.3905		1
NMX119	092519 NMX119 (2) copper0001	pathogenic	E283K	4.11148	9.41	133872	-0.53	-129.43	-15.55	0.21	1.12	72.48	0.3	15.98	0.98	1198.66	207.04	77.66	67.82	0.07	34.71	19.87	2.96	588.18	110.01	0.502267	0.381183	73.581	80.9531		1
NMX119	092519 NMX119 (2) copper0001	pathogenic	E283K	3.58567	8.94	123596	0.7	-142.76	14.73	0.54	1.07	55.78	0.19	13.37	0.99	1082.68	194.89	34.81	52.96	0.03	38.07	10.83	2.32	567.36	112.27	0.495	0.453567	47.5218	64.9109		1
NMX119	092519 NMX119 (2) copper0001	pathogenic	E283K	1.4475	8.88	109629	0.37	15.47	13.06	0.37	1.06	52.26	0.9	16.15	1	1035.68	203.51	78.9	49.67	0.03	32.71	17.2	3.02	536.14	104.08	0.81965	0.175717	36.8172	110.929		1
NMX119	092519 NMX119 (2) copper0001	pathogenic	E283K	1.47828	8.63	123466	0.3	-135.44	-0.75	0.56	1.03	33.61	0	15.93	0.99	1032.76	120.37	33.62	28.04	0.03	34.39	6.12	2.28	514.09	117.65	0.52215	0.477983	24.6808	31.7057		1
NMX119	092519 NMX119 (2) copper0001	pathogenic	E283K	1.17667	8.69	100519	-0.99	-5.51	-33.52	0.46	1.04	45.56	0	12.63	1	990.07	165.5	59.45	43.11	0	35.14	11.43	2.5	490.93	99.83	0.7825	0.217617	31.2617	85.6986		1
NMX119	092519 NMX119 (2) copper0001	pathogenic	E283K	4.7941	9.38	115633	0.09	-198	7.49	0.33	1.12	48.96	0.02	14.44	1	1041.69	192.99	44	47.01	0.14	34.62	14.82	2.86	569.51	109.24	0.58595	0.414167	49.2242	43.8596		1
NMX119	092519 NMX119 (2) copper0001	pathogenic	E283K	3.2937	9.22	103226	0.19	-192.71	5.04	0.48	1.1	54.42	0.33	16.15	0.99	974.36	174.61	42.49	51.03	0.08	34.66	15.18	3.07	515.83	104.18	0.488817	0.485717	58.224	46.4715		1
NMX119	092519 NMX119 (2) copper0001	pathogenic	E283K	0.9383	8.55	121078	-0.01	-276.4	8.55	0.57	1.02	29.37	0	12.45	1	1062.95	110.05	40.44	24.61	0.02	37.33	4.79	2.18	513.18	111.97	0.584283	0.400483	19.746	32.6318		1
NMX119	092519 NMX119 (2) copper0001	pathogenic	E283K	1.02695	8.69	113386	0.95	-190.8	39.23	0.47	1.04	31.35	1	13.28	0.99	1013.04	190.79	60.73	29.68	0.05	33.2	8.08	2.34	528.59	110.05	0.505248	0.479384	33.8443	26.2392		1
NMX119	092519 NMX119 copper0001	pathogenic	E283K	1.10485	8.6	93897.2	-1.7	-118.1	-34.39	0.39	1.03	40.5	0	13.23	1	1000.44	171.52	56.62	38.36	0.03	32.15	7.55	2.2	513.78	92.27	0.513333	0.486783	31.5001	45.5929		1
NMX119	092519 NMX119 copper0001	pathogenic	E283K	21.112	10.93	80863.1	-1.44	-264.36	-18.56	-0.05	1.25	78.05	0	36.71	0.96	914.93	135.07	27.06	74.64	0.32	29.33	19.41	3.49	433.81	87.24	0.6893	0.312382	70.8045	82.7106		1
NMX119	092519 NMX119 copper0001	pathogenic	E283K	2.21332	8.72	93788.2	-0.69	-128.94	-50.17	0.56	1.04	36	0	11.35	0.99	1007.73	126.51	102.95	34.36	0.06	36.8	6.39	2.42	538.02	91.47	0.6125	0.387617	25.2062	48.8237		1
NMX119	092519 NMX119 copper0001	pathogenic	E283K	0.759762	8.48	92630.6	0.39	-43.16	5.29	0.6	1.01	84.69	0.03	15.76	0.95	1004.23	107.87	42.18	78.8	0	34.06	3.26	2.1	521.33	90.86	0.827876	0.171563	48.309	226.172		1
NMX119	092519 NMX119 copper0001	pathogenic	E283K	0.172317	8.43	74422.1	0.16	-155.26	-14.63	0.71	1.01	47.14	0	13.97	0.99	895.11	76.81	39.53	44.13	0	32.78	2.93	2.06	480.54	81.75	0.73035	0.269767	30.7033	80.4692		1
NMX119	092519 NMX119 copper0001	pathogenic	E283K	0.283917	8.42	91304.4	-0.5	-28.44	12.03	0.6	1.01	42.15	0	5.93	0.99	1019.77	94.26	54.48	36.22	0	34.12	1.9	2.01	454.45	88.01	0.756783	0.243333	23.5922	75.4947		1
NMX119	092519 NMX119 copper0001	pathogenic	E283K	3.39353	8.76	91279.3	1.18	-69.25	10.67	0.59	1.05	38.09	0	10.06	1	999.87	118.82	28.03	32.15	0.08	30.25	6.4	2.44	500.69	89.77	0.572733	0.427383	24.1862	42.821		1
NMX119	092519 NMX119 copper0001	pathogenic	E283K	2.40712	8.62	98450.1	-0.13	-151.63	-0.77	0.57	1.03	51.07	0.81	10.27	1	1065.03	167.97	19.12	45.71	0	39.13	6.05	2.31	570.51	90.87	0.819283	0.1769	29.9265	119.771		1
NMX119	092519 NMX119 copper0001	pathogenic	E283K	0.274883	8.4	97310.8	0.07	-154.47	9.18	0.58	1.01	15.29	0	3.79	0.99	1073.16	59.54	45.22	13.25	0	41.33	0.76	1.99	674.67	89.22	0.791667	0.20845	8.64636	30.7418		1
NMX119	092519 NMX119 copper0001	pathogenic	E283K	1.38423	8.51	91612.8	-0.11	-86.24	-3.96	0.66	1.02	19.01	0	7.69	1	994.89	73.41	29.76	17.38	0	35.15	3.52	2.08	500.89	90.55	0.544883	0.455233	14.2618	21.105		1
NMX112	091619 NMX112 copper0001	pathogenic	P139L	3.60813	8.98	98703.6	0.26	-132.26	15.03	0.33	1.07	47.43	0.3	18.21	1	968.26	181.93	65.73	45.5	0.07	31.97	11.38	2.65	512.95	100.23	0.645717	0.3544	40.9881	53.6917		1
NMX112	091619 NMX112 copper0001	pathogenic	P139L	0.40955	8.94	94800.9	-1.68	-216.04	-53.19	0.25	1.07	48.79	0.8	24.36	0.99	949.71	185.55	81.08	45.82	0.07	26.86	12.82	2.83	490.09	98.17	0.60215	0.397983	42.0794	51.4655		1
NMX112	091619 NMX112 copper0001	pathogenic	P139L	1.75142	8.89	71502.6	-0.22	-7.59	-3.47	0.59	1.06	60.2	0	23.91	0.97	816.78	154.9	37.41	55.8	0.05	26.25	11.55	2.99	408.29	86.15	0.696433	0.299517	42.4131	87.6674		1
NMX112	091619 NMX112 copper0001	pathogenic	P139L	0.885433	8.8	102209	0.64	-96.82	20.55	0.35	1.05	59.49	0.8	21.49	0.99	954.94	187.87	62.94	55.82	0.06	30.54	11.19	2.78	493.47	105.32	0.577733	0.422383	52.2005	60.7516		1
NMX112	091619 NMX112 copper0001	pathogenic	P139L	1.88595	8.91	75732.7	-0.38	-38.32	-2.08	0.55	1.06	40.89	0.54	22.14	0.99	799.78	116.72	40.24	37.66	0.08	26.2	10.38	3.05	407.83	93.28	0.701067	0.2625	29.773	63.9401		1
NMX112	091619 NMX112 copper0001	pathogenic	P139L	1.15142	9.03	96704.1	-0.12	-24.29	-11.01	0.39	1.08	49.84	0.68	21.76	0.99	958.34	179.81	57.85	46.93	0.07	32.59	15.46	3.47	500.92	99.32	0.760117	0.20285	35.2796	99.1656		1
NMX112	091619 NMX112 copper0001	pathogenic	P139L	4.17782	9.55	84703	-0.08	-47.73	-3.52	0.46	1.13	66.14	1.46	22.2	0.98	880.11	169.26	43.05	61.66	0.07	27.71	14.44	4.2	462.43	94.81	0.79785	0.19905	42.1954	140.622		1
NMX112	091619 NMX112 copper0001	pathogenic	P139L	0.126433	8.96	105273	0.86	-80.07	2.66	0.44	1.07	28.84	0	12.7	0.99	920.64	144.95	40.1	26.64	0.03	24.96	6.63	2.38	465.62	112.64	0.281783	0.157383	45.1263	88.5001		1
NMX112	091619 NMX112 copper0001	pathogenic	P139L	0.910417	8.71	103003	0.18	-48.37	-3.45	0.57	1.04	41.08	0.72	15.83	0.99	957.85	188.09	53.53	38.03	0.01	30.35	7.45	2.41	467.23	105.77	0.70215	0.277617	25.5528	72.3678		1
NMX112	091619 NMX112 copper0001	pathogenic	P139L	1.25495	9.13	94636	-1.37	-23.68	-28.45	0.54	1.09	39.72	1.55	14.92	0.99	938.32	181.31	45.8	35.69	0.03	30.04	10.69	2.5	499.5	99.22	0.334202	0.140121	49.1102	137.554		1
NMX112	091719 NMX112 copper0001_Repaired	pathogenic	P139L	0.87425	8.79	93274	-0.38	-103.21	-8.48	0.45	1.05	35.28	1.95	19.63	0.99	953.88	196.49	89.58	33.24	0.01	29.93	6.07	2.26	399.98	96.16	0.600483	0.261067	29.8358	58.6837		1
NMX112	091719 NMX112 copper0001_Repaired	pathogenic	P139L	2.72998	8.68	95623.7	-0.45	-67.8	-24.92	0.59	1.04	35.6	0	10.43	0.99	993.61	118.48	59.25	32.45	0.04	35.79	6.22	2.55	504.9	94.68	0.54405	0.456067	26.962	38.9938		1
NMX112	091719 NMX112 copper0001_Repaired	pathogenic	P139L	2.00373	8.71	99058.3	0.21	-66.02	1.94	0.58	1.04	63.48	0.74	17.52	0.99	980.28	198.32	31.64	59.4	0.02	34.51	7.82	2.54	507.01	99.48	0.808333	0.186667	38.9845	149.392		1
NMX112	091719 NMX112 copper0001_Repaired	pathogenic	P139L	14.6065	11.26	92364.8	0.02	-92.08	2.81	0	1.35	59.48	1.61	30.25	0.96	1025.5	214.76	61.51	56.02	0.42	32.51	27.51	4.25	499.98	88.76	0.52861	0.201572	72.2227	88.5104		1
NMX112	091719 NMX112 copper0001_Repaired	pathogenic	P139L	14.6685	11.1	90922.4	-0.05	-132.02	8.81	-0.23	1.23	72.27	0	17.59	0.99	1025.11	53.99	23.79	67.87	0.68	41.67	20.28	6.52	535.42	87.2	0.691483	0.310662	65.1263	73.5375		1
NMX112	091719 NMX112 copper0001_Repaired	pathogenic	P139L	4.76267	10.07	83949.9	-0.19	-142.2	-9.33	0.28	1.2	66.52	0	32.57	0.99	952.42	135.79	48.3	63.69	0.28	33.52	19.67	3.73	487.24	86.72	0.6344	0.3044	62.2785	79.45		1
NMX112	091719 NMX112 copper0001_Repaired	pathogenic	P139L	2.62982	8.79	95536.4	0.44	-79.24	19.11	0.55	1.05	56.84	1.41	11.2	0.99	989.29	196.68	29.12	53.81	0.06	33.95	6.92	2.4	501.55	95.05	0.64535	0.301183	39.0284	95.0186		1
NMX112	091719 NMX112 copper0001_Repaired	pathogenic	P139L	2.84595	8.85	96635.4	0.81	-101.8	18.15	0.52	1.06	59.32	0.05	18.47	0.99	978.48	198.12	45.12	56.87	0.05	33.16	7.89	2.47	499.78	97.22	0.5006	0.441183	52.6807	69.1338		1
NMX112	091719 NMX112 copper0001_Repaired	pathogenic	P139L	0.160097	8.55	90763.9	0.81	-126.87	13.89	0.57	1.02	44.36	0	12.08	1	961.15	138.99	31.74	39.24	0.03	34.24	6.42	2.44	519.15	92.85	0.567908	0.43223	32.9017	47.5641		1
NMX112	091719 NMX112 copper0001_Repaired	pathogenic	P139L	1.2945	8.56	96894.2	-0.48	-115.12	-17.44	0.64	1.02	52.78	0	19.08	0.99	930.85	93.8	41.05	44.04	0.02	32.82	4.07	2.24	485.41	102.5	0.609719	0.390401	34.6019	58.7709		1
NMX112	091819 NMX112 copper0001_Repaired	pathogenic	P139L	0.905733	8.8	89594.2	1.11	-121.61	37.35	0.34	1.05	55.15	1.39	21.99	0.99	981.18	203.32	68.94	51.78	0.08	31.87	11.47	2.67	499.84	89.85	0.545717	0.351433	53.7404	63.9017		1
NMX112	091819 NMX112 copper0001_Repaired	pathogenic	P139L	0.360917	8.7	92812.5	-0.99	-147.53	-38.27	0.48	1.04	49.7	0	16.1	0.99	970.33	201.29	59.27	47.07	0.03	32.66	6.39	2.25	495.07	94.13	0.56965	0.43	38.2113	58.8471		1
NMX112	091819 NMX112 copper0001_Repaired	pathogenic	P139L	1.27705	8.7	95218.5	-0.12	-87.44	7	0.52	1.04	64.8	2.16	15.04	0.98	1029.76	192.59	48.26	61.53	0.07	35.7	8.15	2.67	544.87	91	0.576183	0.419883	51.371	76.0555		1
NMX112	091819 NMX112 copper0001_Repaired	pathogenic	P139L	6.36022	13.02	81784.4	0	-56.3	-5.02	0.19	1.55	73.45	2.08	27.25	0.97	999.94	200.39	45.34	68.52	0.31	35.35	47.88	6.07	504.22	80.36	0.381183	0.30595	114.597	81.1866		1
NMX112	091819 NMX112 copper0001_Repaired	pathogenic	P139L	0.82635	8.7	100952	1.52	-107.41	40.2	0.57	1.04	38.13	0.68	17.08	0.99	975.51	177.29	37.5	33.64	0.01	28.73	4.93	2.24	476.3	101.86	0.649283	0.2419	27.4474	65.3811		1
NMX112	091819 NMX112 copper0001_Repaired	pathogenic	P139L	2.74168	8.84	97398.6	-1.45	-73.21	-33.94	0.57	1.06	37.86	0	14.31	0.98	1010.16	176.33	49.53	34.74	0.04	35.93	6.96	2.35	534.58	94.92	0.54785	0.4519	27.5728	43.4379		1
NMX112	091819 NMX112 copper0001_Repaired	pathogenic	P139L	3.25702	9.1	78173.7	0.6	-97.68	18.94	0.52	1.09	62.43	0	24.97	0.99	914.59	135.22	46.11	59.67	0.08	31.11	12.03	2.82	460.84	84.06	0.504167	0.49595	64.2302	55.0157		1
NMX112	091819 NMX112 copper0001_Repaired	pathogenic	P139L	0.7073	8.59	98932.9	0.77	-221.46	43.48	0.61	1.03	35.75	1.26	11.29	0.99	1023.08	203.81	81.39	33.28	0.01	35.65	4.26	2.18	501.66	95.43	0.565233	0.362383	28.1625	47.8985		1
NMX112	091819 NMX112 copper0001_Repaired	pathogenic	P139L	1.43627	9.59	77734.8	0.33	-95.55	12.61	0.44	1.14	42.9	0	21.54	0.98	985.08	106.46	36.07	40.69	0.16	38.51	23.55	3.47	511.7	77.53	0.384866	0.21759	58.2231	84.03		1
NMX112	091819 NMX112 copper0001_Repaired	pathogenic	P139L	2.60732	8.96	96697.1	-0.08	-162.43	-2.67	0.52	1.07	53.4	0	23.52	0.96	1010.57	228.99	38.89	47.48	0.06	37.79	9.23	2.87	546.33	94.51	0.65375	0.154475	39.3278	140.942		1
NMX352	020320_NMX352_0001	pathogenic	R292L	2.12238	8.91	79912.4	-0.18	-41.92	-1.24	0.58	1.07	45.51	0	14.02	0.99	970.5	182.1	41.31	41.79	0.05	32.09	8.34	2.41	471.13	81.03	0.491607	0.471955	37.9878	48.9674		1
NMX352	020320_NMX352_0001	pathogenic	R292L	0.20519	8.53	95277.6	-1.03	-113.68	-28.99	0.62	1.02	59.14	0	12.2	0.98	1013.71	166.42	35.44	56.64	0	31.56	3.54	2.08	531.35	92.41	0.802006	0.171036	34.6616	168.649		1
NMX352	020320_NMX352_0001	pathogenic	R292L	0.610121	8.49	81108.1	1.04	-91.46	34.69	0.67	1.02	28.31	0	11.33	0.99	957.09	122.21	54.37	26.61	0	31.87	3.64	2.08	475.74	83.35	0.530412	0.469705	24.2596	29.2533		1
NMX352	020320_NMX352_0001	pathogenic	R292L	0.209374	8.42	93618.7	-1.31	-385.59	26.18	0.46	1.01	29.27	0	16.25	0.99	1025.42	112.34	92.21	26.37	0	32.25	1.34	2	415.37	89.78	0.740803	0.259314	17.5317	51.6044		1
NMX352	020320_NMX352_0001	pathogenic	R292L	0.117914	8.51	52817.6	-1.68	-84.49	-38	0.8	1.02	29.52	0	14.07	0.99	833	70.81	29.12	27.72	0	25.58	2.88	2.14	408.37	62.34	0.747704	0.252413	18.8756	53.8954		1
NMX352	020320_NMX352_0001	pathogenic	R292L	0.162936	8.45	77674.6	-2.11	-79.53	-63.62	0.6	1.01	22.46	0	7.17	0.99	988.93	122.38	94.9	20.39	0	37.96	2.35	2.06	491.95	77.22	0.698898	0.301218	14.1106	34.9621		1
NMX352	020320_NMX352_0001	pathogenic	R292L	1.41355	8.86	51146.8	1.54	11.97	40.71	0.61	1.06	28.68	0	12.08	0.99	808.08	156.76	43.03	26.07	0.04	26.65	5.29	2.32	434.5	62.26	0.723651	0.276466	16.582	50.8866		1
NMX352	020320_NMX352_0001	pathogenic	R292L	1.11188	8.77	49649.8	0.26	-115.13	6.48	0.76	1.05	24.64	3.02	15.15	0.98	793.65	138.99	28.12	23.39	0.01	24.11	3.56	2.12	397.96	61.54	0.402664	0.294434	26.7586	42.8357		1
NMX352	020320_NMX352_0001	pathogenic	R292L	0.60267	8.68	62884.8	1.03	-240.35	14.41	0.47	1.04	38.83	3.96	31.34	0.97	762.8	168.56	92.05	34.78	0	13.62	2.8	2.14	338.09	81.1	0.643175	0.243712	28.1484	68.4211		1
NMX352	020320_NMX352_0001	pathogenic	R292L	0.160869	8.41	70973	0.52	-73.84	8.6	0.69	1.01	30.88	0	7.75	0.99	915.17	59.11	28.54	29.21	0	33.58	1.71	2.01	475.62	76.26	0.719484	0.280633	19.9948	52.8204		1
NMX352	020420_NMX352_0001	pathogenic	R292L	2.17762	9.08	77907	-0.27	-43.83	-15.1	0.47	1.09	60.85	0.26	15.31	0.99	921.08	182.15	53.67	58.92	0.06	31.11	12.86	2.99	498.75	83.19	0.550833	0.449283	58.6649	59.2143		1
NMX352	020420_NMX352_0001	pathogenic	R292L	3.02938	9.33	78288.3	-1.04	-7.23	-34.88	0.41	1.12	53.13	0.63	12.63	0.99	927.82	185.81	69.86	49.89	0.13	26.95	12.66	3.05	478.49	82.99	0.50595	0.442733	42.718	63.8674		1
NMX352	020420_NMX352_0001	pathogenic	R292L	3.45693	9.26	81217.3	0.92	-30.26	26.05	0.39	1.11	52.14	1.64	14.8	0.99	950.59	192.2	60.75	49.34	0.12	31.95	17.99	3.54	490.34	84.01	0.572617	0.414167	49.0116	51.379		1
NMX352	020420_NMX352_0001	pathogenic	R292L	2.2939	8.98	77303.6	-0.62	-82.76	-19.14	0.48	1.07	55.21	1.61	17.39	0.99	897.17	179.45	61.51	51	0.05	25.91	13.78	3.03	424.83	84.75	0.6125	0.314167	44.9139	74.7566		1
NMX352	020420_NMX352_0001	pathogenic	R292L	4.34942	9.49	77439	-0.24	-44.12	-8.66	0.54	1.14	45.58	0	14.39	0.99	903.33	141.36	42.55	44.09	0.1	33.96	14.48	4.05	482.91	84.31	0.756433	0.243683	33.2635	77.6621		1
NMX352	020420_NMX352_0001	pathogenic	R292L	2.15282	9	83006.5	1.02	-113.95	31.11	0.45	1.08	46.79	1.53	18.18	0.99	973.31	192.9	66.23	43.01	0.02	33.34	8.06	2.35	522.48	83.91	0.637733	0.302383	37.1702	63.8588		1
NMX352	020420_NMX352_0001	pathogenic	R292L	1.34315	9.12	76553.9	-0.86	-28.57	-16.34	0.44	1.09	47.58	5.7	16.27	0.99	932.5	191.09	69.81	44.33	0.03	25.71	10.81	2.68	446.3	80.73	0.60785	0.261317	39.6185	77.4974		1
NMX352	020420_NMX352_0001	pathogenic	R292L	4.71237	11.33	75165.4	0.41	-16.37	10.21	0.02	1.36	79.61	4.08	21.28	0.99	897.14	190.78	73.21	75.76	0.33	26.34	32.3	4.72	454.03	82.4	0.634167	0.287733	69.9998	109.026		1
NMX352	020420_NMX352_0001	pathogenic	R292L	2.33932	8.84	78097.6	0.35	-53.67	9.54	0.47	1.06	40.54	0.05	12.11	0.99	930.43	180.61	60.61	38.18	0.05	30.98	12.29	2.75	472.75	82.54	0.504883	0.495233	42.9933	33.2606		1
NMX352	020420_NMX352_0001	pathogenic	R292L	1.13371	11.29	90605.8	0.65	-22.65	2.68	0.39	1.3	10.67	0	18.96	0.98	976.8	160.31	60.7	9.57	0.02	30.1	18.14	2.46	480.5	91.21	0.0527958	0.0457708	104.714	88.4025		1
NMX352	020520_NMX3520001	pathogenic	R292L	0.666444	8.66	81925.4	-0.58	-122.1	-0.51	0.76	1.04	33.88	0	13.05	0.99	937.93	190.99	29.85	32.52	0.01	32.87	5.28	2.27	500.26	85.89	0.773907	0.22621	23.3141	63.9921		1
NMX352	020520_NMX3520001	pathogenic	R292L	0.679829	8.86	75367.3	0.62	-96.34	18.84	0.47	1.06	45.76	0	15.57	0.99	918.38	182.33	62.07	43.81	0.01	29.24	8.16	2.37	455.08	80.71	0.502442	0.497675	40.4493	47.2018		1
NMX352	020520_NMX3520001	pathogenic	R292L	1.21851	8.68	61531	-0.65	-108.77	-28.95	0.66	1.04	36.57	0	14.69	0.98	855.76	154.13	66.9	34.84	0	28.37	4.39	2.11	438.22	70.79	0.533162	0.392196	30.9971	46.6946		1
NMX352	020520_NMX3520001	pathogenic	R292L	0.129315	8.67	74228.7	-0.17	-112.55	-10.12	0.64	1.04	42.45	0	18.36	0.99	894.18	132.38	31.02	40.56	0.04	32.07	9.28	2.91	460.8	81.66	0.589352	0.410765	36.8244	45.9138		1
NMX352	020520_NMX3520001	pathogenic	R292L	0.978764	8.87	77669.9	-1.23	-46.87	-35.95	0.46	1.06	38.32	0	13.9	0.99	916.13	178.99	64.3	36.81	0.1	31.69	12.05	2.9	489.37	83.41	0.691747	0.308369	28.6101	55.1746		1
NMX352	020520_NMX3520001	pathogenic	R292L	0.962946	8.78	75207.2	-2.48	-28.58	-100.09	0.3	1.05	52.36	0	13.62	0.99	917.68	191.19	129.6	49.28	0.02	25.47	6.4	2.26	408.21	80.59	0.549947	0.387779	42.1869	67.2435		1
NMX352	020520_NMX3520001	pathogenic	R292L	1.78274	8.77	79398.4	0.09	-36.08	-8.71	0.47	1.05	44.15	0	10.19	0.99	944.56	169.08	53.44	40.08	0.02	31.9	5.42	2.24	515.81	82.68	0.725318	0.185255	29.7508	99.855		1
NMX352	020520_NMX3520001	pathogenic	R292L	2.60045	8.75	74026.5	0.62	-74.67	15.67	0.63	1.05	61.84	1.27	13.07	0.98	891.3	189.58	35.54	57.53	0.02	32.04	5.47	2.21	457.84	81.7	0.650909	0.249429	42.1535	120.65		1
NMX352	020520_NMX3520001	pathogenic	R292L	1.12908	8.5	62916.4	1.23	-61.54	31.28	0.89	1.02	32.2	0	9.16	0.98	869.03	71.44	39.35	29.77	0	34.14	3.09	2.14	441.6	71.26	0.729135	0.270982	21.4476	52.1583		1
NMX352	020520_NMX3520001	pathogenic	R292L	4.92207	10.98	54059.3	-0.65	-4.97	-13.4	0.48	1.28	81.9	0.51	31.55	0.95	774.08	158.26	59.99	78.68	0.21	23.98	20.52	5.1	348.61	68.68	0.65652	0.344309	51.077	131.126		1
NMX352	020720_NMX352_0001	pathogenic	R292L	0.319683	8.46	78998.8	0.11	-84.42	8.63	0.86	1.01	43.11	0	12.46	0.99	903.67	90.99	32.03	41.12	0	31.36	2.58	2.11	422.43	86.02	0.762733	0.237383	27.5822	84.6044		1
NMX352	020720_NMX352_0001	pathogenic	R292L	2.10475	8.65	75917.5	0.98	-107.42	28.39	0.72	1.04	52.32	0	20.4	0.99	818.62	101.44	50.49	48.1	0.01	26.87	3.64	2.13	421.8	91.26	0.613683	0.386433	37.083	65.5719		1
NMX352	020720_NMX352_0001	pathogenic	R292L	0.5995	8.45	87490.5	0.6	-44.66	11.87	0.55	1.01	28.41	0	9.62	0.99	864.03	115.57	48.06	26.75	0	21.33	1.29	1.99	444.84	99.63	0.709767	0.29035	18.3138	47.3586		1
NMX352	020720_NMX352_0001	pathogenic	R292L	0.269783	8.41	63697.1	1.16	-16.01	-24.96	0.39	1.01	39.66	0	8.85	0.98	803.29	96.87	49.05	36.34	0	18.72	0.83	1.98	450.61	77.93	0.745233	0.254883	24.1116	72.0736		1
NMX352	020720_NMX352_0001	pathogenic	R292L	1.96802	9.05	64967.5	-1.4	-64.94	-73.88	0.51	1.08	39.48	3.51	31.57	0.96	755.66	119.92	83.06	37.06	0.02	9.75	4.55	2.18	331.53	84.63	0.477733	0.285717	35.0443	71.1119		1
NMX352	020720_NMX352_0001	pathogenic	R292L	0.927833	8.49	65475.6	0.74	-96.4	23	0.88	1.02	45.89	0	14.07	0.99	803.15	56.69	26.83	40.95	0	28.84	3.37	2.18	403.87	80.23	0.792267	0.20785	26.4831	96.0714		1
NMX352	020720_NMX352_0001	pathogenic	R292L	2.1973	9.08	70181.4	-2.43	-42.32	-53.81	0.43	1.09	39.36	0	17.34	1	838.42	132.41	57.06	34.96	0.01	24.87	6.78	2.66	388.43	82.31	0.828567	0.17155	25.2039	82.0558		1
NMX352	020720_NMX352_0001	pathogenic	R292L	0.3499	8.49	71814.8	-0.11	-161.41	16.82	0.65	1.02	22.98	0	12.92	0.99	826.26	104.73	52.01	17.05	0	22.69	1.7	2.02	392.39	85.46	0.59465	0.405483	13.8853	21.693		1
NMX352	020720_NMX352_0001	pathogenic	R292L	0.7243	8.5	56828.8	-0.6	-347.67	0.96	1.03	1.02	28.42	0	37.69	0.99	708.26	38.22	16.05	24.29	0	24.9	1.64	2.06	359.07	78.89	0.63465	0.365483	18.5501	34.2544		1
NMX352	020720_NMX352_0001	pathogenic	R292L	0.765617	8.48	97692.7	1.05	-226.81	43.15	0.72	1.01	24.29	0	13.12	0.99	923.55	128.08	78.58	22.9	0	30.83	1.89	2.03	419.65	104.06	0.616783	0.383333	17.7931	31.1039		1
NMX233	121719_NMX233_0001_retrack	pathogenic	R551L	0.5569	8.72	108631	0.59	-50.44	31.15	0.46	1.04	50.06	1.35	14.78	0.99	1022.08	165.92	68.2	47.51	0.01	29.17	6.22	2.19	561.68	104.57	0.605717	0.335483	41.7645	66.2029		1
NMX233	121719_NMX233_0001_retrack	pathogenic	R551L	0.215417	8.55	101802	-2.44	-213.53	-30.29	0.27	1.02	39.76	0.14	12.87	1	1009.32	196.23	48.68	37.18	0	22.96	3.65	2.1	492.3	99.19	0.658217	0.3419	26.4659	57.7901		1
NMX233	121719_NMX233_0001_retrack	pathogenic	R551L	0.53495	8.55	94723.3	0.43	-231.18	-3.24	0.55	1.02	40	0.82	16.87	1	944.72	144.95	53.64	37.22	0.01	27.07	2.45	2.1	453.57	98.63	0.755	0.177617	25.4925	101.184		1
NMX233	121719_NMX233_0001_retrack	pathogenic	R551L	0.510114	8.74	95735.1	-0.19	-31.59	19.82	0.48	1.04	87.49	1.02	17.42	0.97	995.11	196.91	76.99	82.32	0.02	27.12	8.46	2.58	437.61	94.72	0.650973	0.235896	66.972	164.138		1
NMX233	121719_NMX233_0001_retrack	pathogenic	R551L	0.414833	8.48	100030	-2.13	-314.78	-108.05	0.46	1.01	30.64	1.24	17.33	0.99	1015.81	202.65	163.19	26.43	0	26.79	1.76	2.02	409.37	96.86	0.6881	0.312017	19.9226	40.7702		1
NMX233	121719_NMX233_0001_retrack	pathogenic	R551L	1.85968	9.17	107674	0.09	-64.06	6.7	0.2	1.1	72.83	3.15	29.44	0.97	1026.47	224.67	70.72	67.18	0.15	27.36	29.56	3.95	502.71	103.34	0.41905	0.283333	88.4068	106.369		1
NMX233	121719_NMX233_0001_retrack	pathogenic	R551L	3.72819	9.38	109649	0.06	-43.7	4.36	0.46	1.12	59.78	0.29	17.53	0.98	1024.61	197.38	62.61	53.42	0.06	32.53	12.92	2.78	530.86	105.24	0.504813	0.341476	58.9759	69.2526		1
NMX233	121719_NMX233_0001_retrack	pathogenic	R551L	2.5944	9.67	106509	0.04	-32.04	8.28	0.23	1.15	84.19	0.24	25.09	0.98	1025.95	213.03	94.43	78.86	0.1	29.04	25.74	3.18	522.18	102.28	0.486332	0.339807	88.5027	105.413		1
NMX233	121719_NMX233_0001_retrack	pathogenic	R551L	0.967233	8.78	87785.9	-0.57	-58.2	-9.44	0.6	1.05	47.41	4.15	16.2	0.99	902.08	179.31	71.29	44.55	0	26.66	4.94	2.25	437.34	95.78	0.680233	0.297983	35.5636	68.3373		1
NMX233	121719_NMX233_0001_retrack	pathogenic	R551L	3.64137	9.03	102702	0.37	-21.24	28.37	0.32	1.08	42.44	1.52	11.09	0.99	985.58	190.4	62.25	40.23	0.02	17.94	7.31	2.29	525.87	102.51	0.515561	0.441049	34.9202	50.3902		1
NMX233	121819_NMX2330001	pathogenic	R551L	1.44638	8.86	73818.6	-1.2	-40.33	-38.58	0.51	1.06	50.01	1.39	11.93	0.99	948.86	194.68	71.94	47.27	0.02	31.72	6.77	2.29	490.96	76.51	0.770717	0.146783	32.2116	152.888		1
NMX233	121819_NMX2330001	pathogenic	R551L	2.31518	9.5	73371.2	0.06	-73.92	10.5	0.36	1.14	43.45	7.74	21.77	0.97	962.07	186.61	59.66	40.47	0.07	27.57	11.16	2.57	460.49	75	0.471783	0.35215	47.4607	51.3465		1
NMX233	121819_NMX2330001	pathogenic	R551L	0.565217	8.64	75142.3	1.43	-35.5	65.86	0.52	1.03	49.95	1.59	11.6	0.99	966.33	200.23	102.8	47.83	0	26.07	4.38	2.14	444	76.45	0.744767	0.25345	33.0647	91.5611		1
NMX233	121819_NMX2330001	pathogenic	R551L	0.411	8.55	79293.7	-0.32	-68.62	-19.23	0.54	1.02	39.89	2.59	13.12	0.98	1000.53	196.36	50.88	37.44	0.01	32.8	4.52	2.14	530.89	77.94	0.5525	0.28405	35.0676	63.5831		1
NMX233	121819_NMX2330001	pathogenic	R551L	0.443967	8.62	75016.7	-1.27	19.2	-42.48	0.57	1.03	52.73	2.8	25.42	0.92	919.49	155.46	62.47	48.97	0	21.48	2.77	2.18	412.65	80.2	0.66595	0.227983	37.6631	104.766		1
NMX233	121819_NMX2330001	pathogenic	R551L	0.262083	8.43	94984.6	-0.41	-159.6	-16.64	0.74	1.01	46.26	0	15.12	0.98	929.08	36.35	19.43	42.89	0	31.99	1.63	2.04	398.15	100.53	0.731783	0.138683	29.5427	153.374		1
NMX233	121819_NMX2330001	pathogenic	R551L	1.86229	9.02	73287.3	2.06	-25.64	65.78	0.26	1.07	43.58	4.62	21.11	0.98	954.22	210.7	82.95	41.73	0.01	21.89	8.83	2.34	436.49	75.55	0.498198	0.418174	46.1821	44.779		1
NMX233	122319_NMX233_0001	pathogenic	R551L	3.91112	9.83	88221.8	-0.1	-117.69	6.17	0.44	1.17	33.2	0.23	14.62	0.97	1025.71	195.71	36.92	30.97	0.1	32.51	13.97	3.16	563.82	84.38	0.4556	0.16715	30.0795	103.324		1
NMX233	122319_NMX233_0001	pathogenic	R551L	1.33615	8.79	106901	0.86	-79.6	25.32	0.5	1.05	27.73	1.75	9.34	0.96	1123.82	167.44	39.88	25.73	0	39.03	5.91	2.19	572.71	93.5	0.404167	0.243933	28.4336	58.351		1
NMX233	122319_NMX233_0001	pathogenic	R551L	1.28932	8.79	77709.1	-0.82	-74.16	-47.43	0.26	1.05	33.34	1.32	12.82	0.99	980.18	185.03	110.73	31.35	0.01	33.75	5.56	2.19	572.67	77.94	0.75465	0.216183	22.9835	64.7969		1
NMX233	122319_NMX233_0001	pathogenic	R551L	1.96922	8.78	68224.3	-0.75	-137.11	9.95	0.61	1.05	24.38	0.63	14.75	0.99	871.39	152.52	60.82	22.31	0	26.2	4.16	2.14	405.44	76.98	0.6806	0.265483	18.2137	37.3592		1
NMX233	122319_NMX233_0001	pathogenic	R551L	0.892183	8.72	71703.4	1.23	-54.92	33.91	0.61	1.04	37.27	0.6	14.23	0.99	917.83	149.02	61.95	35.19	0.02	30.39	6.24	2.29	452.25	76.87	0.778217	0.220717	24.1385	74.3205		1
NMX233	122319_NMX233_0001	pathogenic	R551L	1.42295	8.77	60870.8	0.43	-62.4	36.46	0.65	1.05	31.95	0.09	10.92	0.99	859.71	165.77	66.81	29.83	0.01	29.61	3.92	2.1	436.9	69.69	0.6619	0.299883	20.1777	54.9484		1
NMX233	122319_NMX233_0001	pathogenic	R551L	1.27473	8.64	83745.5	1.29	-42.8	53.44	0.55	1.03	54.66	2.99	19.18	0.96	960.66	160.86	69.28	51.67	0.01	28.52	5.3	2.22	463.43	85.59	0.629517	0.3356	39.3988	80.0486		1
NMX233	122319_NMX233_0001	pathogenic	R551L	1.38158	8.94	88084.6	-3.48	-215.44	-101.05	0.04	1.07	36.67	1.23	12.98	0.99	1046.89	204.15	120.34	35.13	0.05	23.16	7.54	2.3	483.61	82.72	0.705394	0.28153	21.8817	69.9631		1
NMX233	122319_NMX233_0001	pathogenic	R551L	0.741487	8.66	81415.2	0.81	-108.14	28.65	0.53	1.04	38.34	0	12.65	0.98	1006.64	213.89	50.82	36.66	0	36.66	4.83	2.11	466.1	79.57	0.510956	0.489163	31.2103	42.3463		1
NMX233	122319_NMX233_0001	pathogenic	R551L	0.301781	8.56	101328	0.23	12.65	18.35	0.62	1.02	38.64	0	8.34	0.99	1017.14	87.39	33.8	31	0	35.69	1.79	2.03	594.43	97.95	0.734721	0.265575	20.4109	60.2621		1
NMX233	122319_NMX233_0001	pathogenic	R551L	2.76208	11.85	116757	-1	-222.84	-13	0.5	1.06	44.67	0	4.82	0.92	1253.61	43.18	31.5	38.4	0	48.64	1.69	2.32	751.29	91.56	0.876084	0.13259	25.546	120.85		1
NMX231	100319_NMX231_Copper0001	pathogenic	S42Y	0.0783833	8.5	89066.4	0.8	-75.96	27.88	0.7	1.02	30.77	1.35	13.82	0.97	935.63	99.02	33.89	28.13	0	27.82	2.29	2.14	471.44	93.75	0.7256	0.2719	18.7254	53.4676		1
NMX231	100319_NMX231_Copper0001	pathogenic	S42Y	0.158317	8.41	92453.5	-2.05	-202.58	-59.65	0.65	1.01	17.07	0	10.04	1	946.68	84.9	66.87	14.07	0	26.64	1.02	2	484.58	96.03	0.669283	0.330833	10.2988	21.6933		1
NMX231	100319_NMX231_Copper0001	pathogenic	S42Y	0.5258	8.45	84766.2	0.33	-93.05	29.52	0.54	1.01	48.24	0	6.54	0.99	976.02	126.32	62.51	45.53	0	33.9	2.57	2.01	586.13	85.37	0.702383	0.297733	31.9274	77.5943		1
NMX231	100319_NMX231_Copper0001	pathogenic	S42Y	0.68762	8.48	75329.5	-2.55	-352.25	-86.74	0.39	1.01	27.44	1.92	18.31	1	959.5	179.34	98.64	23.17	0	27.85	1.23	2	460.78	77.21	0.674014	0.326114	16.545	36.8675		1
NMX231	100319_NMX231_Copper0001	pathogenic	S42Y	0.5603	8.47	69072.2	-0.47	-87.28	-17.61	0.61	1.01	28.7	0	11.67	1	871.92	136.72	59.05	20.47	0	26.69	1.89	2.02	429.36	77.93	0.653217	0.3469	15.0374	30.6827		1
NMX231	100319_NMX231_Copper0001	pathogenic	S42Y	0.39195	8.43	119388	-0.15	28.71	-7.54	0.66	1.01	78.36	0.05	19.67	0.94	1051.23	125.39	35.11	73.35	0	33.48	1.99	2.03	500.97	111.73	0.830483	0.16965	43.7019	218.4		1
NMX231	100319_NMX231_Copper0001	pathogenic	S42Y	0.21875	8.45	99027	2.02	-40.58	39.94	0.51	1.01	34.4	0	8.81	0.99	1001.42	82.64	37.79	31.26	0	32.33	2.43	2.02	506.62	97.23	0.50535	0.303933	30.5901	51.9961		1
NMX231	100319_NMX231_Copper0001	pathogenic	S42Y	0.1963	8.43	91150.6	-1.18	67.92	-20.27	0.92	1.01	65.52	0	22.95	0.87	984.15	60.93	30.65	61.4	0	30.8	1.91	2.07	433.24	91.09	0.637267	0.123933	47.7642	249.808		1
NMX231	100319_NMX231_Copper0001	pathogenic	S42Y	0.810417	8.47	98881.3	3	-145.32	107.85	0.21	1.01	37.05	0.43	12.56	0.99	1003.87	194.68	120.17	33.94	0	24.69	1.69	2.03	465.02	96.89	0.6119	0.387617	26.4831	45.7525		1
NMX231	100319_NMX231_Copper0001	pathogenic	S42Y	3.76362	9.39	89864.6	-6.11	-43.98	-115.62	0	1.08	37.79	46.46	14.49	0.98	952.02	161.94	129.12	35.05	0	2.22	2.01	2.03	425.46	92.88	0.563353	0.0940935	35.726	158.582		1
NMX231	10042019_NMX231_Copper0001	pathogenic	S42Y	0.33405	8.47	95695.8	-2.97	-231.74	-112.01	0.42	1.01	29.04	0	18.57	1	924.39	165.75	112.84	23.3	0	20.43	1.27	2.01	430.68	101.8	0.653817	0.346317	17.1689	34.854		1
NMX231	10042019_NMX231_Copper0001	pathogenic	S42Y	0.1653	8.44	92873.7	0.25	-101.9	3.69	0.83	1.01	58.93	0	13.66	0.99	948.76	74.39	29.38	52.86	0.01	33.33	2.75	2.12	470.85	96.37	0.827383	0.172733	32.5334	150.212		1
NMX231	10042019_NMX231_Copper0001	pathogenic	S42Y	0.0675667	8.41	113923	1.37	-85.32	25.88	0.67	1.01	49.43	0	12.26	0.99	1055.33	105.31	40.71	36.88	0	39.44	1.09	2.02	492.38	106.19	0.7144	0.285717	26.0485	63.9308		1
NMX231	10042019_NMX231_Copper0001	pathogenic	S42Y	0.139017	8.44	113898	-1.74	-56.47	-56.55	0.65	1.01	43.21	0	9.62	1	1003.69	109.15	52.02	34.77	0	29.01	2.05	2.02	527.98	111.56	0.6775	0.322617	25.1002	55.0593		1
NMX231	10042019_NMX231_Copper0001	pathogenic	S42Y	0.7175	8.46	111523	-1.5	-152.01	-75.13	0.54	1.01	38.67	0	15.18	0.99	1056.13	177.52	108.92	30.8	0	32.36	1.57	2.05	539.44	103.91	0.848817	0.151317	18.7411	98.416		1
NMX231	10042019_NMX231_Copper0001	pathogenic	S42Y	0.170857	8.92	124578	0.69	-72.57	14.81	0.55	1.06	59.01	0	20.82	0.95	1054.42	150.81	60.61	55.25	0.01	31.2	7.13	2.27	493.93	116.36	0.579584	0.420779	43.7565	71.0368		1
NMX231	10042019_NMX231_Copper0001	pathogenic	S42Y	0.810405	8.51	112634	-1.1	-117.22	-56.4	0.63	1.02	35.36	0	11.85	0.99	1045.89	128.43	84.77	27.5	0	36.23	1.93	2.08	607.94	105.95	0.813439	0.186686	17.7235	70.0619		1
NMX231	10042019_NMX231_Copper0001	pathogenic	S42Y	0.639959	8.59	114383	-3.63	-142.41	-145.35	0.19	1.02	96.23	0	38.48	0.92	1129.73	256.78	197.08	90.03	0	14.61	1.87	2.07	410.72	99.86	0.773542	0.224003	56.8975	205.454		1
NMX231	100819NMX231copper003	pathogenic	S42Y	0.6272	8.46	89399.7	-1.53	-247.86	-46.43	0.53	1.01	28.55	0	13.92	0.99	998.75	108.93	47.67	26.4	0	35.31	1.99	2.07	536.17	88.22	0.757617	0.2425	18.0544	52.452		1
NMX231	100819NMX231copper003	pathogenic	S42Y	0.796217	8.62	71249.7	0.98	-98.97	28.17	0.34	1.03	54.73	0.61	19.3	0.99	852.86	181.89	89.21	49.82	0.01	22.3	4.94	2.22	415.73	82.19	0.516783	0.483333	45.7921	54.1147		1
NMX231	100819NMX231copper003	pathogenic	S42Y	0.20015	8.42	70009.5	-2.54	-111.81	-89.87	0.25	1.01	23.38	0	8.6	0.99	901.53	140.16	110.45	18.83	0	31.23	1.1	1.99	446.52	76.37	0.7019	0.298217	13.1303	32.2362		1
NMX231	100819NMX231copper003	pathogenic	S42Y	0.537317	8.48	97552.4	-2.3	-142.6	-87.52	0.26	1.02	16.78	0	11.02	1	981.13	144.86	99.9	15.2	0	30.13	1.63	2.02	552.93	97.78	0.605	0.395117	11.7553	20.4804		1
NMX231	100819NMX231copper003	pathogenic	S42Y	3.4045	9.14	84142	0.65	-131.53	24.09	0.48	1.09	37.24	0	14.24	0.99	979.05	165.91	56.57	33.2	0.06	36.57	9.41	2.48	522.19	84.53	0.528683	0.38845	36.8774	35.2903		1
NMX231	100819NMX231copper003	pathogenic	S42Y	0.40415	8.43	87367.1	0.28	-214.95	4.9	0.79	1.01	17.62	0	8.08	0.99	963.08	23.02	10.92	14.85	0	37.25	1.62	2.02	505.09	89.2	0.55905	0.374283	12.8242	20.5141		1
NMX231	100819NMX231copper003	pathogenic	S42Y	0.675983	8.5	74419.8	-1.08	-54.46	-20.48	0.57	1.02	25.52	0	7.28	0.99	955.55	182.51	54.29	22.97	0	30.35	2.07	2.04	430.96	76.6	0.8	0.199517	15.3343	53.6173		1
NMX231	100819NMX231copper003	pathogenic	S42Y	0.413467	8.44	101301	1.29	-51.09	72.44	0.33	1.01	39.09	0	7.03	1	991.84	160	113.63	32.29	0	31.6	1.69	2.02	566.26	100.44	0.67655	0.323567	23.3399	50.9836		1
NMX231	100819NMX231copper003	pathogenic	S42Y	0.674283	8.53	90154.3	-1.56	-57.06	-26.22	0.61	1.02	26.51	0	9.97	1	959.35	146.69	53.8	25.03	0	28.69	5.38	2.28	449.62	92.39	0.65345	0.346667	20.1784	34.1777		1
NMX231	100819NMX231copper003	pathogenic	S42Y	0.35475	8.67	72466.6	-0.05	-66.82	15.99	0.64	1.04	50.1	3.53	24.44	0.95	863.86	158.21	68.44	46.37	0.01	21.89	5.79	2.23	382.31	82.42	0.5581	0.291783	43.3834	75.9472		1
NMX315	010720_NMX3150001	pathogenic	R551S	0.62894	8.52	112099	0.29	-65.99	18.06	0.5	1.02	41.18	0	9.7	0.99	1086.08	157.15	69.99	40	0	36.99	3.3	2.1	582.04	101.58	0.622089	0.378027	31.2415	54.4136		1
NMX315	010720_NMX3150001	pathogenic	R551S	0.0919107	8.39	109373	-1.31	-245.69	-34.97	0.61	1	12.13	0	6.69	1	1031.57	68.69	45.33	11.04	0	32.82	1.13	1.99	622.72	104.24	0.759605	0.240511	7.12106	23.4138		1
NMX315	010720_NMX3150001	pathogenic	R551S	1.05276	8.52	105202	1.84	-156.14	83.68	0.38	1.02	41.82	0	17.06	0.99	984.36	200.65	108.52	38.85	0	20.26	2.38	2.13	405.48	105.14	0.833781	0.165369	24.2508	112.684		1
NMX315	010720_NMX3150001	pathogenic	R551S	4.80156	9.02	94134.8	0.93	-11.26	48.5	0.52	1.08	60.63	0	10.77	0.99	1040.81	174.39	88.01	57.28	0	35.46	9.35	2.79	511.41	88.96	0.846765	0.153351	37.8202	164.684		1
NMX315	010720_NMX3150001	pathogenic	R551S	0.529662	8.56	84159.5	0.84	-54.8	47.62	0.54	1.02	29.48	0	7.05	0.99	1028.02	186.49	101.3	26.71	0	36.84	3.25	2.05	485.39	80.49	0.582451	0.417665	22.0088	33.2628		1
NMX315	010720_NMX3150001	pathogenic	R551S	0.143267	8.45	111898	-0.98	-157.31	-41.42	0.59	1.01	16.09	0	8.52	1	1013.48	148.56	69.56	14.53	0	31.34	3.91	2.07	504.45	108.57	0.500542	0.499575	13.9342	15.1187		1
NMX315	010720_NMX3150001	pathogenic	R551S	0.0525228	8.45	97796.6	1.55	-109.71	29.4	0.51	1.01	29.49	0	7.48	1	1017.85	92.77	37.75	21.92	0	34.94	2.5	2.05	559.53	94.48	0.672462	0.327655	16.6692	32.6826		1
NMX315	010720_NMX3150001	pathogenic	R551S	0.85955	8.54	100387	2.71	-114.84	86.68	0.22	1.02	44.34	0	11.02	1	1026.72	201.76	111	40.55	0	21.62	3.24	2.06	494.69	96.14	0.679479	0.320637	28.9836	65.0353		1
NMX315	010720_NMX3150001	pathogenic	R551S	0.0539563	8.41	111149	-0.23	-56.31	-22.14	0.55	1.01	24.7	0	6.86	1	1029	80.35	35.85	21.49	0	34	1.72	2.01	604.87	106.21	0.684597	0.31552	15.444	34.5973		1
NMX315	010720_NMX3150001	pathogenic	R551S	0.0341707	8.44	111742	-1.19	-212.08	-51.96	0.66	1.01	15.14	0	10.31	0.99	1034.23	176.17	77.16	13.13	0	29.88	2.51	2.04	476.56	106.23	0.527212	0.472905	11.8999	14.5034		1
NMX315	010720_NMX3150001	pathogenic	R551S	0.923574	8.78	86670.3	0.37	-78.97	5.47	0.59	1.05	37.44	0	16.83	0.98	1034.6	195.27	46.35	33.6	0	30.47	5.28	2.22	511.88	82.41	0.785925	0.214075	22.8997	72.8732		1
NMX315	010920_NMX315_0001	pathogenic	R551S	2.49771	8.88	99154.3	1.37	-139.32	45.96	0.31	1.06	50.73	0.72	9.58	0.99	1033.41	193.99	73	47.21	0.01	34.5	7.55	2.25	634.22	94.37	0.549947	0.279433	40.9981	88.2619		1
[truncated: 1,063 more rows]
